# Supplementary material for: Network machine learning maps phytochemically rich “Hyperfoods” to fight COVID-19
Source: Hum Genomics. 2021 Jan 2;15:1. doi: 10.1186/s40246-020-00297-x (PMC7775839; doi:10.1186/s40246-020-00297-x)
Supplement: Supplementary file 1 — Additional file 1. Enriched pathways in SARS-CoV-2. [file 40246_2020_297_MOESM1_ESM.xlsx]

## Sheet: Enriched pathways KEGG
Term	es	nes	pval	fdr	geneset_size	matched_size	genes	ledge_genes
KEGG_CYTOSOLIC_DNA_SENSING_PATHWAY	0.969318	1.55935	0	0	55	50	NFKB1;IL1B;IFNB1;CCL5;CXCL10;CHUK;IRF3;RELA;IRF7;CASP1;DDX58;IFNA2;IFNA17;NFKBIA;IKBKG;IKBKB;TBK1;RIPK1;IFNA4;MAVS;IFNA6;CCL4;IFNA8;IFNA5;IFNA7;IFNA10;POLR3A;IFNA14;IFNA21;IFNA16;POLR3B;POLR1C;IKBKE;IFNA13;PYCARD;POLR3K;POLR3C;POLR3H;POLR3F;POLR3D;POLR3GL;POLR3G;IL18;RIPK3;AIM2;IL33;NFKBIB;ADAR;ZBP1;TREX1	NFKB1;IL1B;IFNB1;CCL5;CXCL10;CHUK;IRF3;RELA;IRF7;CASP1;DDX58;IFNA2;IFNA17;NFKBIA;IKBKG;IKBKB;TBK1;RIPK1;IFNA4;MAVS;IFNA6;CCL4;IFNA8;IFNA5;IFNA7;IFNA10;POLR3A;IFNA14;IFNA21;IFNA16;POLR3B;POLR1C;IKBKE;IFNA13;PYCARD;POLR3K;POLR3C;POLR3H;POLR3F;POLR3D;POLR3GL;POLR3G
KEGG_RIG_I_LIKE_RECEPTOR_SIGNALING_PATHWAY	0.955433	1.54906	0	0	71	65	TNF;NFKB1;MAPK8;IFNB1;MAPK14;CXCL10;CASP8;ATG5;CHUK;IRF3;RELA;IRF7;DDX58;IFNA2;ATG12;TRAF6;IFNA17;NFKBIA;IFIH1;IKBKG;IKBKB;MAPK11;TBK1;MAPK9;MAP3K1;RIPK1;IFNA4;MAVS;MAPK12;MAPK13;IFNA6;MAP3K7;FADD;IL12B;IFNA8;IFNA5;IFNA7;IFNA10;IFNA14;IFNA21;IFNA16;TRADD;IKBKE;MAPK10;CASP10;IFNA13;NLRX1;ISG15;TRAF2;DHX58;TRIM25;IL12A;CYLD;TANK;NFKBIB;DDX3X;OTUD5;DDX3Y;RNF125;IFNK;SIKE1;IFNE;IFNW1;AZI2;TBKBP1	TNF;NFKB1;MAPK8;IFNB1;MAPK14;CXCL10;CASP8;ATG5;CHUK;IRF3;RELA;IRF7;DDX58;IFNA2;ATG12;TRAF6;IFNA17;NFKBIA;IFIH1;IKBKG;IKBKB;MAPK11;TBK1;MAPK9;MAP3K1;RIPK1;IFNA4;MAVS;MAPK12;MAPK13;IFNA6;MAP3K7;FADD;IL12B;IFNA8;IFNA5;IFNA7;IFNA10;IFNA14;IFNA21;IFNA16;TRADD;IKBKE;MAPK10;CASP10;IFNA13;NLRX1;ISG15
KEGG_TOLL_LIKE_RECEPTOR_SIGNALING_PATHWAY	0.947281	1.53358	0	0.00066685	102	98	AKT1;TNF;JUN;MAPK3;MAPK1;NFKB1;MAPK8;FOS;IL1B;STAT1;IFNB1;MAPK14;CCL5;TLR3;MYD88;CXCL10;CASP8;CHUK;IRF3;RELA;IRF7;IFNA2;MAP2K1;TRAF6;IFNA17;NFKBIA;IFNAR1;IKBKG;TLR7;IKBKB;MAP2K7;MAPK11;TBK1;MAPK9;RIPK1;IFNA4;MAPK12;SPP1;IFNAR2;MAPK13;IFNA6;MAP3K7;FADD;IL12B;CCL3;CCL4;IFNA8;MAP2K2;IFNA5;IFNA7;IFNA10;IFNA14;IFNA21;IFNA16;IKBKE;MAP2K4;MAPK10;TICAM1;IFNA13;MAP2K6;MAP2K3;LBP;PIK3CA;PIK3CG;PIK3CB;PIK3C…	AKT1;TNF;JUN;MAPK3;MAPK1;NFKB1;MAPK8;FOS;IL1B;STAT1;IFNB1;MAPK14;CCL5;TLR3;MYD88;CXCL10;CASP8;CHUK;IRF3;RELA;IRF7;IFNA2;MAP2K1;TRAF6;IFNA17;NFKBIA;IFNAR1;IKBKG;TLR7;IKBKB;MAP2K7;MAPK11;TBK1;MAPK9;RIPK1;IFNA4;MAPK12;SPP1;IFNAR2;MAPK13;IFNA6;MAP3K7;FADD;IL12B;CCL3;CCL4;IFNA8;MAP2K2;IFNA5;IFNA7;IFNA10;IFNA14;IFNA21;IFNA16;IKBKE;MAP2K4;MAPK10;TICAM1;IFNA13;MAP2K6;MAP2K3;LBP;PIK3CA;PIK3CG;PIK3CB;PIK3C…
KEGG_REGULATION_OF_AUTOPHAGY	0.951345	1.52569	0	0.00100027	35	32	IFNG;ATG7;ATG5;PIK3C3;IFNA2;ATG12;BECN1;IFNA17;GABARAPL2;ULK1;IFNA4;IFNA6;IFNA8;IFNA5;IFNA7;IFNA10;ATG3;IFNA14;IFNA21;IFNA16;PIK3R4;ULK2;ATG4A;IFNA13;GABARAPL1;GABARAP;ATG4B;ULK3;ATG4D;PRKAA1;PRKAA2;ATG4C	IFNG;ATG7;ATG5;PIK3C3;IFNA2;ATG12;BECN1;IFNA17;GABARAPL2;ULK1;IFNA4;IFNA6;IFNA8;IFNA5;IFNA7;IFNA10;ATG3;IFNA14;IFNA21;IFNA16;PIK3R4;ULK2;ATG4A;IFNA13
KEGG_RENIN_ANGIOTENSIN_SYSTEM	0.916615	1.48167	0.00301205	0.00276999	17	17	AGT;REN;ACE;AGTR1;AGTR2;CMA1;ACE2;MAS1;MME;CTSA;ANPEP;CTSG;ENPEP;LNPEP;THOP1;CPA3;NLN	AGT;REN;ACE;AGTR1;AGTR2;CMA1;ACE2;MAS1
KEGG_FC_EPSILON_RI_SIGNALING_PATHWAY	0.917625	1.48878	0	0.00280077	79	76	IL5;AKT1;TNF;MAPK3;MAPK1;MAPK8;IL4;CSF2;MAPK14;IL13;MAP2K1;IL3;FYN;MAP2K7;MAPK11;MAPK9;MAPK12;MAPK13;RAF1;MAP2K2;MAP2K4;MAPK10;MAP2K6;MAP2K3;PIK3CA;PIK3CG;PIK3CB;PIK3CD;HRAS;KRAS;SYK;PIK3R1;GRB2;LYN;RAC1;RAC2;PIK3R2;AKT2;NRAS;PRKCE;PRKCB;BTK;PRKCD;SOS1;AKT3;PIK3R3;VAV1;PLCG1;PLA2G1B;RAC3;LCP2;GAB2;INPP5D;PLA2G4A;PIK3R5;PLCG2;LAT;FCER1G;SOS2;MS4A2;PLA2G2A;VAV2;PLA2G6;VAV3;FCER1A;PLA2G10;PLA2G4B;PL…	IL5;AKT1;TNF;MAPK3;MAPK1;MAPK8;IL4;CSF2;MAPK14;IL13;MAP2K1;IL3;FYN;MAP2K7;MAPK11;MAPK9;MAPK12;MAPK13;RAF1;MAP2K2;MAP2K4;MAPK10;MAP2K6;MAP2K3;PIK3CA;PIK3CG;PIK3CB;PIK3CD;HRAS;KRAS;SYK;PIK3R1;GRB2;LYN;RAC1;RAC2;PIK3R2;AKT2;NRAS;PRKCE;PRKCB;BTK;PRKCD;SOS1;AKT3;PIK3R3;VAV1;PLCG1
KEGG_PROSTATE_CANCER	0.922502	1.48256	0	0.00291746	89	82	AKT1;EGF;MAPK3;BCL2;MAPK1;NFKB1;MTOR;IGF1;CHUK;GSK3B;RELA;MAP2K1;RB1;NFKBIA;IKBKG;CASP9;IKBKB;PDGFB;ATF4;RAF1;MAP2K2;PDGFA;TGFA;BAD;TP53;PIK3CA;PIK3CG;PIK3CB;PIK3CD;EGFR;HRAS;HSP90AA1;PTEN;CCND1;KRAS;CREB1;ERBB2;EP300;CTNNB1;CDK2;CREBBP;CDKN1A;PIK3R1;GRB2;IGF1R;PDGFRB;MDM2;HSP90AB1;CCNE1;CDKN1B;HSP90B1;FOXO1;PIK3R2;AKT2;NRAS;FGFR1;SOS1;AKT3;PIK3R3;FGFR2;PDGFRA;BRAF;LEF1;INSRR;ARAF;CREB3L3;PIK3R5;…	AKT1;EGF;MAPK3;BCL2;MAPK1;NFKB1;MTOR;IGF1;CHUK;GSK3B;RELA;MAP2K1;RB1;NFKBIA;IKBKG;CASP9;IKBKB;PDGFB;ATF4;RAF1;MAP2K2;PDGFA;TGFA;BAD;TP53;PIK3CA;PIK3CG;PIK3CB;PIK3CD;EGFR;HRAS;HSP90AA1;PTEN;CCND1;KRAS;CREB1;ERBB2;EP300;CTNNB1;CDK2;CREBBP;CDKN1A;PIK3R1;GRB2;IGF1R;PDGFRB;MDM2;HSP90AB1;CCNE1;CDKN1B;HSP90B1;FOXO1;PIK3R2;AKT2;NRAS;FGFR1;SOS1;AKT3;PIK3R3;FGFR2
KEGG_AUTOIMMUNE_THYROID_DISEASE	0.920047	1.4771	0	0.00300082	52	50	IL5;IL10;IL2;IL4;IFNA2;IFNA17;FASLG;IFNA4;IFNA6;IFNA8;HLA-DRB1;IFNA5;IFNA7;IFNA10;IFNA14;IFNA21;IFNA16;IFNA13;HLA-DRA;HLA-DRB5;CD40LG;CD40;CD86;FAS;CD80;GZMB;HLA-A;CTLA4;HLA-E;HLA-B;HLA-C;HLA-G;HLA-DPB1;HLA-F;HLA-DQA2;HLA-DPA1;CD28;TG;PRF1;HLA-DQB1;TSHR;HLA-DOB;TPO;HLA-DQA1;CGA;HLA-DMA;TSHB;HLA-DMB;HLA-DOA;HLA-DRB3	IL5;IL10;IL2;IL4;IFNA2;IFNA17;FASLG;IFNA4;IFNA6;IFNA8;HLA-DRB1;IFNA5;IFNA7;IFNA10;IFNA14;IFNA21;IFNA16;IFNA13;HLA-DRA;HLA-DRB5;CD40LG;CD40;CD86;FAS;CD80;GZMB;HLA-A;CTLA4;HLA-E;HLA-B;HLA-C
KEGG_PANCREATIC_CANCER	0.925361	1.48939	0	0.00300082	70	67	AKT1;EGF;MAPK3;MAPK1;NFKB1;MAPK8;TGFB1;STAT1;SMAD2;JAK1;BCL2L1;CHUK;RELA;MAP2K1;RB1;IKBKG;CASP9;IKBKB;MAPK9;TGFBR1;RAF1;TGFBR2;MAPK10;TGFA;BAD;TP53;PIK3CA;PIK3CG;PIK3CB;PIK3CD;VEGFA;EGFR;STAT3;CCND1;KRAS;SMAD3;ERBB2;CDC42;CDKN2A;PIK3R1;CDK4;RAC1;SMAD4;RAC2;PIK3R2;AKT2;RAD51;CDK6;AKT3;VEGFC;PIK3R3;TGFB2;TGFB3;RAC3;RALA;BRAF;RALB;ARAF;VEGFB;PIK3R5;BRCA2;RALGDS;E2F3;RALBP1;E2F2;PLD1;ARHGEF6	AKT1;EGF;MAPK3;MAPK1;NFKB1;MAPK8;TGFB1;STAT1;SMAD2;JAK1;BCL2L1;CHUK;RELA;MAP2K1;RB1;IKBKG;CASP9;IKBKB;MAPK9;TGFBR1;RAF1;TGFBR2;MAPK10;TGFA;BAD;TP53;PIK3CA;PIK3CG;PIK3CB;PIK3CD;VEGFA;EGFR;STAT3;CCND1;KRAS;SMAD3;ERBB2;CDC42;CDKN2A;PIK3R1;CDK4;RAC1;SMAD4;RAC2;PIK3R2;AKT2;RAD51;CDK6;AKT3;VEGFC;PIK3R3
KEGG_JAK_STAT_SIGNALING_PATHWAY	0.91232	1.47281	0	0.00310611	155	146	IL5;AKT1;IFNG;IL10;IL2;IL4;CSF2;STAT1;IFNB1;JAK1;BCL2L1;IL13;TYK2;IFNA2;IFNA17;STAT2;IRF9;IL3;IFNAR1;CSF3;IL15;IL7;IFNA4;IFNAR2;IFNA6;IL12B;IFNA8;IFNA5;IFNA7;IFNA10;IL11;IFNA14;IFNA21;IFNA16;IFNA13;PIK3CA;MYC;PIK3CG;PIK3CB;PIK3CD;STAT3;JAK2;CCND1;PTPN11;EP300;SOCS3;JAK3;SOCS1;CREBBP;IL7R;LEP;LEPR;PIK3R1;PTPN6;IL6R;IL10RA;IL2RB;STAT5B;EPOR;IL4R;GRB2;EPO;IFNGR1;IL12RB1;IL23A;PRL;STAT5A;IL3RA;IL2RG;…	IL5;AKT1;IFNG;IL10;IL2;IL4;CSF2;STAT1;IFNB1;JAK1;BCL2L1;IL13;TYK2;IFNA2;IFNA17;STAT2;IRF9;IL3;IFNAR1;CSF3;IL15;IL7;IFNA4;IFNAR2;IFNA6;IL12B;IFNA8;IFNA5;IFNA7;IFNA10;IL11;IFNA14;IFNA21;IFNA16;IFNA13;PIK3CA;MYC;PIK3CG;PIK3CB;PIK3CD;STAT3;JAK2;CCND1;PTPN11;EP300;SOCS3;JAK3;SOCS1;CREBBP;IL7R;LEP;LEPR;PIK3R1;PTPN6;IL6R;IL10RA;IL2RB;STAT5B;EPOR;IL4R;GRB2;EPO;IFNGR1;IL12RB1;IL23A;PRL;STAT5A;IL3RA;IL2RG;…
KEGG_LEISHMANIA_INFECTION	0.920393	1.47728	0	0.00314372	72	70	TNF;JUN;MAPK3;MAPK1;NFKB1;IFNG;IL10;IL4;FOS;IL1B;TGFB1;STAT1;MAPK14;JAK1;MYD88;RELA;TRAF6;NFKBIA;MAPK11;IL1A;MAPK12;MAPK13;FCGR2A;MAP3K7;IL12B;HLA-DRB1;HLA-DRA;HLA-DRB5;TLR4;JAK2;TLR2;ITGAM;PTGS2;PTPN6;NOS2;IFNGR1;IRAK1;FCGR3A;IRAK4;C3;IFNGR2;PRKCB;TAB1;TAB2;ITGB1;TGFB2;ITGB2;FCGR1A;IL12A;TGFB3;HLA-DPB1;HLA-DQA2;HLA-DPA1;NFKBIB;ITGA4;NCF1;CR1;NCF2;HLA-DQB1;NCF4;CYBA;HLA-DOB;HLA-DQA1;ELK1;HLA-DMA;…	TNF;JUN;MAPK3;MAPK1;NFKB1;IFNG;IL10;IL4;FOS;IL1B;TGFB1;STAT1;MAPK14;JAK1;MYD88;RELA;TRAF6;NFKBIA;MAPK11;IL1A;MAPK12;MAPK13;FCGR2A;MAP3K7;IL12B;HLA-DRB1;HLA-DRA;HLA-DRB5;TLR4;JAK2;TLR2;ITGAM;PTGS2;PTPN6;NOS2;IFNGR1;IRAK1;FCGR3A;IRAK4;C3;IFNGR2;PRKCB;TAB1;TAB2;ITGB1
KEGG_PRION_DISEASES	0.919238	1.48266	0	0.00318269	35	30	MAPK3;MAPK1;IL1B;CCL5;MAP2K1;BAX;HSPA5;FYN;IL1A;MAP2K2;NOTCH1;PRKACA;PRKACB;NCAM1;PRKACG;SOD1;C5;PRKX;C1QA;C1QB;C1QC;C9;STIP1;ELK1;C8A;C8B;C8G;C6;NCAM2;C7	MAPK3;MAPK1;IL1B;CCL5;MAP2K1;BAX;HSPA5;FYN;IL1A;MAP2K2;NOTCH1;PRKACA;PRKACB;NCAM1;PRKACG
KEGG_NOD_LIKE_RECEPTOR_SIGNALING_PATHWAY	0.927531	1.49006	0	0.00325089	62	54	TNF;MAPK3;MAPK1;NFKB1;MAPK8;IL1B;MAPK14;CCL2;CCL5;CASP8;CHUK;RELA;CASP1;TRAF6;NFKBIA;IKBKG;IKBKB;MAPK11;MAPK9;CXCL1;MAPK12;MAPK13;MAP3K7;CXCL2;CCL11;MAPK10;PYCARD;NLRP1;HSP90AA1;IL18;XIAP;NOD2;HSP90AB1;HSP90B1;BIRC3;BIRC2;TAB1;TAB2;NOD1;MEFV;TAB3;NLRC4;CCL7;NFKBIB;CASP5;NAIP;CARD8;CARD9;CCL8;SUGT1;PSTPIP1;CARD18;TRIP6;CARD6	TNF;MAPK3;MAPK1;NFKB1;MAPK8;IL1B;MAPK14;CCL2;CCL5;CASP8;CHUK;RELA;CASP1;TRAF6;NFKBIA;IKBKG;IKBKB;MAPK11;MAPK9;CXCL1;MAPK12;MAPK13;MAP3K7;CXCL2;CCL11;MAPK10;PYCARD;NLRP1;HSP90AA1;IL18;XIAP;NOD2;HSP90AB1;HSP90B1;BIRC3;BIRC2;TAB1;TAB2;NOD1
KEGG_CHRONIC_MYELOID_LEUKEMIA	0.91636	1.47292	0	0.00327867	73	72	AKT1;MAPK3;MAPK1;NFKB1;TGFB1;BCL2L1;CHUK;RELA;MAP2K1;RB1;NFKBIA;IKBKG;IKBKB;TGFBR1;RAF1;MAP2K2;TGFBR2;BAD;TP53;PIK3CA;MYC;PIK3CG;PIK3CB;PIK3CD;HRAS;CCND1;PTPN11;KRAS;SMAD3;CDKN2A;ABL1;HDAC1;CDKN1A;PIK3R1;CDK4;STAT5B;GRB2;STAT5A;SMAD4;MDM2;CDKN1B;BCR;PIK3R2;SHC1;AKT2;NRAS;HDAC2;CDK6;CBL;SOS1;AKT3;PIK3R3;TGFB2;TGFB3;CRK;BRAF;RUNX1;GAB2;ARAF;CRKL;CBLB;PIK3R5;SOS2;CTBP1;E2F3;MECOM;CTBP2;E2F2;SHC2;SHC…	AKT1;MAPK3;MAPK1;NFKB1;TGFB1;BCL2L1;CHUK;RELA;MAP2K1;RB1;NFKBIA;IKBKG;IKBKB;TGFBR1;RAF1;MAP2K2;TGFBR2;BAD;TP53;PIK3CA;MYC;PIK3CG;PIK3CB;PIK3CD;HRAS;CCND1;PTPN11;KRAS;SMAD3;CDKN2A;ABL1;HDAC1;CDKN1A;PIK3R1;CDK4;STAT5B;GRB2;STAT5A;SMAD4;MDM2;CDKN1B;BCR;PIK3R2;SHC1;AKT2;NRAS;HDAC2;CDK6;CBL;SOS1;AKT3;PIK3R3
KEGG_ASTHMA	0.925072	1.49177	0	0.00328661	30	26	IL5;TNF;IL10;IL4;IL13;IL3;HLA-DRB1;CCL11;HLA-DRA;HLA-DRB5;CD40LG;CD40;IL9;HLA-DPB1;HLA-DQA2;HLA-DPA1;HLA-DQB1;FCER1G;MS4A2;HLA-DOB;HLA-DQA1;HLA-DMA;FCER1A;HLA-DMB;HLA-DOA;HLA-DRB3	IL5;TNF;IL10;IL4;IL13;IL3;HLA-DRB1;CCL11;HLA-DRA;HLA-DRB5;CD40LG;CD40
KEGG_GLIOMA	0.91326	1.47382	0	0.0034127	65	60	AKT1;EGF;MAPK3;MAPK1;MTOR;IGF1;MAP2K1;RB1;PDGFB;RAF1;MAP2K2;PDGFA;TGFA;TP53;PIK3CA;PIK3CG;PIK3CB;PIK3CD;EGFR;HRAS;PTEN;CCND1;KRAS;CDKN2A;CDKN1A;PIK3R1;CDK4;GRB2;IGF1R;PDGFRB;MDM2;CALML3;CALML5;CALML6;PIK3R2;SHC1;AKT2;NRAS;PRKCB;CDK6;SOS1;AKT3;PIK3R3;PLCG1;PRKCG;PDGFRA;BRAF;CAMK2G;ARAF;PIK3R5;PLCG2;CAMK2A;CAMK2B;SOS2;CAMK2D;E2F3;E2F2;SHC2;SHC3;SHC4	AKT1;EGF;MAPK3;MAPK1;MTOR;IGF1;MAP2K1;RB1;PDGFB;RAF1;MAP2K2;PDGFA;TGFA;TP53;PIK3CA;PIK3CG;PIK3CB;PIK3CD;EGFR;HRAS;PTEN;CCND1;KRAS;CDKN2A;CDKN1A;PIK3R1;CDK4;GRB2;IGF1R;PDGFRB;MDM2;CALML3;CALML5;CALML6;PIK3R2;SHC1;AKT2;NRAS;PRKCB;CDK6;SOS1;AKT3;PIK3R3;PLCG1;PRKCG;PDGFRA
KEGG_T_CELL_RECEPTOR_SIGNALING_PATHWAY	0.913655	1.47455	0	0.00350096	108	104	IL5;AKT1;TNF;JUN;MAPK3;MAPK1;NFKB1;IFNG;IL10;IL2;IL4;FOS;CSF2;MAPK14;CHUK;GSK3B;RELA;MAP2K1;NFKBIA;FYN;IKBKG;IKBKB;LCK;MAP2K7;MAPK11;MAPK9;ZAP70;MAPK12;MAPK13;RAF1;MAP3K7;MAP2K2;CD4;CD3E;CD247;CD8A;CD3G;PIK3CA;PIK3CG;PIK3CB;PIK3CD;HRAS;PTPRC;CD40LG;RHOA;KRAS;CDC42;PIK3R1;PTPN6;CDK4;GRB2;PPP3CB;CTLA4;PIK3R2;AKT2;NRAS;PPP3CC;CBL;PAK1;PRKCQ;SOS1;AKT3;PPP3R1;PIK3R3;NCK1;VAV1;PLCG1;ITK;PAK2;DLG1;LCP2;…	IL5;AKT1;TNF;JUN;MAPK3;MAPK1;NFKB1;IFNG;IL10;IL2;IL4;FOS;CSF2;MAPK14;CHUK;GSK3B;RELA;MAP2K1;NFKBIA;FYN;IKBKG;IKBKB;LCK;MAP2K7;MAPK11;MAPK9;ZAP70;MAPK12;MAPK13;RAF1;MAP3K7;MAP2K2;CD4;CD3E;CD247;CD8A;CD3G;PIK3CA;PIK3CG;PIK3CB;PIK3CD;HRAS;PTPRC;CD40LG;RHOA;KRAS;CDC42;PIK3R1;PTPN6;CDK4;GRB2;PPP3CB;CTLA4;PIK3R2;AKT2;NRAS;PPP3CC;CBL;PAK1;PRKCQ;SOS1;AKT3;PPP3R1;PIK3R3;NCK1;VAV1;PLCG1
KEGG_APOPTOSIS	0.924383	1.49229	0	0.00383438	87	83	AKT1;TNF;BCL2;NFKB1;CASP3;IL1B;BCL2L1;MYD88;CASP8;CHUK;RELA;BAX;NFKBIA;IL3;FASLG;IKBKG;CASP9;IKBKB;RIPK1;IL1A;APAF1;FADD;CASP7;TRADD;CASP10;BID;BAD;TP53;PIK3CA;PIK3CG;PIK3CB;PIK3CD;CYCS;TNFRSF1A;NGF;PRKACA;TNFSF10;PIK3R1;FAS;PRKACB;IL1R1;ATM;IRAK1;IL3RA;XIAP;PPP3CB;CSF2RB;IRAK4;BIRC3;PRKACG;PIK3R2;TRAF2;AKT2;CFLAR;BIRC2;PPP3CC;PRKAR2A;PRKAR2B;AKT3;PPP3R1;PIK3R3;PRKAR1B;TNFRSF10B;TNFRSF10A;IRAK2;C…	AKT1;TNF;BCL2;NFKB1;CASP3;IL1B;BCL2L1;MYD88;CASP8;CHUK;RELA;BAX;NFKBIA;IL3;FASLG;IKBKG;CASP9;IKBKB;RIPK1;IL1A;APAF1;FADD;CASP7;TRADD;CASP10;BID;BAD;TP53;PIK3CA;PIK3CG;PIK3CB;PIK3CD;CYCS;TNFRSF1A;NGF;PRKACA;TNFSF10;PIK3R1;FAS;PRKACB;IL1R1;ATM;IRAK1;IL3RA;XIAP;PPP3CB;CSF2RB;IRAK4;BIRC3;PRKACG;PIK3R2;TRAF2;AKT2;CFLAR;BIRC2;PPP3CC;PRKAR2A;PRKAR2B;AKT3;PPP3R1;PIK3R3;PRKAR1B;TNFRSF10B;TNFRSF10A
KEGG_MTOR_SIGNALING_PATHWAY	0.906396	1.46343	0	0.00388568	52	48	AKT1;MAPK3;MAPK1;MTOR;IGF1;RPS6KA1;RPS6KA3;ULK1;RHEB;TSC2;RPTOR;RPS6KA2;EIF4E;RPS6;ULK2;MLST8;PIK3CA;PIK3CG;PIK3CB;PIK3CD;VEGFA;PIK3R1;RPS6KB1;HIF1A;PIK3R2;AKT2;STK11;AKT3;RPS6KA6;VEGFC;PIK3R3;EIF4EBP1;ULK3;TSC1;RICTOR;PRKAA1;PRKAA2;BRAF;VEGFB;EIF4B;CAB39;PIK3R5;RPS6KB2;DDIT4;EIF4E1B;CAB39L;EIF4E2;STRADA	AKT1;MAPK3;MAPK1;MTOR;IGF1;RPS6KA1;RPS6KA3;ULK1;RHEB;TSC2;RPTOR;RPS6KA2;EIF4E;RPS6;ULK2;MLST8;PIK3CA;PIK3CG;PIK3CB;PIK3CD;VEGFA;PIK3R1;RPS6KB1;HIF1A;PIK3R2;AKT2;STK11;AKT3;RPS6KA6;VEGFC;PIK3R3;EIF4EBP1;ULK3;TSC1;RICTOR;PRKAA1;PRKAA2
KEGG_NON_SMALL_CELL_LUNG_CANCER	0.914616	1.46372	0	0.00392107	54	50	AKT1;EGF;MAPK3;MAPK1;MAP2K1;RB1;CASP9;RAF1;MAP2K2;TGFA;BAD;TP53;PIK3CA;PIK3CG;PIK3CB;PIK3CD;EGFR;HRAS;CCND1;KRAS;ERBB2;CDKN2A;PIK3R1;CDK4;GRB2;FOXO3;PIK3R2;AKT2;NRAS;PRKCB;CDK6;SOS1;AKT3;PIK3R3;PLCG1;PRKCG;BRAF;ARAF;RXRA;PIK3R5;PLCG2;SOS2;RASSF1;E2F3;E2F2;FHIT;RARB;RXRG;RXRB;RASSF5	AKT1;EGF;MAPK3;MAPK1;MAP2K1;RB1;CASP9;RAF1;MAP2K2;TGFA;BAD;TP53;PIK3CA;PIK3CG;PIK3CB;PIK3CD;EGFR;HRAS;CCND1;KRAS;ERBB2;CDKN2A;PIK3R1;CDK4;GRB2;FOXO3;PIK3R2;AKT2;NRAS;PRKCB;CDK6;SOS1;AKT3;PIK3R3;PLCG1;PRKCG
KEGG_AMYOTROPHIC_LATERAL_SCLEROSIS_ALS	0.921002	1.46889	0	0.00395108	53	50	TNF;BCL2;CASP3;MAPK14;BCL2L1;CASP1;BAX;CASP9;MAPK11;NOS1;APAF1;MAPK12;MAPK13;MAP2K6;MAP2K3;BID;BAD;TP53;CYCS;TNFRSF1A;CAT;RAC1;MAP3K5;PPP3CB;RAB5A;PPP3CC;TNFRSF1B;SOD1;PPP3R1;DAXX;PPP3R2;GRIA1;GRIN2B;DERL1;GRIN2A;GRIN1;GRIN2C;GPX1;NEFH;CHP2;SLC1A2;TOMM40;ALS2;GRIA2;GRIN2D;PRPH;TOMM40L;CCS;NEFM;NEFL	TNF;BCL2;CASP3;MAPK14;BCL2L1;CASP1;BAX;CASP9;MAPK11;NOS1;APAF1;MAPK12;MAPK13;MAP2K6;MAP2K3;BID;BAD;TP53;CYCS;TNFRSF1A;CAT;RAC1;MAP3K5;PPP3CB;RAB5A;PPP3CC;TNFRSF1B;SOD1;PPP3R1
KEGG_MELANOMA	0.907952	1.46404	0	0.00404277	71	69	AKT1;EGF;MAPK3;MAPK1;IGF1;FGF2;MAP2K1;RB1;PDGFB;RAF1;MAP2K2;FGF1;FGF7;PDGFA;BAD;TP53;PIK3CA;PIK3CG;PIK3CB;PIK3CD;EGFR;HRAS;PTEN;CCND1;KRAS;CDKN2A;CDH1;CDKN1A;PIK3R1;CDK4;IGF1R;MITF;PDGFRB;MDM2;PIK3R2;AKT2;NRAS;CDK6;MET;FGFR1;AKT3;PIK3R3;FGF13;PDGFRA;BRAF;FGF8;FGF10;ARAF;FGF4;PIK3R5;FGF23;FGF9;FGF3;FGF20;FGF19;FGF17;FGF6;E2F3;PDGFC;FGF21;E2F2;FGF18;FGF5;FGF22;PDGFD;FGF16;FGF14;FGF12;FGF11	AKT1;EGF;MAPK3;MAPK1;IGF1;FGF2;MAP2K1;RB1;PDGFB;RAF1;MAP2K2;FGF1;FGF7;PDGFA;BAD;TP53;PIK3CA;PIK3CG;PIK3CB;PIK3CD;EGFR;HRAS;PTEN;CCND1;KRAS;CDKN2A;CDH1;CDKN1A;PIK3R1;CDK4;IGF1R;MITF;PDGFRB;MDM2;PIK3R2;AKT2;NRAS;CDK6;MET;FGFR1;AKT3;PIK3R3;FGF13
KEGG_ENDOMETRIAL_CANCER	0.909682	1.46572	0	0.00404458	52	50	AKT1;EGF;MAPK3;MAPK1;GSK3B;MAP2K1;CASP9;RAF1;MAP2K2;BAD;TP53;PIK3CA;MYC;PIK3CG;PIK3CB;PIK3CD;EGFR;HRAS;PTEN;CCND1;KRAS;ERBB2;CTNNB1;CDH1;PIK3R1;GRB2;FOXO3;PIK3R2;AKT2;NRAS;ILK;SOS1;AKT3;PIK3R3;AXIN1;BRAF;LEF1;ARAF;MLH1;PIK3R5;CTNNA1;SOS2;TCF7L2;AXIN2;TCF7;APC;CTNNA2;APC2;ELK1;CTNNA3	AKT1;EGF;MAPK3;MAPK1;GSK3B;MAP2K1;CASP9;RAF1;MAP2K2;BAD;TP53;PIK3CA;MYC;PIK3CG;PIK3CB;PIK3CD;EGFR;HRAS;PTEN;CCND1;KRAS;ERBB2;CTNNB1;CDH1;PIK3R1;GRB2;FOXO3;PIK3R2;AKT2;NRAS;ILK;SOS1;AKT3;PIK3R3
KEGG_BLADDER_CANCER	0.909677	1.46725	0.001	0.00404873	42	38	EGF;MAPK3;MAPK1;MMP9;MAP2K1;RB1;MMP2;RAF1;MAP2K2;TP53;MYC;VEGFA;EGFR;HRAS;CCND1;KRAS;ERBB2;CDKN2A;CDH1;CDKN1A;CDK4;MDM2;MMP1;NRAS;THBS1;VEGFC;FGFR3;RPS6KA5;BRAF;ARAF;VEGFB;DAPK1;DAPK3;RASSF1;TYMP;E2F3;DAPK2;E2F2	EGF;MAPK3;MAPK1;MMP9;MAP2K1;RB1;MMP2;RAF1;MAP2K2;TP53;MYC;VEGFA;EGFR;HRAS;CCND1;KRAS;ERBB2;CDKN2A;CDH1;CDKN1A;CDK4;MDM2;MMP1;NRAS;THBS1;VEGFC
KEGG_COLORECTAL_CANCER	0.914582	1.46584	0	0.00422843	62	61	AKT1;JUN;MAPK3;BCL2;MAPK1;MAPK8;CASP3;FOS;TGFB1;SMAD2;GSK3B;MAP2K1;BAX;CASP9;MAPK9;TGFBR1;RAF1;TGFBR2;MAPK10;BAD;TP53;PIK3CA;MYC;PIK3CG;PIK3CB;PIK3CD;CYCS;CCND1;RHOA;KRAS;SMAD3;CTNNB1;PIK3R1;RAC1;SMAD4;RAC2;BIRC5;PIK3R2;AKT2;AKT3;PIK3R3;TGFB2;TGFB3;RAC3;AXIN1;BRAF;LEF1;MSH2;ARAF;APPL1;MLH1;PIK3R5;MSH6;MSH3;TCF7L2;AXIN2;TCF7;APC;RALGDS;APC2;DCC	AKT1;JUN;MAPK3;BCL2;MAPK1;MAPK8;CASP3;FOS;TGFB1;SMAD2;GSK3B;MAP2K1;BAX;CASP9;MAPK9;TGFBR1;RAF1;TGFBR2;MAPK10;BAD;TP53;PIK3CA;MYC;PIK3CG;PIK3CB;PIK3CD;CYCS;CCND1;RHOA;KRAS;SMAD3;CTNNB1;PIK3R1;RAC1;SMAD4;RAC2;BIRC5;PIK3R2;AKT2
KEGG_RNA_POLYMERASE	0.918204	1.49295	0	0.00460126	29	27	POLR2F;POLR2E;POLR3A;POLR2L;POLR2H;POLR2K;POLR3B;POLR1C;POLR3K;POLR3C;POLR3H;POLR3F;POLR3D;POLR3GL;POLR3G;POLR2A;POLR2B;POLR2C;POLR2G;POLR1B;POLR2J;POLR2I;POLR1A;POLR2J2;ZNRD1;POLR1E;POLR2J3	POLR2F;POLR2E;POLR3A;POLR2L;POLR2H;POLR2K;POLR3B;POLR1C;POLR3K;POLR3C;POLR3H;POLR3F;POLR3D;POLR3GL;POLR3G;POLR2A;POLR2B;POLR2C;POLR2G;POLR1B;POLR2J;POLR2I;POLR1A;POLR2J2
KEGG_NATURAL_KILLER_CELL_MEDIATED_CYTOTOXICITY	0.894815	1.45194	0	0.00559412	137	126	TNF;MAPK3;MAPK1;IFNG;CASP3;CSF2;IFNB1;IFNA2;MAP2K1;IFNA17;FYN;IFNAR1;FASLG;LCK;ZAP70;IFNA4;IFNAR2;IFNA6;RAF1;IFNA8;MAP2K2;IFNA5;IFNA7;IFNA10;IFNA14;IFNA21;IFNA16;IFNA13;CD247;BID;PIK3CA;PIK3CG;PIK3CB;PIK3CD;HRAS;ICAM1;PTPN11;KRAS;SYK;TNFSF10;PIK3R1;PTPN6;FAS;GRB2;IFNGR1;FCGR3A;RAC1;GZMB;HLA-A;PPP3CB;RAC2;IFNGR2;CD48;PIK3R2;SHC1;NRAS;PRKCB;HLA-E;PPP3CC;HLA-B;PAK1;HLA-C;SOS1;PPP3R1;PIK3R3;TNFRSF10B…	TNF;MAPK3;MAPK1;IFNG;CASP3;CSF2;IFNB1;IFNA2;MAP2K1;IFNA17;FYN;IFNAR1;FASLG;LCK;ZAP70;IFNA4;IFNAR2;IFNA6;RAF1;IFNA8;MAP2K2;IFNA5;IFNA7;IFNA10;IFNA14;IFNA21;IFNA16;IFNA13;CD247;BID;PIK3CA;PIK3CG;PIK3CB;PIK3CD;HRAS;ICAM1;PTPN11;KRAS;SYK;TNFSF10;PIK3R1;PTPN6;FAS;GRB2;IFNGR1;FCGR3A;RAC1;GZMB;HLA-A;PPP3CB;RAC2;IFNGR2;CD48;PIK3R2;SHC1;NRAS;PRKCB;HLA-E;PPP3CC;HLA-B;PAK1;HLA-C;SOS1;PPP3R1;PIK3R3;TNFRSF10B…
KEGG_ALLOGRAFT_REJECTION	0.906466	1.45022	0	0.00610881	37	36	IL5;TNF;IFNG;IL10;IL2;IL4;FASLG;IL12B;HLA-DRB1;HLA-DRA;HLA-DRB5;CD40LG;CD40;CD86;FAS;CD80;GZMB;HLA-A;HLA-E;HLA-B;HLA-C;HLA-G;IL12A;HLA-DPB1;HLA-F;HLA-DQA2;HLA-DPA1;CD28;PRF1;HLA-DQB1;HLA-DOB;HLA-DQA1;HLA-DMA;HLA-DMB;HLA-DOA;HLA-DRB3	IL5;TNF;IFNG;IL10;IL2;IL4;FASLG;IL12B;HLA-DRB1;HLA-DRA;HLA-DRB5;CD40LG;CD40;CD86;FAS;CD80;GZMB;HLA-A;HLA-E;HLA-B;HLA-C;HLA-G;IL12A
KEGG_NEUROTROPHIN_SIGNALING_PATHWAY	0.901623	1.44917	0	0.00613961	126	120	AKT1;JUN;MAPK3;BCL2;MAPK1;NFKB1;MAPK8;MAPK14;GSK3B;RELA;MAP2K1;BAX;TRAF6;NFKBIA;FASLG;IKBKB;MAP2K7;MAPK11;RPS6KA1;RPS6KA3;MAPK9;MAP3K1;MAPK12;MAPK13;ATF4;RAF1;RPS6KA2;MAP2K2;MAPK10;BAD;TP53;PIK3CA;PIK3CG;PIK3CB;PIK3CD;HRAS;RHOA;PTPN11;KRAS;CDC42;NGF;ABL1;PIK3R1;GRB2;IRAK1;RAC1;MAP3K5;IRAK4;IRS1;CALML3;CALML5;CALML6;MAPK7;FOXO3;PIK3R2;YWHAZ;SHC1;AKT2;NRAS;BDNF;YWHAB;YWHAE;PRKCD;SOS1;AKT3;RPS6KA6;P…	AKT1;JUN;MAPK3;BCL2;MAPK1;NFKB1;MAPK8;MAPK14;GSK3B;RELA;MAP2K1;BAX;TRAF6;NFKBIA;FASLG;IKBKB;MAP2K7;MAPK11;RPS6KA1;RPS6KA3;MAPK9;MAP3K1;MAPK12;MAPK13;ATF4;RAF1;RPS6KA2;MAP2K2;MAPK10;BAD;TP53;PIK3CA;PIK3CG;PIK3CB;PIK3CD;HRAS;RHOA;PTPN11;KRAS;CDC42;NGF;ABL1;PIK3R1;GRB2;IRAK1;RAC1;MAP3K5;IRAK4;IRS1;CALML3;CALML5;CALML6;MAPK7;FOXO3;PIK3R2;YWHAZ;SHC1;AKT2;NRAS;BDNF;YWHAB;YWHAE;PRKCD;SOS1;AKT3;RPS6KA6;P…
KEGG_EPITHELIAL_CELL_SIGNALING_IN_HELICOBACTER_PYLORI_INFECTION	0.902077	1.44787	0	0.00620169	68	67	JUN;NFKB1;MAPK8;CASP3;MAPK14;CCL5;CHUK;RELA;NFKBIA;IKBKG;IKBKB;MAPK11;MAPK9;CXCL1;MAPK12;MAPK13;MAP2K4;MAPK10;SRC;EGFR;PTPN11;CDC42;LYN;RAC1;MET;PAK1;NOD1;CXCR2;CSK;PLCG1;HBEGF;CXCR1;TJP1;ADAM17;PLCG2;ADAM10;ATP6V0A1;ATP6V0A2;ATP6V1B2;ATP6V1E1;F11R;ATP6V0A4;ATP6V1A;TCIRG1;ATP6V1B1;ATP6V0D1;PTPRZ1;ATP6V0D2;ATP6V0C;ATP6V1F;ATP6V1D;ATP6V1E2;ATP6V1C2;ATP6V0B;ATP6V1C1;ATP6V1H;ATP6AP1;GIT1;ATP6V1G1;ATP…	JUN;NFKB1;MAPK8;CASP3;MAPK14;CCL5;CHUK;RELA;NFKBIA;IKBKG;IKBKB;MAPK11;MAPK9;CXCL1;MAPK12;MAPK13;MAP2K4;MAPK10;SRC;EGFR;PTPN11;CDC42;LYN;RAC1;MET;PAK1;NOD1;CXCR2;CSK;PLCG1
KEGG_VEGF_SIGNALING_PATHWAY	0.897634	1.44344	0	0.00713098	76	72	AKT1;MAPK3;MAPK1;MAPK14;MAP2K1;CASP9;MAPK11;MAPK12;MAPK13;RAF1;MAP2K2;BAD;PIK3CA;PIK3CG;PIK3CB;PIK3CD;VEGFA;SRC;HRAS;KRAS;PTGS2;CDC42;NOS3;KDR;PIK3R1;RAC1;PPP3CB;RAC2;PIK3R2;AKT2;NRAS;PRKCB;PPP3CC;HSPB1;AKT3;PPP3R1;PTK2;PIK3R3;PXN;PLCG1;PRKCG;PLA2G1B;RAC3;NFATC1;NFATC2;PPP3R2;PLA2G4A;PIK3R5;PLCG2;SPHK1;MAPKAPK2;NFATC3;PLA2G2A;PLA2G6;CHP2;MAPKAPK3;SPHK2;NFAT5;NFATC4;SHC2;PLA2G10;PLA2G4B;PLA2G4E;PL…	AKT1;MAPK3;MAPK1;MAPK14;MAP2K1;CASP9;MAPK11;MAPK12;MAPK13;RAF1;MAP2K2;BAD;PIK3CA;PIK3CG;PIK3CB;PIK3CD;VEGFA;SRC;HRAS;KRAS;PTGS2;CDC42;NOS3;KDR;PIK3R1;RAC1;PPP3CB;RAC2;PIK3R2;AKT2;NRAS;PRKCB;PPP3CC;HSPB1;AKT3;PPP3R1;PTK2;PIK3R3;PXN;PLCG1;PRKCG;PLA2G1B;RAC3
KEGG_ACUTE_MYELOID_LEUKEMIA	0.895231	1.43695	0	0.0085781	57	56	AKT1;MAPK3;MAPK1;NFKB1;MTOR;CHUK;RELA;MAP2K1;IKBKG;IKBKB;RAF1;MAP2K2;BAD;PIK3CA;MYC;PIK3CG;PIK3CB;PIK3CD;STAT3;HRAS;CCND1;KRAS;KIT;PIK3R1;STAT5B;GRB2;STAT5A;RPS6KB1;FLT3;PIK3R2;AKT2;NRAS;PML;SOS1;AKT3;PIK3R3;EIF4EBP1;SPI1;PIM1;BRAF;LEF1;RUNX1;ZBTB16;ARAF;RARA;JUP;PIM2;CEBPA;CCNA1;RUNX1T1;PIK3R5;RPS6KB2;SOS2;TCF7L2;TCF7;PPARD	AKT1;MAPK3;MAPK1;NFKB1;MTOR;CHUK;RELA;MAP2K1;IKBKG;IKBKB;RAF1;MAP2K2;BAD;PIK3CA;MYC;PIK3CG;PIK3CB;PIK3CD;STAT3;HRAS;CCND1;KRAS;KIT;PIK3R1;STAT5B;GRB2;STAT5A;RPS6KB1;FLT3;PIK3R2;AKT2;NRAS;PML;SOS1;AKT3;PIK3R3;EIF4EBP1;SPI1
KEGG_B_CELL_RECEPTOR_SIGNALING_PATHWAY	0.897761	1.43582	0	0.00867884	75	73	AKT1;JUN;MAPK3;MAPK1;NFKB1;FOS;CHUK;GSK3B;RELA;MAP2K1;NFKBIA;IKBKG;IKBKB;RAF1;MAP2K2;PIK3CA;PIK3CG;PIK3CB;PIK3CD;HRAS;KRAS;SYK;CD79A;CD19;PIK3R1;PTPN6;GRB2;LYN;RAC1;PPP3CB;RAC2;PIK3R2;AKT2;NRAS;PRKCB;PPP3CC;BTK;SOS1;AKT3;PPP3R1;PIK3R3;FCGR2B;VAV1;RAC3;NFKBIB;BCL10;NFATC1;NFATC2;INPP5D;PPP3R2;PIK3R5;PLCG2;IFITM1;CD22;CD81;NFATC3;SOS2;MALT1;NFKBIE;CR2;CARD11;VAV2;CD79B;BLNK;CHP2;VAV3;NFAT5;NFATC4;P…	AKT1;JUN;MAPK3;MAPK1;NFKB1;FOS;CHUK;GSK3B;RELA;MAP2K1;NFKBIA;IKBKG;IKBKB;RAF1;MAP2K2;PIK3CA;PIK3CG;PIK3CB;PIK3CD;HRAS;KRAS;SYK;CD79A;CD19;PIK3R1;PTPN6;GRB2;LYN;RAC1;PPP3CB;RAC2;PIK3R2;AKT2;NRAS;PRKCB;PPP3CC;BTK;SOS1;AKT3;PPP3R1;PIK3R3;FCGR2B;VAV1
KEGG_SMALL_CELL_LUNG_CANCER	0.889113	1.43749	0	0.00868987	84	80	AKT1;BCL2;NFKB1;BCL2L1;CHUK;RELA;RB1;TRAF6;NFKBIA;IKBKG;CASP9;IKBKB;APAF1;TP53;PIK3CA;MYC;PIK3CG;PIK3CB;PIK3CD;CYCS;PTEN;CCND1;PTGS2;CDK2;ITGA2;PIK3R1;CDK4;NOS2;XIAP;CCNE1;CDKN1B;FN1;BIRC3;PIK3R2;TRAF2;AKT2;BIRC2;CDK6;ITGB1;AKT3;PTK2;PIK3R3;TRAF1;ITGA2B;SKP2;ITGAV;CDKN2B;RXRA;PIAS2;TRAF5;PIK3R5;PIAS1;PIAS4;COL4A1;MAX;LAMB2;PIAS3;CKS1B;TRAF4;ITGA6;CCNE2;COL4A2;E2F3;ITGA3;E2F2;FHIT;LAMA2;RARB;LAMA1…	AKT1;BCL2;NFKB1;BCL2L1;CHUK;RELA;RB1;TRAF6;NFKBIA;IKBKG;CASP9;IKBKB;APAF1;TP53;PIK3CA;MYC;PIK3CG;PIK3CB;PIK3CD;CYCS;PTEN;CCND1;PTGS2;CDK2;ITGA2;PIK3R1;CDK4;NOS2;XIAP;CCNE1;CDKN1B;FN1;BIRC3;PIK3R2;TRAF2;AKT2;BIRC2;CDK6;ITGB1;AKT3;PTK2;PIK3R3
KEGG_THYROID_CANCER	0.881176	1.42792	0.004	0.010225	29	27	MAPK3;MAPK1;MAP2K1;MAP2K2;TP53;MYC;HRAS;CCND1;KRAS;CTNNB1;CDH1;NRAS;RET;BRAF;LEF1;RXRA;NTRK1;TPR;TCF7L2;TCF7;TPM3;PAX8;TFG;CCDC6;RXRG;NCOA4;RXRB	MAPK3;MAPK1;MAP2K1;MAP2K2;TP53;MYC;HRAS;CCND1;KRAS;CTNNB1;CDH1;NRAS;RET
KEGG_TYPE_II_DIABETES_MELLITUS	0.887348	1.42874	0	0.0103171	47	43	TNF;MAPK3;MAPK1;MAPK8;MTOR;IKBKB;MAPK9;MAPK10;PKLR;PIK3CA;PIK3CG;PIK3CB;PIK3CD;SOCS3;SOCS1;INSR;PIK3R1;IRS1;PIK3R2;PRKCE;PRKCD;PIK3R3;ADIPOQ;SLC2A4;IRS2;PRKCZ;GCK;SLC2A2;PIK3R5;HK2;CACNA1C;ABCC8;HK1;IRS4;CACNA1B;SOCS2;HK3;CACNA1D;KCNJ11;PDX1;CACNA1G;CACNA1E;MAFA	TNF;MAPK3;MAPK1;MAPK8;MTOR;IKBKB;MAPK9;MAPK10;PKLR;PIK3CA;PIK3CG;PIK3CB;PIK3CD;SOCS3;SOCS1;INSR;PIK3R1;IRS1;PIK3R2;PRKCE;PRKCD;PIK3R3;ADIPOQ;SLC2A4
KEGG_ERBB_SIGNALING_PATHWAY	0.885331	1.42478	0	0.0107867	87	84	AKT1;JUN;EGF;MAPK3;MAPK1;MAPK8;MTOR;GSK3B;MAP2K1;MAP2K7;MAPK9;RAF1;MAP2K2;MAP2K4;MAPK10;TGFA;BAD;PIK3CA;MYC;PIK3CG;PIK3CB;PIK3CD;SRC;EGFR;HRAS;KRAS;ERBB2;ABL1;CDKN1A;PIK3R1;STAT5B;GRB2;STAT5A;RPS6KB1;CDKN1B;PIK3R2;SHC1;AKT2;NRAS;PRKCB;CBL;PAK1;SOS1;AKT3;PTK2;PIK3R3;NCK1;PLCG1;EIF4EBP1;PRKCG;ERBB3;HBEGF;PAK2;CRK;ERBB4;BRAF;CAMK2G;NRG1;ARAF;EREG;CRKL;CBLB;PIK3R5;PLCG2;GAB1;CAMK2A;CAMK2B;RPS6KB2;SOS…	AKT1;JUN;EGF;MAPK3;MAPK1;MAPK8;MTOR;GSK3B;MAP2K1;MAP2K7;MAPK9;RAF1;MAP2K2;MAP2K4;MAPK10;TGFA;BAD;PIK3CA;MYC;PIK3CG;PIK3CB;PIK3CD;SRC;EGFR;HRAS;KRAS;ERBB2;ABL1;CDKN1A;PIK3R1;STAT5B;GRB2;STAT5A;RPS6KB1;CDKN1B;PIK3R2;SHC1;AKT2;NRAS;PRKCB;CBL;PAK1;SOS1;AKT3;PTK2;PIK3R3;NCK1;PLCG1;EIF4EBP1;PRKCG;ERBB3;HBEGF;PAK2;CRK;ERBB4;BRAF;CAMK2G
KEGG_RENAL_CELL_CARCINOMA	0.889015	1.42175	0	0.0110543	70	64	AKT1;JUN;MAPK3;MAPK1;TGFB1;MAP2K1;PDGFB;RAF1;RBX1;MAP2K2;CUL2;VHL;TGFA;PIK3CA;PIK3CG;PIK3CB;PIK3CD;VEGFA;HRAS;PTPN11;KRAS;EP300;CDC42;CREBBP;PIK3R1;GRB2;RAC1;HIF1A;PIK3R2;AKT2;NRAS;MET;PAK1;SOS1;AKT3;VEGFC;PIK3R3;TGFB2;RAP1A;RAP1B;ETS1;TGFB3;PAK2;CRK;BRAF;SLC2A1;ARAF;CRKL;VEGFB;PIK3R5;GAB1;EPAS1;SOS2;PAK4;PAK3;EGLN1;FH;EGLN3;ARNT;EGLN2;PAK6;RAPGEF1;FLCN;ARNT2	AKT1;JUN;MAPK3;MAPK1;TGFB1;MAP2K1;PDGFB;RAF1;RBX1;MAP2K2;CUL2;VHL;TGFA;PIK3CA;PIK3CG;PIK3CB;PIK3CD;VEGFA;HRAS;PTPN11;KRAS;EP300;CDC42;CREBBP;PIK3R1;GRB2;RAC1;HIF1A;PIK3R2;AKT2;NRAS;MET;PAK1;SOS1;AKT3;VEGFC;PIK3R3;TGFB2;RAP1A;RAP1B;ETS1;TGFB3
KEGG_GNRH_SIGNALING_PATHWAY	0.878918	1.42064	0	0.011128	101	93	JUN;MAPK3;MAPK1;MAPK8;MAPK14;MAP2K1;MMP2;MAP2K7;MAPK11;MAPK9;MAP3K1;MAPK12;MAPK13;ATF4;RAF1;MAP2K2;MAP2K4;MAPK10;MAP2K6;MAP2K3;MAP3K4;SRC;EGFR;HRAS;KRAS;CDC42;PRKACA;GRB2;PRKACB;CALML3;CALML5;CALML6;MAPK7;PRKACG;NRAS;PRKCB;MMP14;ADCY3;PRKCD;SOS1;ADCY5;ADCY2;ADCY6;ADCY4;ADCY7;ADCY9;MAP3K3;PLA2G1B;ITPR1;PTK2B;HBEGF;MAP3K2;CAMK2G;PLCB3;GNRH1;GNA11;PLCB2;PRKX;PLA2G4A;PLCB1;CAMK2A;CACNA1C;CAMK2B;GNAS;…	JUN;MAPK3;MAPK1;MAPK8;MAPK14;MAP2K1;MMP2;MAP2K7;MAPK11;MAPK9;MAP3K1;MAPK12;MAPK13;ATF4;RAF1;MAP2K2;MAP2K4;MAPK10;MAP2K6;MAP2K3;MAP3K4;SRC;EGFR;HRAS;KRAS;CDC42;PRKACA;GRB2;PRKACB;CALML3;CALML5;CALML6;MAPK7;PRKACG;NRAS;PRKCB;MMP14;ADCY3;PRKCD;SOS1;ADCY5;ADCY2;ADCY6;ADCY4;ADCY7;ADCY9
KEGG_CYTOKINE_CYTOKINE_RECEPTOR_INTERACTION	0.875005	1.41987	0	0.0111494	265	243	IL5;TNF;EGF;IFNG;IL10;IL2;IL4;IL1B;TGFB1;CSF2;IFNB1;CCL2;CCL5;CXCL10;IL13;IFNA2;IFNA17;IL3;IFNAR1;FASLG;CSF3;IL15;IL7;CXCL1;CSF1;IFNA4;IL1A;IFNAR2;CCR2;PDGFB;TGFBR1;IFNA6;IL12B;CCL3;CCL4;IFNA8;IFNA5;IFNA7;IFNA10;IL11;IFNA14;IFNA21;IFNA16;CXCL2;CCR3;TGFBR2;CCL11;IFNA13;BMP7;PDGFA;VEGFA;EGFR;CD40LG;CD40;TNFRSF1A;KIT;KDR;IL18;IL17A;TNFSF10;CXCR4;IL7R;LEP;CXCL12;CCR5;LEPR;IL6R;IL10RA;FAS;IL2RB;CXCL9;…	IL5;TNF;EGF;IFNG;IL10;IL2;IL4;IL1B;TGFB1;CSF2;IFNB1;CCL2;CCL5;CXCL10;IL13;IFNA2;IFNA17;IL3;IFNAR1;FASLG;CSF3;IL15;IL7;CXCL1;CSF1;IFNA4;IL1A;IFNAR2;CCR2;PDGFB;TGFBR1;IFNA6;IL12B;CCL3;CCL4;IFNA8;IFNA5;IFNA7;IFNA10;IL11;IFNA14;IFNA21;IFNA16;CXCL2;CCR3;TGFBR2;CCL11;IFNA13;BMP7;PDGFA;VEGFA;EGFR;CD40LG;CD40;TNFRSF1A;KIT;KDR;IL18;IL17A;TNFSF10;CXCR4;IL7R;LEP;CXCL12;CCR5;LEPR;IL6R;IL10RA;FAS;IL2RB;CXCL9;…
KEGG_HEMATOPOIETIC_CELL_LINEAGE	0.883225	1.42177	0	0.0113452	87	80	IL5;TNF;IL4;IL1B;CSF2;IL3;CSF3;IL7;CSF1;IL1A;HLA-DRB1;IL11;CD2;CD4;CD3E;HLA-DRA;HLA-DRB5;CD8A;CD3G;CD44;ITGAM;KIT;IL7R;CD34;ITGA2;CD19;IL6R;EPOR;IL4R;EPO;IL1R1;IL3RA;CSF1R;CSF2RA;DNTT;FLT3;IL5RA;TFRC;CSF3R;MME;IL9R;CD38;CD36;CD5;FCGR1A;CD14;ITGA2B;THPO;ITGB3;CD1D;ITGA5;ANPEP;CD59;FLT3LG;CD7;CD3D;ITGA4;CD55;GP1BA;CR1;GP9;GP5;CD22;CD33;GP1BB;CD8B;CR2;ITGA1;ITGA6;GYPA;CD9;CD1B;FCER2;TPO;ITGA3;IL1R2;…	IL5;TNF;IL4;IL1B;CSF2;IL3;CSF3;IL7;CSF1;IL1A;HLA-DRB1;IL11;CD2;CD4;CD3E;HLA-DRA;HLA-DRB5;CD8A;CD3G;CD44;ITGAM;KIT;IL7R;CD34;ITGA2;CD19;IL6R;EPOR;IL4R;EPO;IL1R1;IL3RA;CSF1R;CSF2RA;DNTT;FLT3;IL5RA;TFRC;CSF3R;MME;IL9R;CD38;CD36;CD5;FCGR1A;CD14;ITGA2B;THPO;ITGB3;CD1D;ITGA5
KEGG_ANTIGEN_PROCESSING_AND_PRESENTATION	0.875105	1.41404	0	0.0119124	88	79	IFNA2;HSPA5;IFNA17;CANX;IFNA4;IFNA6;IFNA8;HLA-DRB1;IFNA5;IFNA7;IFNA10;IFNA14;IFNA21;IFNA16;CD4;IFNA13;HLA-DRA;HLA-DRB5;CD8A;HSP90AA1;HSPA4;CREB1;HSPA8;HLA-A;B2M;CTSS;HSP90AB1;CALR;HLA-E;CTSB;HLA-B;HLA-C;PDIA3;HSPA1L;HLA-G;CIITA;HSPA2;HSPA6;KLRD1;HLA-DPB1;HLA-F;HLA-DQA2;HLA-DPA1;LTA;CD74;KLRC1;HLA-DQB1;CD8B;PSME2;NFYB;IFI30;PSME1;PSME3;KIR2DL2;KIR2DL1;NFYA;HLA-DOB;KIR3DL1;HLA-DQA1;HLA-DMA;KIR3DL3;…	IFNA2;HSPA5;IFNA17;CANX;IFNA4;IFNA6;IFNA8;HLA-DRB1;IFNA5;IFNA7;IFNA10;IFNA14;IFNA21;IFNA16;CD4;IFNA13;HLA-DRA;HLA-DRB5;CD8A;HSP90AA1;HSPA4;CREB1;HSPA8;HLA-A;B2M;CTSS;HSP90AB1;CALR;HLA-E;CTSB;HLA-B;HLA-C;PDIA3;HSPA1L;HLA-G
KEGG_PROGESTERONE_MEDIATED_OOCYTE_MATURATION	0.879785	1.4155	0	0.0120265	85	80	AKT1;MAPK3;MAPK1;MAPK8;MAPK14;IGF1;MAP2K1;MAPK11;RPS6KA1;RPS6KA3;MAPK9;MAPK12;MAPK13;RAF1;RPS6KA2;MAPK10;PIK3CA;PIK3CG;PIK3CB;PIK3CD;HSP90AA1;KRAS;CDK2;PRKACA;PIK3R1;PRKACB;CDK1;IGF1R;HSP90AB1;PLK1;PRKACG;PIK3R2;AKT2;CCNB1;ADCY3;AKT3;RPS6KA6;ADCY5;GNAI3;ADCY2;ADCY6;PIK3R3;ADCY4;ADCY7;ADCY9;PGR;GNAI1;GNAI2;BUB1;CDC27;BRAF;CCNA2;CDC16;CDC25C;CCNB2;CDC25A;ARAF;CDC23;ANAPC11;MAD2L1;CCNA1;PRKX;ANAPC5;…	AKT1;MAPK3;MAPK1;MAPK8;MAPK14;IGF1;MAP2K1;MAPK11;RPS6KA1;RPS6KA3;MAPK9;MAPK12;MAPK13;RAF1;RPS6KA2;MAPK10;PIK3CA;PIK3CG;PIK3CB;PIK3CD;HSP90AA1;KRAS;CDK2;PRKACA;PIK3R1;PRKACB;CDK1;IGF1R;HSP90AB1;PLK1;PRKACG;PIK3R2;AKT2;CCNB1;ADCY3;AKT3;RPS6KA6;ADCY5;GNAI3;ADCY2;ADCY6;PIK3R3;ADCY4;ADCY7;ADCY9;PGR;GNAI1;GNAI2
KEGG_GRAFT_VERSUS_HOST_DISEASE	0.880068	1.41583	0.001	0.0122414	41	37	TNF;IFNG;IL2;IL1B;FASLG;IL1A;HLA-DRB1;HLA-DRA;HLA-DRB5;CD86;FAS;CD80;GZMB;HLA-A;HLA-E;HLA-B;HLA-C;HLA-G;KLRD1;HLA-DPB1;HLA-F;HLA-DQA2;HLA-DPA1;KLRC1;CD28;PRF1;HLA-DQB1;KIR2DL2;KIR2DL1;HLA-DOB;KIR3DL1;HLA-DQA1;HLA-DMA;HLA-DMB;HLA-DOA;KIR3DL2;HLA-DRB3	TNF;IFNG;IL2;IL1B;FASLG;IL1A;HLA-DRB1;HLA-DRA;HLA-DRB5;CD86;FAS;CD80;GZMB;HLA-A;HLA-E;HLA-B;HLA-C
KEGG_INSULIN_SIGNALING_PATHWAY	0.87354	1.40861	0	0.0125136	137	129	AKT1;PPP1CA;MAPK3;MAPK1;MAPK8;MTOR;PPP1CC;PPP1CB;GSK3B;MAP2K1;IKBKB;MAPK9;PPP1R3A;RHEB;RAF1;TSC2;RPTOR;PPP1R3B;MAP2K2;EIF4E;RPS6;PPP1R3D;PPP1R3C;MAPK10;PKLR;BAD;PIK3CA;PIK3CG;PIK3CB;PIK3CD;HRAS;KRAS;SOCS3;PRKACA;SOCS1;ACACA;ACACB;INSR;PIK3R1;GRB2;PRKACB;PTPN1;RPS6KB1;IRS1;FOXO1;CALML3;CALML5;GYS1;CALML6;PRKACG;PIK3R2;SHC1;AKT2;NRAS;CBL;PHKA2;PHKA1;PHKG2;PHKG1;PHKB;PRKAR2A;PRKAR2B;SOS1;AKT3;GYS2;P…	AKT1;PPP1CA;MAPK3;MAPK1;MAPK8;MTOR;PPP1CC;PPP1CB;GSK3B;MAP2K1;IKBKB;MAPK9;PPP1R3A;RHEB;RAF1;TSC2;RPTOR;PPP1R3B;MAP2K2;EIF4E;RPS6;PPP1R3D;PPP1R3C;MAPK10;PKLR;BAD;PIK3CA;PIK3CG;PIK3CB;PIK3CD;HRAS;KRAS;SOCS3;PRKACA;SOCS1;ACACA;ACACB;INSR;PIK3R1;GRB2;PRKACB;PTPN1;RPS6KB1;IRS1;FOXO1;CALML3;CALML5;GYS1;CALML6;PRKACG;PIK3R2;SHC1;AKT2;NRAS;CBL;PHKA2;PHKA1;PHKG2;PHKG1;PHKB;PRKAR2A;PRKAR2B;SOS1;AKT3;GYS2;P…
KEGG_PATHWAYS_IN_CANCER	0.867822	1.40927	0	0.0125243	325	306	AKT1;JUN;EGF;MAPK3;BCL2;MAPK1;NFKB1;MAPK8;CASP3;MTOR;FOS;TGFB1;STAT1;SMAD2;JAK1;IGF1;BCL2L1;FGF2;CASP8;MMP9;CHUK;GSK3B;RELA;MAP2K1;BAX;RB1;TRAF6;NFKBIA;MMP2;FASLG;IKBKG;CASP9;IKBKB;MAPK9;PDGFB;TGFBR1;RAF1;FADD;RBX1;MAP2K2;FGF1;TGFBR2;CUL2;FGF7;MAPK10;VHL;BID;PDGFA;TGFA;BAD;TP53;PIK3CA;MYC;PIK3CG;PIK3CB;PIK3CD;VEGFA;EGFR;STAT3;HRAS;HSP90AA1;CYCS;PTEN;CCND1;RHOA;KRAS;SMAD3;ERBB2;EP300;PTGS2;CDC42;K…	AKT1;JUN;EGF;MAPK3;BCL2;MAPK1;NFKB1;MAPK8;CASP3;MTOR;FOS;TGFB1;STAT1;SMAD2;JAK1;IGF1;BCL2L1;FGF2;CASP8;MMP9;CHUK;GSK3B;RELA;MAP2K1;BAX;RB1;TRAF6;NFKBIA;MMP2;FASLG;IKBKG;CASP9;IKBKB;MAPK9;PDGFB;TGFBR1;RAF1;FADD;RBX1;MAP2K2;FGF1;TGFBR2;CUL2;FGF7;MAPK10;VHL;BID;PDGFA;TGFA;BAD;TP53;PIK3CA;MYC;PIK3CG;PIK3CB;PIK3CD;VEGFA;EGFR;STAT3;HRAS;HSP90AA1;CYCS;PTEN;CCND1;RHOA;KRAS;SMAD3;ERBB2;EP300;PTGS2;CDC42;K…
KEGG_N_GLYCAN_BIOSYNTHESIS	0.882219	1.41057	0	0.0125904	46	45	MOGS;MGAT1;MGAT5;MGAT2;MAN2A1;RPN1;FUT8;MGAT4A;ST6GAL1;DDOST;RPN2;STT3A;MAN1B1;DAD1;TUSC3;MGAT4B;MAN1A1;MGAT3;ALG3;DPAGT1;MAN2A2;STT3B;DPM1;MAN1A2;ALG6;ALG5;GANAB;ALG1;ALG8;ALG2;B4GALT1;MGAT5B;ALG10;ALG11;ALG12;DOLPP1;B4GALT2;DPM2;B4GALT3;MAN1C1;ALG13;DPM3;ALG14;ALG9;RFT1	MOGS;MGAT1;MGAT5;MGAT2;MAN2A1;RPN1;FUT8;MGAT4A;ST6GAL1;DDOST;RPN2;STT3A;MAN1B1;DAD1;TUSC3;MGAT4B
KEGG_TYPE_I_DIABETES_MELLITUS	0.882138	1.40973	0.001	0.0126418	43	41	TNF;IFNG;IL2;IL1B;FASLG;IL1A;IL12B;HLA-DRB1;HLA-DRA;HLA-DRB5;CD86;FAS;CD80;GZMB;HLA-A;HSPD1;HLA-E;HLA-B;HLA-C;HLA-G;IL12A;HLA-DPB1;HLA-F;HLA-DQA2;HLA-DPA1;GAD2;GAD1;LTA;CD28;PRF1;HLA-DQB1;HLA-DOB;HLA-DQA1;PTPRN;HLA-DMA;HLA-DMB;HLA-DOA;PTPRN2;CPE;ICA1;HLA-DRB3	TNF;IFNG;IL2;IL1B;FASLG;IL1A;IL12B;HLA-DRB1;HLA-DRA;HLA-DRB5;CD86;FAS;CD80;GZMB;HLA-A;HSPD1;HLA-E;HLA-B;HLA-C;HLA-G;IL12A
KEGG_CHEMOKINE_SIGNALING_PATHWAY	0.871962	1.41082	0	0.0127146	189	177	AKT1;MAPK3;MAPK1;NFKB1;STAT1;CCL2;CCL5;CXCL10;CHUK;GSK3B;RELA;MAP2K1;NFKBIA;STAT2;IKBKG;IKBKB;CXCL1;CCR2;RAF1;CCL3;CCL4;GSK3A;CXCL2;CCR3;CCL11;PIK3CA;PIK3CG;PIK3CB;PIK3CD;STAT3;HRAS;JAK2;RHOA;KRAS;CDC42;JAK3;PRKACA;CXCR4;CXCL12;CCR5;PIK3R1;CXCL9;STAT5B;GRB2;PRKACB;LYN;CCR7;RAC1;RAC2;GNB1;CXCR3;FOXO3;PRKACG;PIK3R2;PF4;SHC1;CXCL11;AKT2;NRAS;PRKCB;ADCY3;PAK1;CCL20;GNB2;PRKCD;GNGT1;HCK;SOS1;AKT3;ADCY…	AKT1;MAPK3;MAPK1;NFKB1;STAT1;CCL2;CCL5;CXCL10;CHUK;GSK3B;RELA;MAP2K1;NFKBIA;STAT2;IKBKG;IKBKB;CXCL1;CCR2;RAF1;CCL3;CCL4;GSK3A;CXCL2;CCR3;CCL11;PIK3CA;PIK3CG;PIK3CB;PIK3CD;STAT3;HRAS;JAK2;RHOA;KRAS;CDC42;JAK3;PRKACA;CXCR4;CXCL12;CCR5;PIK3R1;CXCL9;STAT5B;GRB2;PRKACB;LYN;CCR7;RAC1;RAC2;GNB1;CXCR3;FOXO3;PRKACG;PIK3R2;PF4;SHC1;CXCL11;AKT2;NRAS;PRKCB;ADCY3;PAK1;CCL20;GNB2;PRKCD;GNGT1;HCK;SOS1;AKT3;ADCY…
KEGG_LONG_TERM_POTENTIATION	0.871379	1.40671	0	0.0130436	70	61	PPP1CA;MAPK3;MAPK1;PPP1CC;PPP1CB;MAP2K1;RPS6KA1;RPS6KA3;ATF4;RAF1;RPS6KA2;MAP2K2;PPP1R12A;PPP1R1A;HRAS;KRAS;EP300;PRKACA;CREBBP;PRKACB;PPP3CB;CALML3;CALML5;CALML6;PRKACG;NRAS;PRKCB;PPP3CC;RPS6KA6;PPP3R1;RAP1A;PRKCG;RAP1B;ITPR1;BRAF;CAMK2G;PLCB3;ARAF;PLCB2;PPP3R2;PRKX;PLCB1;CAMK2A;CACNA1C;GRIA1;GRM5;CAMK2B;GRM1;CAMK4;GRIN2B;PLCB4;CAMK2D;ITPR3;GRIN2A;GRIN1;GRIN2C;RAPGEF3;CHP2;GRIA2;GRIN2D;ITPR2	PPP1CA;MAPK3;MAPK1;PPP1CC;PPP1CB;MAP2K1;RPS6KA1;RPS6KA3;ATF4;RAF1;RPS6KA2;MAP2K2;PPP1R12A;PPP1R1A;HRAS;KRAS;EP300;PRKACA;CREBBP;PRKACB;PPP3CB;CALML3;CALML5;CALML6;PRKACG;NRAS;PRKCB;PPP3CC;RPS6KA6;PPP3R1;RAP1A;PRKCG;RAP1B
KEGG_P53_SIGNALING_PATHWAY	0.865319	1.40107	0	0.014419	68	65	CASP3;IGF1;CASP8;BAX;CASP9;APAF1;TSC2;BBC3;BID;TP53;CYCS;PTEN;CCND1;CDKN2A;CDK2;CDKN1A;SERPINE1;FAS;CDK4;ATM;CDK1;MDM2;CCNE1;CCNB1;CDK6;THBS1;ATR;SFN;TNFRSF10B;PMAIP1;CCND3;GADD45B;CHEK1;CCND2;IGFBP3;CHEK2;PPM1D;GADD45A;CCNB2;SERPINB5;TP73;SIAH1;CCNG1;RRM2;RCHY1;RRM2B;DDB2;MDM4;CCNG2;CCNE2;CD82;TP53I3;CCNB3;GADD45G;TP53AIP1;SESN2;PERP;GTSE1;SESN1;STEAP3;SESN3;EI24;ZMAT3;RPRM;SHISA5	CASP3;IGF1;CASP8;BAX;CASP9;APAF1;TSC2;BBC3;BID;TP53;CYCS;PTEN;CCND1;CDKN2A;CDK2;CDKN1A;SERPINE1;FAS;CDK4;ATM;CDK1;MDM2;CCNE1;CCNB1;CDK6;THBS1;ATR;SFN;TNFRSF10B;PMAIP1;CCND3;GADD45B;CHEK1;CCND2;IGFBP3;CHEK2;PPM1D;GADD45A
KEGG_DORSO_VENTRAL_AXIS_FORMATION	0.869712	1.40128	0.01001	0.0146194	24	24	MAPK3;MAPK1;MAP2K1;EGFR;NOTCH1;KRAS;GRB2;ETV6;SOS1;ETS1;NOTCH2;NOTCH3;NOTCH4;SOS2;ETS2;CPEB1;PIWIL1;PIWIL4;SPIRE1;SPIRE2;FMN2;PIWIL2;ETV7;PIWIL3	MAPK3;MAPK1;MAP2K1;EGFR;NOTCH1;KRAS;GRB2;ETV6;SOS1;ETS1;NOTCH2
KEGG_ADIPOCYTOKINE_SIGNALING_PATHWAY	0.87163	1.40204	0	0.0146903	67	67	AKT1;TNF;NFKB1;MAPK8;MTOR;CHUK;RELA;NFKBIA;IKBKG;IKBKB;MAPK9;TRADD;MAPK10;STAT3;JAK2;PTPN11;SOCS3;TNFRSF1A;ACACB;LEP;LEPR;IRS1;TRAF2;POMC;AKT2;STK11;TNFRSF1B;PRKCQ;AKT3;ADIPOQ;NPY;CD36;SLC2A4;PPARA;IRS2;PRKAA1;PRKAA2;PRKAB2;PRKAB1;SLC2A1;NFKBIB;PPARGC1A;RXRA;PRKAG1;PRKAG2;PRKAG3;IRS4;G6PC;NFKBIE;CAMKK2;ACSL4;ACSL1;ACSL3;ACSL5;PCK2;CAMKK1;ACSL6;PCK1;CPT1A;ADIPOR1;AGRP;CPT1B;CPT1C;RXRG;ADIPOR2;RXRB…	AKT1;TNF;NFKB1;MAPK8;MTOR;CHUK;RELA;NFKBIA;IKBKG;IKBKB;MAPK9;TRADD;MAPK10;STAT3;JAK2;PTPN11;SOCS3;TNFRSF1A;ACACB;LEP;LEPR;IRS1;TRAF2;POMC;AKT2;STK11;TNFRSF1B;PRKCQ;AKT3;ADIPOQ;NPY;CD36;SLC2A4;PPARA;IRS2;PRKAA1;PRKAA2
KEGG_MAPK_SIGNALING_PATHWAY	0.862795	1.3979	0	0.0152769	267	256	AKT1;TNF;JUN;EGF;MAPK3;MAPK1;NFKB1;MAPK8;CASP3;FOS;IL1B;TGFB1;MAPK14;FGF2;CHUK;RELA;MAP2K1;TRAF6;FASLG;IKBKG;IKBKB;MAP2K7;MAPK11;RPS6KA1;RPS6KA3;MAPK9;MAP3K1;IL1A;MAPK12;PDGFB;MAPK13;TGFBR1;ATF4;RAF1;MAP3K7;RPS6KA2;MAP2K2;FGF1;TGFBR2;DDIT3;ATF2;MAP2K4;FGF7;MAPK10;MAP2K6;MAP2K3;MAP3K11;PDGFA;MAP3K4;TP53;MYC;EGFR;HRAS;KRAS;CDC42;TNFRSF1A;NGF;PRKACA;HSPA8;FAS;GRB2;PRKACB;IL1R1;RAC1;MAP3K5;PDGFRB;PPP…	AKT1;TNF;JUN;EGF;MAPK3;MAPK1;NFKB1;MAPK8;CASP3;FOS;IL1B;TGFB1;MAPK14;FGF2;CHUK;RELA;MAP2K1;TRAF6;FASLG;IKBKG;IKBKB;MAP2K7;MAPK11;RPS6KA1;RPS6KA3;MAPK9;MAP3K1;IL1A;MAPK12;PDGFB;MAPK13;TGFBR1;ATF4;RAF1;MAP3K7;RPS6KA2;MAP2K2;FGF1;TGFBR2;DDIT3;ATF2;MAP2K4;FGF7;MAPK10;MAP2K6;MAP2K3;MAP3K11;PDGFA;MAP3K4;TP53;MYC;EGFR;HRAS;KRAS;CDC42;TNFRSF1A;NGF;PRKACA;HSPA8;FAS;GRB2;PRKACB;IL1R1;RAC1;MAP3K5;PDGFRB;PPP…
KEGG_PRIMARY_IMMUNODEFICIENCY	0.867988	1.39833	0.002	0.015319	35	35	IKBKG;LCK;ZAP70;CD4;CD3E;CD8A;IGLL1;PTPRC;CD40LG;CD40;JAK3;IL7R;CD79A;CD19;IL2RG;BTK;CIITA;ADA;RAG1;RAG2;UNG;CD3D;CD8B;AICDA;TNFRSF13C;DCLRE1C;AIRE;TNFRSF13B;BLNK;TAP1;ICOS;RFXANK;TAP2;RFX5;RFXAP	IKBKG;LCK;ZAP70;CD4;CD3E;CD8A;IGLL1;PTPRC;CD40LG;CD40;JAK3;IL7R;CD79A;CD19;IL2RG;BTK;CIITA;ADA;RAG1;RAG2;UNG;CD3D
KEGG_ALDOSTERONE_REGULATED_SODIUM_REABSORPTION	0.875877	1.38747	0.003	0.0188444	42	38	MAPK3;MAPK1;IGF1;PIK3CA;PIK3CG;PIK3CB;PIK3CD;KRAS;INSR;PIK3R1;IRS1;PIK3R2;NEDD4L;PRKCB;SFN;PIK3R3;PRKCG;SGK1;IRS2;PIK3R5;IRS4;NR3C2;ATP1A1;HSD11B1;ATP1A2;SCNN1A;SCNN1B;SLC9A3R2;ATP1A4;ATP1B4;FXYD2;HSD11B2;ATP1B1;SCNN1G;KCNJ1;ATP1B3;ATP1B2;FXYD4	MAPK3;MAPK1;IGF1;PIK3CA;PIK3CG;PIK3CB;PIK3CD;KRAS;INSR;PIK3R1;IRS1;PIK3R2;NEDD4L;PRKCB;SFN;PIK3R3;PRKCG;SGK1;IRS2
KEGG_INTESTINAL_IMMUNE_NETWORK_FOR_IGA_PRODUCTION	0.865237	1.38508	0.002	0.0194615	48	45	IL5;IL10;IL2;IL4;TGFB1;IL15;HLA-DRB1;HLA-DRA;HLA-DRB5;CD40LG;CD40;CXCR4;CD86;CXCL12;CD80;IL15RA;CCL28;CCR9;HLA-DPB1;CCL27;HLA-DQA2;HLA-DPA1;CCL25;ITGA4;CCR10;CD28;HLA-DQB1;AICDA;TNFRSF13C;ITGB7;TNFRSF13B;LTBR;ICOSLG;MADCAM1;HLA-DOB;HLA-DQA1;HLA-DMA;PIGR;TNFRSF17;ICOS;HLA-DMB;HLA-DOA;TNFSF13;MAP3K14;HLA-DRB3	IL5;IL10;IL2;IL4;TGFB1;IL15;HLA-DRB1;HLA-DRA;HLA-DRB5;CD40LG;CD40;CXCR4;CD86;CXCL12;CD80
KEGG_FOCAL_ADHESION	0.848837	1.37274	0	0.0251965	199	189	AKT1;JUN;PPP1CA;EGF;MAPK3;BCL2;MAPK1;MAPK8;PPP1CC;IGF1;PPP1CB;GSK3B;MAP2K1;FYN;MAPK9;SPP1;PDGFB;RAF1;PPP1R12A;MAPK10;PDGFA;BAD;PIK3CA;PIK3CG;PIK3CB;PIK3CD;VEGFA;SRC;EGFR;HRAS;ACTB;PTEN;CCND1;RHOA;ERBB2;CDC42;CTNNB1;KDR;ITGA2;PIK3R1;GRB2;IGF1R;RAC1;XIAP;PDGFRB;CAV1;VWF;RAC2;FLT1;FN1;BIRC3;PIK3R2;SHC1;AKT2;PRKCB;BIRC2;ILK;MET;THBS1;ITGB1;PAK1;ACTN1;SOS1;AKT3;PTK2;VEGFC;PIK3R3;PXN;VAV1;ACTN4;RAP1A;C…	AKT1;JUN;PPP1CA;EGF;MAPK3;BCL2;MAPK1;MAPK8;PPP1CC;IGF1;PPP1CB;GSK3B;MAP2K1;FYN;MAPK9;SPP1;PDGFB;RAF1;PPP1R12A;MAPK10;PDGFA;BAD;PIK3CA;PIK3CG;PIK3CB;PIK3CD;VEGFA;SRC;EGFR;HRAS;ACTB;PTEN;CCND1;RHOA;ERBB2;CDC42;CTNNB1;KDR;ITGA2;PIK3R1;GRB2;IGF1R;RAC1;XIAP;PDGFRB;CAV1;VWF;RAC2;FLT1;FN1;BIRC3;PIK3R2;SHC1;AKT2;PRKCB;BIRC2;ILK;MET;THBS1;ITGB1;PAK1;ACTN1;SOS1;AKT3;PTK2;VEGFC;PIK3R3;PXN;VAV1;ACTN4;RAP1A;C…
KEGG_ADHERENS_JUNCTION	0.854184	1.37134	0	0.0255833	73	66	MAPK3;MAPK1;SMAD2;FYN;TGFBR1;MAP3K7;TGFBR2;SRC;EGFR;ACTB;RHOA;SMAD3;ERBB2;EP300;CDC42;CTNNB1;CDH1;CREBBP;INSR;PTPN6;PTPN1;IGF1R;RAC1;SMAD4;RAC2;MET;FGFR1;ACTN1;CSNK2A1;ACTN4;ACTN2;SNAI1;RAC3;YES1;VCL;SNAI2;LEF1;TJP1;CSNK2A2;PTPRF;WAS;CTNND1;IQGAP1;CTNNA1;WASL;CSNK2B;PTPRJ;TCF7L2;TCF7;PARD3;LMO7;WASF1;CTNNA2;FER;ACP1;BAIAP2;CTNNA3;WASF2;NLK;SORBS1;PTPRB;WASF3;PTPRM;FARP2;SSX2IP;ACTN3	MAPK3;MAPK1;SMAD2;FYN;TGFBR1;MAP3K7;TGFBR2;SRC;EGFR;ACTB;RHOA;SMAD3;ERBB2;EP300;CDC42;CTNNB1;CDH1;CREBBP;INSR;PTPN6;PTPN1;IGF1R;RAC1;SMAD4;RAC2;MET;FGFR1;ACTN1;CSNK2A1;ACTN4;ACTN2;SNAI1;RAC3;YES1;VCL;SNAI2;LEF1;TJP1;CSNK2A2
KEGG_OOCYTE_MEIOSIS	0.849838	1.36702	0	0.0277576	113	101	PPP1CA;MAPK3;MAPK1;PPP1CC;IGF1;PPP1CB;MAP2K1;RPS6KA1;RPS6KA3;MAPK12;RBX1;RPS6KA2;PPP2CA;CDK2;PRKACA;PRKACB;CDK1;IGF1R;PPP2CB;PPP3CB;CCNE1;PLK1;CALML3;CALML5;CALML6;PPP2R1A;PRKACG;YWHAZ;YWHAB;YWHAE;CCNB1;ADCY3;PPP3CC;CUL1;RPS6KA6;PPP3R1;ADCY5;ADCY2;ADCY6;ADCY4;ADCY7;ADCY9;PGR;YWHAQ;YWHAH;SKP1;PPP2R5D;YWHAG;BTRC;CDC20;PPP2R5C;ITPR1;PPP2R5A;BUB1;PPP2R5E;PPP2R5B;FBXW11;CDC27;AURKA;PPP2R1B;CAMK2G;CDC1…	PPP1CA;MAPK3;MAPK1;PPP1CC;IGF1;PPP1CB;MAP2K1;RPS6KA1;RPS6KA3;MAPK12;RBX1;RPS6KA2;PPP2CA;CDK2;PRKACA;PRKACB;CDK1;IGF1R;PPP2CB;PPP3CB;CCNE1;PLK1;CALML3;CALML5;CALML6;PPP2R1A;PRKACG;YWHAZ;YWHAB;YWHAE;CCNB1;ADCY3;PPP3CC;CUL1;RPS6KA6;PPP3R1;ADCY5;ADCY2;ADCY6;ADCY4;ADCY7;ADCY9;PGR;YWHAQ;YWHAH;SKP1;PPP2R5D;YWHAG;BTRC;CDC20;PPP2R5C;ITPR1;PPP2R5A;BUB1;PPP2R5E;PPP2R5B;FBXW11;CDC27;AURKA;PPP2R1B;CAMK2G
KEGG_SYSTEMIC_LUPUS_ERYTHEMATOSUS	0.832584	1.34501	0.001	0.0421919	139	55	TNF;IFNG;IL10;FCGR2A;HLA-DRB1;HLA-DRA;HLA-DRB5;CD40LG;CD40;CD86;CD80;FCGR3A;C3;TRIM21;ELANE;ACTN1;FCGR2B;ACTN4;FCGR1A;ACTN2;SSB;C5;HLA-DPB1;CTSG;HLA-DQA2;HLA-DPA1;C1QA;CD28;C4A;HLA-DQB1;C1QB;C1S;GRIN2B;SNRPB;SNRPD1;GRIN2A;SNRPD3;C1R;C4B;C2;C1QC;HLA-DOB;HLA-DQA1;C9;HLA-DMA;C8A;HLA-DMB;HLA-DOA;C8B;C8G;C6;C7;HLA-DRB3;FCGR2C;ACTN3	TNF;IFNG;IL10;FCGR2A;HLA-DRB1;HLA-DRA;HLA-DRB5;CD40LG;CD40;CD86;CD80;FCGR3A;C3;TRIM21;ELANE;ACTN1;FCGR2B;ACTN4;FCGR1A;ACTN2;SSB;C5;HLA-DPB1;CTSG;HLA-DQA2;HLA-DPA1
KEGG_TGF_BETA_SIGNALING_PATHWAY	0.82431	1.33698	0.001	0.0484487	86	83	TNF;MAPK3;MAPK1;IFNG;TGFB1;SMAD2;TGFBR1;RBX1;TGFBR2;SMAD7;BMP7;MYC;PPP2CA;RHOA;SMAD3;EP300;CREBBP;SP1;RPS6KB1;SMAD4;PPP2CB;PPP2R1A;BMP4;BMP2;THBS1;CUL1;DCN;TGFB2;SKP1;TGFB3;SMURF1;INHBE;SMURF2;PPP2R1B;ROCK2;CDKN2B;ZFYVE9;ROCK1;ACVR1;SMAD5;NOG;SMAD6;LEFTY2;FST;COMP;BMPR1A;SMAD1;RBL2;BMPR1B;BMPR2;ACVR1C;TFDP1;ACVRL1;CHRD;RPS6KB2;ID2;BMP6;ID1;SMAD9;E2F4;E2F5;BMP5;THBS2;ACVR2B;GDF5;INHBA;ZFYVE16;ACVR…	TNF;MAPK3;MAPK1;IFNG;TGFB1;SMAD2;TGFBR1;RBX1;TGFBR2;SMAD7;BMP7;MYC;PPP2CA;RHOA;SMAD3;EP300;CREBBP;SP1;RPS6KB1;SMAD4;PPP2CB;PPP2R1A;BMP4;BMP2;THBS1;CUL1;DCN;TGFB2;SKP1;TGFB3;SMURF1;INHBE;SMURF2;PPP2R1B;ROCK2;CDKN2B;ZFYVE9;ROCK1;ACVR1;SMAD5
KEGG_PYRIMIDINE_METABOLISM	0.827899	1.33291	0	0.0513156	98	92	POLR2F;POLR2E;POLR3A;POLR2L;POLR2H;POLR2K;POLR3B;POLR1C;POLR3K;POLR3C;POLR3H;POLR3F;POLR3D;POLR3GL;POLR3G;CAD;POLR2A;UMPS;POLR2B;POLR2C;DPYD;POLR2G;NME2;NME1;PNPT1;POLR1B;TK2;POLA1;POLR2J;POLR2I;POLR1A;POLE;POLR2J2;POLD1;UCKL1;ZNRD1;CTPS2;ENTPD1;DUT;ITPA;NME4;NME3;NT5E;NME5;NME7;NME6;TYMS;RRM1;NUDT2;ENTPD8;ENTPD3;POLR1E;CDA;DCK;POLR2J3;TXNRD1;RRM2;CMPK1;RRM2B;AK3;TXNRD2;POLE2;POLE3;CMPK2;NT5C1A;T…	POLR2F;POLR2E;POLR3A;POLR2L;POLR2H;POLR2K;POLR3B;POLR1C;POLR3K;POLR3C;POLR3H;POLR3F;POLR3D;POLR3GL;POLR3G;CAD;POLR2A;UMPS;POLR2B;POLR2C;DPYD;POLR2G;NME2;NME1;PNPT1;POLR1B;TK2;POLA1;POLR2J;POLR2I;POLR1A;POLE;POLR2J2;POLD1;UCKL1;ZNRD1;CTPS2;ENTPD1;DUT;ITPA;NME4;NME3;NT5E;NME5;NME7
KEGG_VIRAL_MYOCARDITIS	0.828364	1.33011	0.001	0.0516353	70	66	CASP3;CASP8;FYN;CASP9;HLA-DRB1;HLA-DRA;HLA-DRB5;BID;CYCS;ACTB;CCND1;ICAM1;CD40LG;CD40;ABL1;MYH14;CD86;CD80;RAC1;HLA-A;CAV1;RAC2;HLA-E;HLA-B;HLA-C;ITGB2;HLA-G;RAC3;EIF4G1;HLA-DPB1;MYH9;HLA-F;HLA-DQA2;HLA-DPA1;ITGAL;MYH11;CD55;MYH6;DAG1;CD28;MYH10;PRF1;HLA-DQB1;MYH7;MYH2;MYH1;ABL2;MYH8;EIF4G3;MYH3;MYH7B;MYH4;HLA-DOB;MYH15;HLA-DQA1;EIF4G2;MYH13;LAMA2;HLA-DMA;HLA-DMB;HLA-DOA;CXADR;SGCB;SGCD;SGCA;HLA-…	CASP3;CASP8;FYN;CASP9;HLA-DRB1;HLA-DRA;HLA-DRB5;BID;CYCS;ACTB;CCND1;ICAM1;CD40LG;CD40;ABL1;MYH14;CD86;CD80;RAC1;HLA-A;CAV1;RAC2;HLA-E;HLA-B;HLA-C;ITGB2;HLA-G;RAC3;EIF4G1;HLA-DPB1;MYH9;HLA-F;HLA-DQA2;HLA-DPA1;ITGAL
KEGG_GAP_JUNCTION	0.822306	1.32916	0.001	0.0517455	90	79	EGF;MAPK3;MAPK1;MAP2K1;PDGFB;RAF1;MAP2K2;PDGFA;SRC;EGFR;HRAS;KRAS;PRKACA;GRB2;PRKACB;CDK1;PDGFRB;MAPK7;PRKACG;PRKG1;NRAS;PRKCB;ADCY3;SOS1;ADCY5;GNAI3;ADCY2;ADCY6;ADCY4;ADCY7;ADCY9;GNAI1;GNAI2;PRKCG;PDGFRA;ITPR1;DRD2;MAP2K5;GJA1;MAP3K2;PLCB3;CSNK1D;TJP1;TUBB;PRKG2;TUBA1A;GNA11;TUBA1B;TUBB4A;PLCB2;TUBA4A;PRKX;TUBB4B;TUBB3;GUCY1A2;PLCB1;GRM5;GRM1;GNAS;TUBB1;TUBB6;TUBA1C;TUBB2B;SOS2;HTR2A;PLCB4;ITPR3…	EGF;MAPK3;MAPK1;MAP2K1;PDGFB;RAF1;MAP2K2;PDGFA;SRC;EGFR;HRAS;KRAS;PRKACA;GRB2;PRKACB;CDK1;PDGFRB;MAPK7;PRKACG;PRKG1;NRAS;PRKCB;ADCY3;SOS1;ADCY5;GNAI3;ADCY2;ADCY6;ADCY4;ADCY7;ADCY9;GNAI1;GNAI2;PRKCG;PDGFRA;ITPR1;DRD2;MAP2K5;GJA1;MAP3K2;PLCB3;CSNK1D;TJP1;TUBB;PRKG2;TUBA1A;GNA11;TUBA1B
KEGG_LONG_TERM_DEPRESSION	0.820774	1.3315	0.003	0.0518579	70	63	MAPK3;MAPK1;IGF1;MAP2K1;NOS1;RAF1;MAP2K2;HRAS;PPP2CA;KRAS;LYN;IGF1R;PPP2CB;PPP2R1A;PRKG1;NRAS;PRKCB;GNAI3;GNAI1;GNAI2;PRKCG;PLA2G1B;ITPR1;PPP2R1B;BRAF;PLCB3;PRKG2;GNA11;ARAF;RYR1;GNAZ;PLCB2;CRH;GNA13;PLA2G4A;GNA12;GUCY1A2;PLCB1;GRIA1;GRM5;GRM1;GNAS;PLCB4;PLA2G2A;ITPR3;PLA2G6;CRHR1;GRIA2;GRID2;ITPR2;PLA2G10;GRIA3;PLA2G4B;PLA2G4E;PLA2G2C;PLA2G3;PPP1R17;PLA2G5;PLA2G2F;PLA2G2E;PLA2G12B;PLA2G12A;PLA2G…	MAPK3;MAPK1;IGF1;MAP2K1;NOS1;RAF1;MAP2K2;HRAS;PPP2CA;KRAS;LYN;IGF1R;PPP2CB;PPP2R1A;PRKG1;NRAS;PRKCB;GNAI3;GNAI1;GNAI2;PRKCG;PLA2G1B;ITPR1;PPP2R1B;BRAF;PLCB3;PRKG2;GNA11;ARAF;RYR1;GNAZ;PLCB2;CRH;GNA13;PLA2G4A;GNA12;GUCY1A2;PLCB1;GRIA1;GRM5;GRM1;GNAS
KEGG_ALZHEIMERS_DISEASE	0.825711	1.33012	0	0.0524297	166	135	TNF;MAPK3;MAPK1;CASP3;IL1B;CASP8;GSK3B;CASP9;ERN1;NOS1;APAF1;FADD;CASP7;ATF6;NAE1;BID;BAD;GAPDH;CYCS;APP;TNFRSF1A;FAS;APOE;PPP3CB;CALML3;CALML5;CALML6;SDHC;CDK5;MME;PPP3CC;PPP3R1;PSEN1;EIF2AK3;ITPR1;CAPN1;IDE;PLCB3;CAPN2;MAPT;SDHA;LPL;ADAM17;LRP1;COX5A;COX4I1;PLCB2;PPP3R2;BACE1;UQCRC2;PSEN2;PLCB1;CACNA1C;ADAM10;NDUFAB1;GRIN2B;NCSTN;PLCB4;ATP2A2;CYC1;ITPR3;GRIN2A;GRIN1;UQCRFS1;CACNA1S;GRIN2C;ATP2A…	TNF;MAPK3;MAPK1;CASP3;IL1B;CASP8;GSK3B;CASP9;ERN1;NOS1;APAF1;FADD;CASP7;ATF6;NAE1;BID;BAD;GAPDH;CYCS;APP;TNFRSF1A;FAS;APOE;PPP3CB;CALML3;CALML5;CALML6;SDHC;CDK5;MME;PPP3CC;PPP3R1;PSEN1;EIF2AK3
KEGG_VASCULAR_SMOOTH_MUSCLE_CONTRACTION	0.81294	1.3111	0.001	0.0691071	115	102	PPP1CA;MAPK3;MAPK1;PPP1CC;PPP1CB;MAP2K1;RAF1;AGTR1;MAP2K2;PPP1R12A;PPP1R14A;PPP1R12B;RHOA;ACTA2;PRKACA;PRKACB;ACTG2;CALML3;CALML5;CALML6;PRKACG;PRKG1;PRKCE;PRKCB;ADCY3;PRKCD;PRKCQ;ADCY5;ADCY2;ADCY6;ADCY4;ADCY7;ADCY9;PRKCG;PLA2G1B;ITPR1;PRKCH;MYL9;BRAF;PLCB3;ROCK2;EDNRA;GNA11;ROCK1;NPR1;ADORA2A;ARAF;MYH11;NPR2;PLCB2;MYLK;PRKX;GNA13;PLA2G4A;GNA12;GUCY1A2;PLCB1;CACNA1C;ADORA2B;GNAS;ADRA1B;MYL6;MYL6B…	PPP1CA;MAPK3;MAPK1;PPP1CC;PPP1CB;MAP2K1;RAF1;AGTR1;MAP2K2;PPP1R12A;PPP1R14A;PPP1R12B;RHOA;ACTA2;PRKACA;PRKACB;ACTG2;CALML3;CALML5;CALML6;PRKACG;PRKG1;PRKCE;PRKCB;ADCY3;PRKCD;PRKCQ;ADCY5;ADCY2;ADCY6;ADCY4;ADCY7;ADCY9;PRKCG;PLA2G1B;ITPR1;PRKCH;MYL9;BRAF;PLCB3;ROCK2;EDNRA;GNA11;ROCK1;NPR1;ADORA2A;ARAF;MYH11
KEGG_LEUKOCYTE_TRANSENDOTHELIAL_MIGRATION	0.810924	1.30647	0.001	0.0737303	116	112	MAPK14;MMP9;MMP2;MAPK11;MAPK12;MAPK13;PIK3CA;PIK3CG;PIK3CB;PIK3CD;ACTB;ICAM1;RHOA;PTPN11;ITGAM;CDC42;CTNNB1;VCAM1;CXCR4;CXCL12;PIK3R1;RAC1;RAC2;PIK3R2;PRKCB;ITGB1;ACTN1;GNAI3;PTK2;PIK3R3;PXN;VAV1;PLCG1;ACTN4;ITGB2;RAP1A;GNAI1;ACTN2;GNAI2;PRKCG;RAP1B;THY1;ITK;EZR;PTK2B;VCL;MYL9;CYBB;ROCK2;CDH5;MSN;ITGAL;ROCK1;ITGA4;BCAR1;CTNND1;MYL12A;MYL2;NCF1;TXK;MYL12B;RHOH;PIK3R5;PLCG2;OCLN;NCF2;CTNNA1;NOX1;MY…	MAPK14;MMP9;MMP2;MAPK11;MAPK12;MAPK13;PIK3CA;PIK3CG;PIK3CB;PIK3CD;ACTB;ICAM1;RHOA;PTPN11;ITGAM;CDC42;CTNNB1;VCAM1;CXCR4;CXCL12;PIK3R1;RAC1;RAC2;PIK3R2;PRKCB;ITGB1;ACTN1;GNAI3;PTK2;PIK3R3;PXN;VAV1;PLCG1;ACTN4;ITGB2;RAP1A;GNAI1;ACTN2;GNAI2;PRKCG;RAP1B;THY1;ITK;EZR;PTK2B;VCL;MYL9;CYBB;ROCK2;CDH5;MSN;ITGAL;ROCK1;ITGA4;BCAR1;CTNND1;MYL12A;MYL2;NCF1;TXK;MYL12B
KEGG_FC_GAMMA_R_MEDIATED_PHAGOCYTOSIS	0.809183	1.30329	0.003	0.0742564	96	92	AKT1;MAPK3;MAPK1;MAP2K1;FCGR2A;RAF1;PIK3CA;PIK3CG;PIK3CB;PIK3CD;PTPRC;PIKFYVE;SYK;CDC42;PIK3R1;LYN;FCGR3A;RAC1;RPS6KB1;RAC2;PIK3R2;AKT2;PRKCE;PRKCB;DNM2;PAK1;PRKCD;HCK;AKT3;PIK3R3;FCGR2B;VAV1;PLCG1;FCGR1A;PRKCG;DNM1;CRK;CFL1;DNM1L;GAB2;WAS;CRKL;NCF1;LIMK1;INPP5D;PLA2G4A;PIK3R5;PLCG2;DNM3;LAT;WASL;SPHK1;RPS6KB2;ARPC1A;GSN;PLD2;ARPC2;ARPC4;VAV2;VASP;LIMK2;ARPC5;ARF6;ARPC3;PLA2G6;AMPH;VAV3;WASF1;MYO…	AKT1;MAPK3;MAPK1;MAP2K1;FCGR2A;RAF1;PIK3CA;PIK3CG;PIK3CB;PIK3CD;PTPRC;PIKFYVE;SYK;CDC42;PIK3R1;LYN;FCGR3A;RAC1;RPS6KB1;RAC2;PIK3R2;AKT2;PRKCE;PRKCB;DNM2;PAK1;PRKCD;HCK;AKT3;PIK3R3;FCGR2B;VAV1;PLCG1;FCGR1A;PRKCG
KEGG_COMPLEMENT_AND_COAGULATION_CASCADES	0.812839	1.30407	0.005	0.0745697	69	65	KNG1;SERPINA1;PLAU;FGA;BDKRB2;FGG;FGB;SERPING1;KLKB1;F12;F2;PLG;SERPINE1;VWF;C3;F3;SERPINC1;PLAUR;PLAT;PROS1;C5AR1;F8;F2R;C5;THBD;F5;SERPINF2;CD59;F7;C3AR1;SERPIND1;CPB2;CFB;CD55;F9;F13A1;C1QA;CR1;CFD;C4A;C1QB;C1S;F10;SERPINA5;TFPI;PROC;F11;CR2;C1R;C4B;C4BPA;C2;C1QC;C9;CFI;MASP2;CD46;F13B;C8A;C8B;C8G;MASP1;C4BPB;C6;C7	KNG1;SERPINA1;PLAU;FGA;BDKRB2;FGG;FGB;SERPING1;KLKB1;F12;F2;PLG;SERPINE1;VWF;C3;F3;SERPINC1;PLAUR;PLAT;PROS1;C5AR1;F8;F2R;C5;THBD;F5;SERPINF2;CD59;F7;C3AR1;SERPIND1;CPB2;CFB;CD55;F9
KEGG_ENDOCYTOSIS	0.803706	1.30488	0	0.0746775	181	171	EGF;TRAF6;NEDD4;CHMP4B;CHMP2B;VPS36;CHMP2A;CHMP6;CHMP4C;CHMP4A;SRC;EGFR;HRAS;PIKFYVE;CDC42;KIT;KDR;CXCR4;HSPA8;CCR5;IL2RB;IGF1R;IL2RG;CSF1R;LDLR;HLA-A;MDM2;FLT1;RAB5A;HGS;TFRC;SH3GL1;NEDD4L;CLTC;VPS4A;DNM2;MET;HLA-E;CBL;HLA-B;HLA-C;ITCH;VPS4B;CXCR2;RET;FGFR2;CHMP3;ARRB1;TSG101;ARRB2;HSPA1L;HLA-G;PDGFRA;ERBB3;STAM2;SMURF1;RAB11A;HSPA2;DNM1;CXCR1;USP8;SMURF2;ERBB4;FGFR3;EPS15;VPS28;PRKCZ;STAM;PDCD6…	EGF;TRAF6;NEDD4;CHMP4B;CHMP2B;VPS36;CHMP2A;CHMP6;CHMP4C;CHMP4A;SRC;EGFR;HRAS;PIKFYVE;CDC42;KIT;KDR;CXCR4;HSPA8;CCR5;IL2RB;IGF1R;IL2RG;CSF1R;LDLR;HLA-A;MDM2;FLT1;RAB5A;HGS;TFRC;SH3GL1;NEDD4L;CLTC;VPS4A;DNM2;MET;HLA-E;CBL;HLA-B;HLA-C;ITCH;VPS4B;CXCR2;RET;FGFR2;CHMP3;ARRB1;TSG101;ARRB2;HSPA1L;HLA-G;PDGFRA;ERBB3;STAM2;SMURF1;RAB11A;HSPA2;DNM1;CXCR1;USP8;SMURF2;ERBB4;FGFR3;EPS15;VPS28;PRKCZ;STAM;PDCD6…
KEGG_MELANOGENESIS	0.808188	1.29621	0.001	0.0820909	101	91	MAPK3;MAPK1;GSK3B;MAP2K1;EDN1;RAF1;MAP2K2;HRAS;KRAS;CREB1;EP300;KIT;CTNNB1;PRKACA;CREBBP;PRKACB;MITF;CALML3;CALML5;CALML6;PRKACG;POMC;NRAS;PRKCB;ADCY3;ADCY5;GNAI3;ADCY2;ADCY6;ADCY4;ADCY7;ADCY9;GNAI1;DVL2;GNAI2;PRKCG;WNT5A;CAMK2G;PLCB3;LEF1;EDNRB;WNT1;WNT3A;CREB3L3;PLCB2;PRKX;PLCB1;CAMK2A;DCT;CAMK2B;GNAS;DVL3;TYR;FZD4;TCF7L2;WNT2;WNT4;PLCB4;CAMK2D;TCF7;CREB3;WNT7B;WNT11;FZD1;WNT7A;WNT3;CREB3L1;TYR…	MAPK3;MAPK1;GSK3B;MAP2K1;EDN1;RAF1;MAP2K2;HRAS;KRAS;CREB1;EP300;KIT;CTNNB1;PRKACA;CREBBP;PRKACB;MITF;CALML3;CALML5;CALML6;PRKACG;POMC;NRAS;PRKCB;ADCY3;ADCY5;GNAI3;ADCY2;ADCY6;ADCY4;ADCY7;ADCY9;GNAI1;DVL2;GNAI2;PRKCG;WNT5A;CAMK2G;PLCB3;LEF1;EDNRB;WNT1;WNT3A
KEGG_PURINE_METABOLISM	0.798082	1.28971	0	0.0891595	159	140	POLR2F;POLR2E;POLR3A;POLR2L;POLR2H;POLR2K;POLR3B;POLR1C;PKLR;POLR3K;POLR3C;POLR3H;POLR3F;POLR3D;POLR3GL;POLR3G;POLR2A;POLR2B;GMPS;PAICS;ADCY3;POLR2C;ADCY10;IMPDH2;ADCY5;ADCY2;ADCY6;ADCY4;ADCY7;ADCY9;POLR2G;NME2;NME1;HPRT1;PNPT1;POLR1B;POLA1;POLR2J;POLR2I;PAPSS1;POLR1A;POLE;PFAS;POLR2J2;PAPSS2;ADA;GUK1;POLD1;ZNRD1;ENTPD1;ITPA;NPR1;NME4;NME3;GUCY2F;NT5E;NME5;NME7;NME6;NPR2;GUCY2D;RRM1;AK2;ATIC;NUDT…	POLR2F;POLR2E;POLR3A;POLR2L;POLR2H;POLR2K;POLR3B;POLR1C;PKLR;POLR3K;POLR3C;POLR3H;POLR3F;POLR3D;POLR3GL;POLR3G;POLR2A;POLR2B;GMPS;PAICS;ADCY3;POLR2C;ADCY10;IMPDH2;ADCY5;ADCY2;ADCY6;ADCY4;ADCY7;ADCY9;POLR2G;NME2;NME1;HPRT1;PNPT1;POLR1B;POLA1;POLR2J;POLR2I;PAPSS1;POLR1A;POLE;PFAS;POLR2J2;PAPSS2;ADA;GUK1;POLD1;ZNRD1;ENTPD1;ITPA;NPR1;NME4;NME3;GUCY2F;NT5E;NME5;NME7
KEGG_WNT_SIGNALING_PATHWAY	0.784696	1.26417	0	0.126315	151	146	JUN;MAPK8;SMAD2;GSK3B;MAPK9;MAP3K7;RBX1;MAPK10;TP53;MYC;PPP2CA;CCND1;RHOA;SMAD3;EP300;CTNNB1;PRKACA;CREBBP;PRKACB;RAC1;SMAD4;PPP2CB;PPP3CB;RAC2;PPP2R1A;PRKACG;PRKCB;PPP3CC;CUL1;PPP3R1;CSNK2A1;PSEN1;SKP1;DVL2;PPP2R5D;CCND3;BTRC;PRKCG;MMP7;RAC3;CCND2;PPP2R5C;PPP2R5A;PPP2R5E;PPP2R5B;WNT5A;FBXW11;AXIN1;PPP2R1B;CAMK2G;FOSL1;CSNK1E;PLCB3;ROCK2;LEF1;WNT1;CSNK2A2;WNT3A;ROCK1;CSNK1A1;NFATC1;NFATC2;PLCB2;P…	JUN;MAPK8;SMAD2;GSK3B;MAPK9;MAP3K7;RBX1;MAPK10;TP53;MYC;PPP2CA;CCND1;RHOA;SMAD3;EP300;CTNNB1;PRKACA;CREBBP;PRKACB;RAC1;SMAD4;PPP2CB;PPP3CB;RAC2;PPP2R1A;PRKACG;PRKCB;PPP3CC;CUL1;PPP3R1;CSNK2A1;PSEN1;SKP1;DVL2;PPP2R5D;CCND3;BTRC;PRKCG;MMP7;RAC3;CCND2;PPP2R5C;PPP2R5A;PPP2R5E;PPP2R5B;WNT5A;FBXW11;AXIN1;PPP2R1B;CAMK2G;FOSL1;CSNK1E;PLCB3;ROCK2;LEF1;WNT1;CSNK2A2;WNT3A;ROCK1;CSNK1A1
KEGG_REGULATION_OF_ACTIN_CYTOSKELETON	0.782208	1.26104	0	0.128516	213	208	PPP1CA;EGF;MAPK3;MAPK1;PPP1CC;FGF2;PPP1CB;MAP2K1;PDGFB;RAF1;MAP2K2;PPP1R12A;FGF1;FGF7;BDKRB2;PDGFA;PIK3CA;PIK3CG;PIK3CB;PIK3CD;EGFR;HRAS;ACTB;PIKFYVE;RHOA;KRAS;F2;ITGAM;CDC42;MYH14;ITGA2;ITGAX;PIK3R1;RAC1;PDGFRB;RAC2;FN1;PIK3R2;NRAS;FGFR1;ITGB1;PAK1;ACTN1;SOS1;PTK2;PIK3R3;FGF13;CSK;PXN;VAV1;FGFR2;ACTN4;ITGB2;ACTN2;CD14;ITGA2B;PDGFRA;EZR;RAC3;GNG12;ITGB3;PAK2;ITGA5;VCL;CRK;FGFR3;RRAS;MYL9;BRAF;F2R…	PPP1CA;EGF;MAPK3;MAPK1;PPP1CC;FGF2;PPP1CB;MAP2K1;PDGFB;RAF1;MAP2K2;PPP1R12A;FGF1;FGF7;BDKRB2;PDGFA;PIK3CA;PIK3CG;PIK3CB;PIK3CD;EGFR;HRAS;ACTB;PIKFYVE;RHOA;KRAS;F2;ITGAM;CDC42;MYH14;ITGA2;ITGAX;PIK3R1;RAC1;PDGFRB;RAC2;FN1;PIK3R2;NRAS;FGFR1;ITGB1;PAK1;ACTN1;SOS1;PTK2;PIK3R3;FGF13;CSK;PXN;VAV1;FGFR2;ACTN4;ITGB2;ACTN2;CD14;ITGA2B;PDGFRA;EZR;RAC3;GNG12;ITGB3;PAK2;ITGA5;VCL;CRK;FGFR3;RRAS;MYL9;BRAF;F2R…
KEGG_CELL_CYCLE	0.781779	1.26194	0.003	0.128535	125	119	TGFB1;SMAD2;GSK3B;RB1;RBX1;TP53;MYC;CCND1;PCNA;SMAD3;EP300;CDKN2A;CDK2;ABL1;HDAC1;CREBBP;CDKN1A;CDK4;ATM;CDK1;SMAD4;PRKDC;MDM2;CCNE1;CDKN1B;PLK1;YWHAZ;YWHAB;YWHAE;CCNB1;HDAC2;CDK6;ATR;CUL1;SFN;YWHAQ;TGFB2;YWHAH;SKP1;CCND3;YWHAG;GADD45B;CHEK1;CDC20;CCNH;TGFB3;CCND2;BUB1;CDC27;CDK7;SKP2;CCNA2;CHEK2;GADD45A;CDC16;CDC25C;CCNB2;CDC25A;CDKN2B;CDC6;CDC23;ANAPC11;BUB1B;MAD2L1;MCM7;CCNA1;ANAPC5;ANAPC10;AN…	TGFB1;SMAD2;GSK3B;RB1;RBX1;TP53;MYC;CCND1;PCNA;SMAD3;EP300;CDKN2A;CDK2;ABL1;HDAC1;CREBBP;CDKN1A;CDK4;ATM;CDK1;SMAD4;PRKDC;MDM2;CCNE1;CDKN1B;PLK1;YWHAZ;YWHAB;YWHAE;CCNB1;HDAC2;CDK6;ATR;CUL1;SFN;YWHAQ;TGFB2;YWHAH;SKP1;CCND3;YWHAG;GADD45B;CHEK1;CDC20;CCNH;TGFB3;CCND2;BUB1;CDC27;CDK7;SKP2;CCNA2;CHEK2;GADD45A;CDC16;CDC25C;CCNB2;CDC25A;CDKN2B;CDC6;CDC23;ANAPC11;BUB1B;MAD2L1;MCM7;CCNA1;ANAPC5;ANAPC10;AN…
KEGG_PROTEASOME	0.780595	1.25348	0.071	0.139795	46	43	IFNG;PSMC6;PSMD4;PSMD14;PSMB8;PSMC3;PSMC5;PSMA7;PSMA6;PSMA3;PSMC2;PSMB9;PSMD7;PSMB2;PSMD2;PSMA5;PSMC1;PSMB1;PSMD6;PSMA4;PSMC4;PSMB5;PSMA1;PSMD8;PSMD12;PSMD11;PSMD3;PSMB10;PSME2;PSMD1;PSMA2;PSMB6;PSME1;PSME4;PSMB7;PSME3;PSMD13;PSMB4;PSMB11;PSMA8;PSMB3;PSMF1;POMP	IFNG;PSMC6;PSMD4;PSMD14;PSMB8;PSMC3;PSMC5;PSMA7;PSMA6;PSMA3;PSMC2;PSMB9;PSMD7;PSMB2;PSMD2;PSMA5;PSMC1;PSMB1;PSMD6;PSMA4;PSMC4;PSMB5;PSMA1;PSMD8;PSMD12;PSMD11;PSMD3;PSMB10;PSME2;PSMD1;PSMA2;PSMB6;PSME1;PSME4;PSMB7;PSME3;PSMD13;PSMB4;PSMB11;PSMA8;PSMB3
KEGG_UBIQUITIN_MEDIATED_PROTEOLYSIS	0.774751	1.25217	0.003	0.140165	135	126	TRAF6;NEDD4;MAP3K1;RBX1;UBE2I;CUL2;UBA3;VHL;SOCS3;SOCS1;XIAP;MDM2;BIRC3;BRCA1;NEDD4L;UBE2N;UBE2D1;BIRC2;CBL;CUL3;CUL1;ITCH;PML;UBE2D2;UBA7;UBE2D3;UBE2S;SKP1;UBA1;BTRC;KEAP1;UBE2L6;HUWE1;CDC20;SMURF1;STUB1;UBE2K;FBXW7;HERC1;FBXW11;TRIP12;SMURF2;CDC27;RNF7;CDC34;PRPF19;HERC4;UBE2L3;SKP2;UBE2E1;WWP1;CUL4A;UBE2A;HERC3;CDC16;UBA6;CUL4B;TRIM37;UBE2B;HERC2;CUL5;UBE2E2;DDB1;CBLB;UBR5;CDC23;UBE2U;UBE2C;UB…	TRAF6;NEDD4;MAP3K1;RBX1;UBE2I;CUL2;UBA3;VHL;SOCS3;SOCS1;XIAP;MDM2;BIRC3;BRCA1;NEDD4L;UBE2N;UBE2D1;BIRC2;CBL;CUL3;CUL1;ITCH;PML;UBE2D2;UBA7;UBE2D3;UBE2S;SKP1;UBA1;BTRC;KEAP1;UBE2L6;HUWE1;CDC20;SMURF1;STUB1;UBE2K;FBXW7;HERC1;FBXW11;TRIP12;SMURF2;CDC27;RNF7;CDC34;PRPF19;HERC4;UBE2L3;SKP2;UBE2E1;WWP1;CUL4A;UBE2A;HERC3;CDC16;UBA6;CUL4B;TRIM37;UBE2B;HERC2;CUL5;UBE2E2;DDB1;CBLB;UBR5;CDC23;UBE2U;UBE2C;UB…
KEGG_HUNTINGTONS_DISEASE	0.763888	1.22905	0.005	0.186226	182	153	CASP3;CASP8;BAX;CASP9;POLR2F;APAF1;POLR2E;POLR2L;POLR2H;POLR2K;BBC3;TP53;CYCS;CREB1;EP300;HDAC1;CREBBP;SP1;POLR2A;POLR2B;SDHC;TBP;BDNF;CLTC;HDAC2;POLR2C;HTT;SOD1;SOD2;POLR2G;DLG4;VDAC1;SIN3A;POLR2J;POLR2I;ITPR1;POLR2J2;PLCB3;AP2M1;CLTCL1;SDHA;DCTN1;AP2A1;AP2B1;PPARGC1A;COX5A;CREB3L3;COX4I1;PLCB2;UQCRC2;TBPL2;AP2A2;PLCB1;GRM5;CLTA;DCTN2;TBPL1;POLR2J3;VDAC2;NDUFAB1;AP2S1;GRIN2B;TGM2;UCP1;DNAH1;PLCB…	CASP3;CASP8;BAX;CASP9;POLR2F;APAF1;POLR2E;POLR2L;POLR2H;POLR2K;BBC3;TP53;CYCS;CREB1;EP300;HDAC1;CREBBP;SP1;POLR2A;POLR2B;SDHC;TBP;BDNF;CLTC;HDAC2;POLR2C;HTT;SOD1;SOD2;POLR2G;DLG4;VDAC1;SIN3A;POLR2J;POLR2I;ITPR1;POLR2J2;PLCB3;AP2M1;CLTCL1;SDHA;DCTN1;AP2A1;AP2B1
KEGG_O_GLYCAN_BIOSYNTHESIS	0.764011	1.22103	0.164	0.199201	30	26	ST3GAL1;ST3GAL2;GALNT1;C1GALT1;GCNT1;C1GALT1C1;ST6GALNAC1;GCNT3;GCNT4;GALNT4;B3GNT6;GALNT2;B4GALT5;GALNT6;GALNT12;GALNT11;GALNT3;GALNT13;GALNT5;GALNTL5;GALNT14;GALNT7;GALNT8;GALNT10;GALNTL6;GALNT9	ST3GAL1;ST3GAL2;GALNT1;C1GALT1;GCNT1;C1GALT1C1;ST6GALNAC1;GCNT3
KEGG_TASTE_TRANSDUCTION	0.765396	1.22104	0.084	0.201635	52	48	PRKACA;PRKACB;GNB1;PRKACG;ADCY6;ADCY4;GNB3;GNG13;GNAT3;GNG3;PLCB2;PRKX;GRM4;GNAS;TAS2R38;TAS2R1;TAS2R50;TAS2R16;TAS2R13;TAS2R10;TAS2R4;TAS2R60;TAS2R5;TAS2R20;TAS2R19;TAS2R31;TAS2R3;TAS2R46;TAS2R14;TAS2R43;TAS2R7;TAS2R39;TAS2R42;TAS2R40;TAS2R8;TAS2R9;TAS2R41;ITPR3;CACNA1B;SCNN1A;SCNN1B;KCNB1;SCNN1G;PDE1A;TAS1R3;TAS1R2;TRPM5;TAS1R1	PRKACA;PRKACB;GNB1;PRKACG;ADCY6;ADCY4;GNB3;GNG13;GNAT3;GNG3;PLCB2;PRKX;GRM4;GNAS;TAS2R38;TAS2R1;TAS2R50;TAS2R16;TAS2R13;TAS2R10;TAS2R4;TAS2R60;TAS2R5;TAS2R20;TAS2R19;TAS2R31;TAS2R3;TAS2R46;TAS2R14;TAS2R43;TAS2R7;TAS2R39;TAS2R42;TAS2R40;TAS2R8;TAS2R9;TAS2R41
KEGG_CELL_ADHESION_MOLECULES_CAMS	0.757833	1.21818	0.007	0.203357	133	128	HLA-DRB1;CD2;CD4;HLA-DRA;HLA-DRB5;CD8A;PTPRC;ICAM1;CD40LG;CD40;ITGAM;CDH1;VCAM1;CD86;CD34;NCAM1;CD80;SELL;HLA-A;SELE;CTLA4;SELP;HLA-E;ITGB1;HLA-B;HLA-C;CD276;CD274;ITGB2;HLA-G;CDH2;SDC1;SPN;HLA-DPB1;CDH5;ITGAV;HLA-F;HLA-DQA2;HLA-DPA1;ITGAL;PTPRF;ITGA4;SIGLEC1;CD58;PDCD1LG2;OCLN;PDCD1;CD28;ICAM3;CD22;SELPLG;HLA-DQB1;SDC2;CD8B;VCAN;ITGB7;CNTN2;ITGA6;F11R;SDC4;ICOSLG;ITGB8;MADCAM1;ESAM;CD6;HLA-DOB;H…	HLA-DRB1;CD2;CD4;HLA-DRA;HLA-DRB5;CD8A;PTPRC;ICAM1;CD40LG;CD40;ITGAM;CDH1;VCAM1;CD86;CD34;NCAM1;CD80;SELL;HLA-A;SELE;CTLA4;SELP;HLA-E;ITGB1;HLA-B;HLA-C;CD276;CD274;ITGB2;HLA-G;CDH2;SDC1;SPN;HLA-DPB1;CDH5;ITGAV;HLA-F;HLA-DQA2;HLA-DPA1;ITGAL;PTPRF;ITGA4
KEGG_ASCORBATE_AND_ALDARATE_METABOLISM	0.748596	1.21276	0.204	0.213785	25	25	ALDH7A1;UGT1A1;UGT1A6;UGT2B4;UGT1A4;ALDH2;UGT1A9;UGT2B7;UGT1A3;UGT2B15;UGT1A7;UGT1A8;UGT2B17;UGT1A10;UGT2B10;UGT1A5;UGT2A3;UGT2B11;UGT2A1;ALDH3A2;UGT2B28;ALDH1B1;ALDH9A1;UGDH;MIOX	ALDH7A1;UGT1A1;UGT1A6;UGT2B4;UGT1A4;ALDH2;UGT1A9;UGT2B7;UGT1A3;UGT2B15;UGT1A7;UGT1A8;UGT2B17;UGT1A10;UGT2B10;UGT1A5;UGT2A3;UGT2B11;UGT2A1;ALDH3A2;UGT2B28;ALDH1B1;ALDH9A1
KEGG_PHOSPHATIDYLINOSITOL_SIGNALING_SYSTEM	0.749378	1.20744	0.061	0.221665	76	71	PIK3C3;PIK3CA;PIK3CG;PIK3CB;PIK3CD;PTEN;PIKFYVE;PIK3R1;CALML3;CALML5;CALML6;PIK3R2;PRKCB;PIK3R3;PLCG1;PRKCG;ITPR1;PIK3C2A;PLCB3;PLCB2;SYNJ1;INPP5D;PIK3R5;PLCG2;PLCB1;PIK3C2B;SYNJ2;CDIPT;PI4KA;PIK3C2G;PLCB4;ITPR3;INPPL1;PI4KB;PIP4K2C;PIP5K1C;PIP4K2B;PIP4K2A;PIP5K1B;PIP5K1A;INPP5B;ITPR2;PLCE1;CDS1;INPP5E;DGKD;PLCD1;PLCZ1;CDS2;PLCD3;DGKZ;PLCD4;IMPA1;DGKA;IMPA2;INPP5J;DGKQ;INPP5K;DGKB;DGKH;DGKG;INPP4…	PIK3C3;PIK3CA;PIK3CG;PIK3CB;PIK3CD;PTEN;PIKFYVE;PIK3R1;CALML3;CALML5;CALML6;PIK3R2;PRKCB;PIK3R3;PLCG1;PRKCG;ITPR1;PIK3C2A;PLCB3;PLCB2;SYNJ1;INPP5D;PIK3R5;PLCG2;PLCB1;PIK3C2B;SYNJ2;CDIPT;PI4KA
KEGG_PATHOGENIC_ESCHERICHIA_COLI_INFECTION	0.756164	1.2078	0.098	0.223438	56	50	FYN;TLR4;ACTB;RHOA;CDC42;CTNNB1;ABL1;CDH1;TLR5;YWHAZ;ITGB1;NCK1;YWHAQ;CD14;LY96;EZR;ROCK2;TUBB;TUBA1A;ROCK1;TUBA1B;TUBB4A;WAS;TUBA4A;CTTN;TUBB4B;TUBB3;OCLN;NCL;TUBB1;WASL;KRT18;TUBB6;ARPC1A;TUBA1C;TUBB2B;ARPC2;TUBB8;ARPC4;TUBAL3;ARPC5;ARPC3;ARHGEF2;TUBA3E;TUBA8;NCK2;HCLS1;CLDN1;ARPC1B;ARPC5L	FYN;TLR4;ACTB;RHOA;CDC42;CTNNB1;ABL1;CDH1;TLR5;YWHAZ;ITGB1;NCK1;YWHAQ;CD14;LY96;EZR;ROCK2;TUBB;TUBA1A;ROCK1;TUBA1B;TUBB4A;WAS;TUBA4A;CTTN;TUBB4B;TUBB3;OCLN;NCL;TUBB1;WASL;KRT18;TUBB6;ARPC1A;TUBA1C;TUBB2B
KEGG_AXON_GUIDANCE	0.744483	1.2041	0.015	0.227361	129	123	MAPK3;MAPK1;GSK3B;FYN;NRP1;HRAS;RHOA;KRAS;CDC42;ABL1;CXCR4;CXCL12;RAC1;PPP3CB;RAC2;CDK5;NRAS;MET;PPP3CC;ITGB1;PAK1;PPP3R1;GNAI3;PTK2;NCK1;GNAI1;GNAI2;RAC3;PAK2;EPHA2;ROCK2;EPHB2;CFL1;ROCK1;NFATC1;EPHB1;EPHA3;EPHA1;EFNB2;NFATC2;RHOD;LIMK1;PPP3R2;EPHB4;EPHB3;EFNB1;EPHA4;NFATC3;RND1;PAK4;EFNB3;RASA1;EFNA5;ROBO3;PAK3;EFNA1;SLIT3;EPHA8;NTN1;EPHA5;EFNA4;EFNA2;LIMK2;EPHA7;EPHB6;EFNA3;SLIT1;SEMA3A;EPHA6;…	MAPK3;MAPK1;GSK3B;FYN;NRP1;HRAS;RHOA;KRAS;CDC42;ABL1;CXCR4;CXCL12;RAC1;PPP3CB;RAC2;CDK5;NRAS;MET;PPP3CC;ITGB1;PAK1;PPP3R1;GNAI3;PTK2;NCK1;GNAI1;GNAI2;RAC3;PAK2;EPHA2;ROCK2;EPHB2;CFL1;ROCK1;NFATC1;EPHB1;EPHA3;EPHA1;EFNB2;NFATC2;RHOD;LIMK1;PPP3R2
KEGG_INOSITOL_PHOSPHATE_METABOLISM	0.742003	1.19953	0.121	0.235792	54	53	PIK3C3;PIK3CA;PIK3CG;PIK3CB;PIK3CD;PTEN;PIKFYVE;PLCG1;PIK3C2A;PLCB3;TPI1;PLCB2;SYNJ1;PLCG2;PLCB1;PIK3C2B;SYNJ2;CDIPT;PI4KA;PIK3C2G;PLCB4;INPPL1;PI4KB;PIP4K2C;PIP5K1C;PIP4K2B;PIP4K2A;ISYNA1;PIP5K1B;PIP5K1A;INPP5B;PLCE1;INPP5E;PLCD1;PLCZ1;PLCD3;PLCD4;ALDH6A1;IMPA1;IMPA2;INPP5J;INPP5K;INPP4B;MIOX;INPP4A;MINPP1;INPP5A;ITPKB;ITPK1;IPMK;ITPKA;INPP1;IPPK	PIK3C3;PIK3CA;PIK3CG;PIK3CB;PIK3CD;PTEN;PIKFYVE;PLCG1;PIK3C2A;PLCB3;TPI1;PLCB2;SYNJ1;PLCG2;PLCB1;PIK3C2B;SYNJ2;CDIPT;PI4KA
KEGG_RIBOSOME	0.741639	1.18715	0.058	0.267253	88	83	RPS6;UBA52;RPS27A;FAU;RPS3;RPSA;RPS2;RPL3;RPL5;RPL3L;RPL10L;RPL27;RPLP0;RPS3A;RPL17;RPS5;RPS20;RPS13;RPL7A;RPL23A;RPS29;RPL4;RPS4X;RPL7;RPL11;RPS15;RPS23;RPS16;RPS15A;RPS9;RPS24;RPS12;RPS18;RPL13A;RPL8;RPL9;RPL27A;RPS8;RPS19;RPL6;RPL12;RPS21;RPS4Y1;RPL26L1;RPL23;RSL24D1;RPL10A;RPS7;RPL26;RPS27;MRPL13;RPL24;RPS17;RPL35;RPS10;RPL31;RPL22;RPL30;RPS27L;RPL18;RPL37A;RPL19;RPL35A;RPL13;RPS28;RPL32;RPS2…	RPS6;UBA52;RPS27A;FAU;RPS3;RPSA;RPS2;RPL3;RPL5;RPL3L;RPL10L;RPL27;RPLP0;RPS3A;RPL17;RPS5;RPS20;RPS13;RPL7A;RPL23A;RPS29;RPL4;RPS4X;RPL7;RPL11;RPS15;RPS23;RPS16;RPS15A;RPS9;RPS24;RPS12;RPS18;RPL13A;RPL8;RPL9;RPL27A;RPS8;RPS19;RPL6;RPL12;RPS21;RPS4Y1;RPL26L1;RPL23;RSL24D1;RPL10A;RPS7;RPL26;RPS27;MRPL13;RPL24;RPS17;RPL35;RPS10;RPL31;RPL22;RPL30;RPS27L;RPL18;RPL37A;RPL19;RPL35A;RPL13;RPS28;RPL32;RPS2…
KEGG_NUCLEOTIDE_EXCISION_REPAIR	0.735415	1.17772	0.176	0.290624	44	43	RBX1;PCNA;RFC4;CCNH;RFC3;RFC5;RFC2;ERCC2;ERCC3;POLE;CDK7;POLD1;CUL4A;RPA1;MNAT1;RAD23B;CUL4B;GTF2H1;RAD23A;GTF2H3;GTF2H2;DDB1;LIG1;ERCC5;RPA2;CETN2;GTF2H5;GTF2H4;ERCC1;RFC1;ERCC6;XPC;DDB2;ERCC8;XPA;POLE2;RPA3;POLE3;POLD2;POLE4;RPA4;POLD3;POLD4	RBX1;PCNA;RFC4;CCNH;RFC3;RFC5;RFC2;ERCC2;ERCC3;POLE;CDK7;POLD1;CUL4A;RPA1;MNAT1;RAD23B;CUL4B;GTF2H1;RAD23A;GTF2H3;GTF2H2;DDB1;LIG1;ERCC5;RPA2;CETN2;GTF2H5;GTF2H4;ERCC1;RFC1;ERCC6;XPC;DDB2;ERCC8;XPA;POLE2;RPA3;POLE3
KEGG_TIGHT_JUNCTION	0.728507	1.17263	0.044	0.302852	132	123	AKT1;SRC;HRAS;PPP2CA;ACTB;PTEN;RHOA;KRAS;CDC42;CTNNB1;MYH14;SPTAN1;CDK4;PPP2CB;ASH1L;PPP2R1A;AKT2;NRAS;PRKCE;PRKCB;PRKCD;PRKCQ;ACTN1;AKT3;GNAI3;CSNK2A1;ACTN4;GNAI1;ACTN2;GNAI2;PRKCG;PPP2R2A;YES1;PRKCH;CASK;PPP2R2B;PRKCZ;RRAS;PPP2R1B;MYL9;MYH9;PPP2R2C;TJP1;CSNK2A2;PPP2R2D;MYH11;MPP5;MYL12A;MYL2;MYL12B;MYH6;CTTN;OCLN;RRAS2;CTNNA1;MYH10;PRKCI;MYH7;MYH2;MYLPF;CSNK2B;MYL7;MYH1;MYL5;MYL10;MRAS;MYH8;PAR…	AKT1;SRC;HRAS;PPP2CA;ACTB;PTEN;RHOA;KRAS;CDC42;CTNNB1;MYH14;SPTAN1;CDK4;PPP2CB;ASH1L;PPP2R1A;AKT2;NRAS;PRKCE;PRKCB;PRKCD;PRKCQ;ACTN1;AKT3;GNAI3;CSNK2A1;ACTN4;GNAI1;ACTN2;GNAI2;PRKCG;PPP2R2A;YES1;PRKCH;CASK;PPP2R2B;PRKCZ;RRAS;PPP2R1B;MYL9;MYH9;PPP2R2C;TJP1;CSNK2A2;PPP2R2D;MYH11;MPP5;MYL12A;MYL2;MYL12B;MYH6;CTTN;OCLN;RRAS2;CTNNA1;MYH10;PRKCI;MYH7;MYH2;MYLPF;CSNK2B;MYL7;MYH1;MYL5;MYL10;MRAS
KEGG_GLYCOSPHINGOLIPID_BIOSYNTHESIS_LACTO_AND_NEOLACTO_SERIES	0.725721	1.16938	0.285285	0.305869	26	24	ST3GAL4;FUT4;FUT7;FUT3;ST3GAL3;FUT6;FUT5;FUT1;B3GNT2;FUT9;FUT2;B4GALT1;ST8SIA1;B4GALT2;B4GALT3;GCNT2;B3GNT3;B3GNT4;B3GALT5;ST3GAL6;B3GNT5;B4GALT4;B3GALT1;B3GALT2	ST3GAL4;FUT4;FUT7;FUT3;ST3GAL3;FUT6;FUT5;FUT1;B3GNT2;FUT9;FUT2
KEGG_MISMATCH_REPAIR	0.718226	1.16941	0.313	0.309063	23	22	PCNA;RFC4;RFC3;RFC5;RFC2;POLD1;RPA1;MSH2;MLH1;LIG1;EXO1;RPA2;MSH6;RFC1;MSH3;MLH3;RPA3;SSBP1;POLD2;RPA4;POLD3;POLD4	PCNA;RFC4;RFC3;RFC5;RFC2;POLD1;RPA1;MSH2;MLH1;LIG1;EXO1;RPA2;MSH6;RFC1;MSH3;MLH3
KEGG_PENTOSE_AND_GLUCURONATE_INTERCONVERSIONS	0.720401	1.15669	0.287287	0.340774	28	26	UGT1A1;RPE;UGT1A6;UGT2B4;UGT1A4;UGT1A9;UGT2B7;UGT1A3;UGT2B15;UGT1A7;UGT1A8;UGT2B17;UGT1A10;UGT2B10;UGT1A5;UGT2A3;UGT2B11;UGT2A1;GUSB;UGT2B28;UGDH;DHDH;UGP2;CRYL1;XYLB;DCXR	UGT1A1;RPE;UGT1A6;UGT2B4;UGT1A4;UGT1A9;UGT2B7;UGT1A3;UGT2B15;UGT1A7;UGT1A8;UGT2B17;UGT1A10;UGT2B10;UGT1A5;UGT2A3;UGT2B11;UGT2A1;GUSB;UGT2B28
KEGG_DRUG_METABOLISM_OTHER_ENZYMES	0.716971	1.15365	0.218	0.346842	51	46	CYP3A4;UMPS;GMPS;DPYD;IMPDH2;HPRT1;TK2;UCKL1;ITPA;UGT1A1;UGT1A6;UGT2B4;CDA;UGT1A4;UGT1A9;UGT2B7;UGT1A3;UGT2B15;UGT1A7;UGT1A8;UGT2B17;UGT1A10;UGT2B10;UGT1A5;UGT2A3;UGT2B11;UGT2A1;GUSB;UGT2B28;CYP3A5;TYMP;XDH;CYP3A7;IMPDH1;NAT2;UCK2;CES2;UPP1;DPYS;UPB1;UCK1;TPMT;CYP3A43;NAT1;UPP2;CES5A	CYP3A4;UMPS;GMPS;DPYD;IMPDH2;HPRT1;TK2;UCKL1;ITPA;UGT1A1;UGT1A6;UGT2B4;CDA;UGT1A4;UGT1A9;UGT2B7;UGT1A3;UGT2B15;UGT1A7;UGT1A8;UGT2B17;UGT1A10;UGT2B10;UGT1A5;UGT2A3;UGT2B11;UGT2A1
KEGG_HYPERTROPHIC_CARDIOMYOPATHY_HCM	0.71074	1.14561	0.145	0.365017	83	78	TNF;TGFB1;IGF1;ACE;ACTB;ITGA2;ACTC1;ITGB1;TGFB2;ITGA2B;TGFB3;ITGB3;PRKAA1;ITGA5;PRKAA2;DES;ITGAV;PRKAB2;PRKAB1;ITGA4;RYR2;MYL2;MYH6;PRKAG1;DAG1;PRKAG2;PRKAG3;CACNA1C;MYH7;ITGB6;LMNA;ATP2A2;ITGB7;CACNG7;ITGB4;CACNA1S;TNNI3;CACNG5;ITGA1;ITGA6;CACNA1D;MYL3;TPM3;ITGB5;CACNA1F;ITGB8;TPM1;ITGA3;TTN;CACNG2;TPM2;TNNT2;LAMA2;TPM4;SLC8A1;ITGA9;CACNA2D2;CACNB2;CACNG3;ITGA7;CACNG4;CACNB3;CACNG8;CACNA2D1;CACN…	TNF;TGFB1;IGF1;ACE;ACTB;ITGA2;ACTC1;ITGB1;TGFB2;ITGA2B;TGFB3;ITGB3;PRKAA1;ITGA5;PRKAA2;DES;ITGAV;PRKAB2;PRKAB1;ITGA4;RYR2;MYL2;MYH6;PRKAG1;DAG1;PRKAG2
KEGG_HEDGEHOG_SIGNALING_PATHWAY	0.71329	1.14675	0.188	0.3651	56	55	GSK3B;BMP7;PRKACA;PRKACB;SHH;PRKACG;BMP4;BMP2;GLI1;BTRC;WNT5A;FBXW11;CSNK1E;CSNK1D;WNT1;GLI2;WNT3A;CSNK1A1;LRP2;PRKX;IHH;BMP6;WNT2;WNT4;PTCH1;WNT7B;WNT11;WNT7A;WNT3;BMP5;DHH;WNT2B;CSNK1G1;WNT5B;CSNK1A1L;WNT16;WNT9A;WNT9B;SUFU;SMO;WNT8B;HHIP;WNT10B;CSNK1G3;WNT8A;BMP8B;CSNK1G2;PTCH2;WNT6;WNT10A;ZIC2;BMP8A;GAS1;RAB23;STK36	GSK3B;BMP7;PRKACA;PRKACB;SHH;PRKACG;BMP4;BMP2;GLI1;BTRC;WNT5A;FBXW11;CSNK1E;CSNK1D;WNT1;GLI2;WNT3A;CSNK1A1
KEGG_DILATED_CARDIOMYOPATHY	0.710663	1.14153	0.137	0.370839	90	84	TNF;TGFB1;IGF1;ACTB;PRKACA;ITGA2;ACTC1;PRKACB;PRKACG;ADCY3;ITGB1;ADCY5;ADCY2;ADCY6;ADCY4;ADCY7;ADCY9;TGFB2;ITGA2B;TGFB3;ITGB3;ITGA5;DES;ITGAV;ITGA4;RYR2;MYL2;PLN;PRKX;MYH6;DAG1;CACNA1C;GNAS;MYH7;ITGB6;LMNA;ATP2A2;ITGB7;CACNG7;ITGB4;CACNA1S;TNNI3;CACNG5;ITGA1;ITGA6;CACNA1D;MYL3;TPM3;ADRB1;ITGB5;CACNA1F;ITGB8;TPM1;ITGA3;TTN;CACNG2;TPM2;TNNT2;LAMA2;TPM4;SLC8A1;ITGA9;CACNA2D2;CACNB2;CACNG3;ITGA7;CACN…	TNF;TGFB1;IGF1;ACTB;PRKACA;ITGA2;ACTC1;PRKACB;PRKACG;ADCY3;ITGB1;ADCY5;ADCY2;ADCY6;ADCY4;ADCY7;ADCY9;TGFB2;ITGA2B;TGFB3;ITGB3;ITGA5;DES;ITGAV;ITGA4;RYR2;MYL2;PLN;PRKX;MYH6;DAG1
KEGG_BASE_EXCISION_REPAIR	0.71478	1.14222	0.273	0.372296	35	33	PARP4;PCNA;PARP1;PARP2;PARP3;HMGB1;POLE;APEX1;POLD1;UNG;FEN1;LIG1;SMUG1;LIG3;MUTYH;XRCC1;POLE2;POLE3;POLB;POLD2;POLE4;POLD3;TDG;OGG1;POLD4;MPG;NTHL1;APEX2;POLL;NEIL2;NEIL3;NEIL1;HMGB1P1	PARP4;PCNA;PARP1;PARP2;PARP3;HMGB1;POLE;APEX1;POLD1;UNG;FEN1;LIG1;SMUG1
KEGG_CALCIUM_SIGNALING_PATHWAY	0.699759	1.13544	0.081	0.386226	178	161	NOS1;AGTR1;BDKRB2;CYSLTR2;ATP2B2;EGFR;ERBB2;NOS3;PRKACA;PRKACB;NOS2;PDGFRB;PPP3CB;CALML3;CALML5;CALML6;PRKACG;PRKCB;ADCY3;PPP3CC;PHKA2;PHKA1;PHKG2;PHKG1;PHKB;PPP3R1;ADCY2;CD38;ADCY4;ADCY7;ADCY9;PLCG1;VDAC1;PRKCG;NTSR1;PDGFRA;ERBB3;ITPR1;PTK2B;ERBB4;PTAFR;CAMK2G;F2R;PLCB3;EDNRA;EDNRB;GNA15;ADRB2;CHRM2;GNA11;PTGER3;RYR2;ADORA2A;RYR1;PLCB2;PLN;TACR2;PTGFR;PPP3R2;MYLK;PRKX;TACR1;TNNC2;PLCG2;PLCB1;CAM…	NOS1;AGTR1;BDKRB2;CYSLTR2;ATP2B2;EGFR;ERBB2;NOS3;PRKACA;PRKACB;NOS2;PDGFRB;PPP3CB;CALML3;CALML5;CALML6;PRKACG;PRKCB;ADCY3;PPP3CC;PHKA2;PHKA1;PHKG2;PHKG1;PHKB;PPP3R1;ADCY2;CD38;ADCY4;ADCY7;ADCY9;PLCG1;VDAC1;PRKCG;NTSR1;PDGFRA;ERBB3;ITPR1;PTK2B;ERBB4;PTAFR;CAMK2G;F2R;PLCB3;EDNRA;EDNRB;GNA15;ADRB2;CHRM2;GNA11;PTGER3;RYR2;ADORA2A;RYR1;PLCB2;PLN;TACR2;PTGFR;PPP3R2;MYLK;PRKX;TACR1;TNNC2;PLCG2;PLCB1;CAM…
KEGG_PROTEIN_EXPORT	0.704857	1.13421	0.36	0.386254	24	22	HSPA5;SEC61A1;SEC61A2;SEC63;SEC61B;SRP54;SRP14;SRP9;SEC11A;SEC11C;SPCS2;SEC62;SEC61G;SPCS1;OXA1L;SRP72;SRPRB;SPCS3;SRP68;SRP19;IMMP1L;IMMP2L	HSPA5;SEC61A1;SEC61A2;SEC63;SEC61B;SRP54;SRP14;SRP9;SEC11A;SEC11C
KEGG_NOTCH_SIGNALING_PATHWAY	0.698353	1.12402	0.269	0.415417	47	47	NOTCH1;EP300;HDAC1;CREBBP;KAT2B;HDAC2;PSEN1;DVL2;NOTCH2;RBPJ;SNW1;NCOR2;KAT2A;NOTCH3;ADAM17;DTX3L;NOTCH4;RBPJL;JAG1;PSEN2;DVL3;NCSTN;CTBP1;DLL1;NUMB;CTBP2;DLL4;PSENEN;JAG2;APH1A;PTCRA;DTX1;HES1;HES5;MAML1;MAML2;DTX4;DTX3;NUMBL;LFNG;MAML3;DLL3;DTX2;MFNG;RFNG;CIR1;DVL1	NOTCH1;EP300;HDAC1;CREBBP;KAT2B;HDAC2;PSEN1;DVL2;NOTCH2;RBPJ;SNW1;NCOR2;KAT2A;NOTCH3;ADAM17;DTX3L;NOTCH4;RBPJL;JAG1;PSEN2;DVL3
KEGG_PARKINSONS_DISEASE	0.695847	1.12033	0.18	0.419672	130	93	CASP3;CASP9;APAF1;UBB;LRRK2;CYCS;SDHC;UBA7;VDAC1;SLC6A3;UBA1;UBE2L6;HTRA2;TH;UBE2L3;PARK7;PINK1;SDHA;COX5A;COX4I1;UBE2J1;UBE2G1;UQCRC2;UBE2J2;VDAC2;NDUFAB1;UCHL1;UBE2G2;CYC1;UQCRFS1;VDAC3;NDUFA4;SLC18A2;NDUFV1;SDHD;SLC25A6;UQCRC1;UQCR10;NDUFS1;NDUFS3;PPID;SNCAIP;NDUFA5;COX8A;COX7A2;UQCR11;UQCRQ;NDUFA9;COX6B1;NDUFV2;NDUFA7;NDUFB7;NDUFA6;NDUFS4;COX5B;COX4I2;NDUFS5;UQCRH;NDUFB8;NDUFA1;NDUFS2;NDUFS8;…	CASP3;CASP9;APAF1;UBB;LRRK2;CYCS;SDHC;UBA7;VDAC1;SLC6A3;UBA1;UBE2L6;HTRA2;TH;UBE2L3;PARK7;PINK1;SDHA;COX5A;COX4I1;UBE2J1;UBE2G1;UQCRC2
KEGG_MATURITY_ONSET_DIABETES_OF_THE_YOUNG	0.700212	1.12146	0.391	0.419755	25	24	PKLR;HNF4A;PAX6;GCK;FOXA2;NEUROD1;SLC2A2;HNF1A;IAPP;PDX1;PAX4;HHEX;HNF1B;ONECUT1;NEUROG3;HES1;NKX6-1;NKX2-2;NR5A2;BHLHA15;MAFA;FOXA3;MNX1;HNF4G	PKLR;HNF4A;PAX6;GCK;FOXA2;NEUROD1;SLC2A2
KEGG_PORPHYRIN_AND_CHLOROPHYLL_METABOLISM	0.699109	1.11829	0.298	0.42223	41	38	HMOX1;HMOX2;UGT1A1;CP;FTH1;UGT1A6;UGT2B4;UGT1A4;UGT1A9;UGT2B7;UGT1A3;UGT2B15;UGT1A7;UGT1A8;UGT2B17;UGT1A10;UGT2B10;UGT1A5;UGT2A3;UGT2B11;UGT2A1;UROD;GUSB;UGT2B28;HCCS;EARS2;HMBS;FECH;ALAS1;PPOX;ALAS2;COX15;UROS;BLVRA;ALAD;COX10;BLVRB;FTMT	HMOX1;HMOX2;UGT1A1;CP;FTH1;UGT1A6;UGT2B4;UGT1A4;UGT1A9;UGT2B7;UGT1A3;UGT2B15;UGT1A7;UGT1A8;UGT2B17;UGT1A10;UGT2B10;UGT1A5;UGT2A3;UGT2B11;UGT2A1;UROD;GUSB;UGT2B28
KEGG_STARCH_AND_SUCROSE_METABOLISM	0.694269	1.10974	0.292	0.445499	52	49	MGAM;GYS1;GYS2;PYGL;GCK;PYGB;UGT1A1;UGT1A6;GPI;UGT2B4;PYGM;HK2;UGT1A4;SI;UGT1A9;UGT2B7;UGT1A3;UGT2B15;UGT1A7;UGT1A8;UGT2B17;UGT1A10;GANC;UGT2B10;GAA;UGT1A5;UGT2A3;UGT2B11;UGT2A1;HK1;G6PC;GBE1;GUSB;UGT2B28;HK3;PGM1;AGL;UXS1;ENPP1;AMY2A;PGM2;AMY2B;UGDH;ENPP3;PGM2L1;TREH;UGP2;G6PC2;GBA3	MGAM;GYS1;GYS2;PYGL;GCK;PYGB;UGT1A1;UGT1A6;GPI;UGT2B4;PYGM;HK2;UGT1A4;SI;UGT1A9;UGT2B7;UGT1A3;UGT2B15;UGT1A7;UGT1A8;UGT2B17;UGT1A10;GANC;UGT2B10;GAA;UGT1A5;UGT2A3;UGT2B11;UGT2A1;HK1;G6PC;GBE1;GUSB;UGT2B28;HK3;PGM1;AGL
KEGG_VASOPRESSIN_REGULATED_WATER_REABSORPTION	0.686337	1.10607	0.312	0.453638	44	44	CREB1;PRKACA;PRKACB;RAB5A;PRKACG;AVPR2;ADCY3;NSF;ADCY6;ADCY9;AVP;RAB11A;DYNLL1;DCTN1;RAB5C;VAMP2;CREB3L3;RAB5B;PRKX;DYNLL2;ARHGDIA;DYNC1H1;GNAS;DCTN2;DYNC1I2;RAB11B;DYNC2H1;DYNC1I1;CREB3;DYNC1LI2;STX4;DYNC2LI1;AQP2;DCTN4;DCTN6;CREB3L1;CREB5;DCTN5;AQP3;CREB3L2;CREB3L4;AQP4;ARHGDIB;DYNC1LI1	CREB1;PRKACA;PRKACB;RAB5A;PRKACG;AVPR2;ADCY3;NSF;ADCY6;ADCY9;AVP;RAB11A;DYNLL1;DCTN1;RAB5C;VAMP2;CREB3L3;RAB5B;PRKX;DYNLL2;ARHGDIA;DYNC1H1;GNAS;DCTN2;DYNC1I2;RAB11B;DYNC2H1;DYNC1I1;CREB3;DYNC1LI2;STX4;DYNC2LI1;AQP2;DCTN4
KEGG_VIBRIO_CHOLERAE_INFECTION	0.671403	1.08605	0.345	0.517623	54	49	ACTB;PRKACA;PRKACB;CFTR;MUC2;PRKACG;SEC61A1;PRKCB;ADCY3;ADCY9;PLCG1;PDIA4;PRKCG;ARF1;KDELR1;SEC61A2;TJP1;SEC61B;PRKX;PLCG2;GNAS;KDELR2;KDELR3;ATP6V0A1;ATP6V0A2;SEC61G;ATP6V1B2;ATP6V1E1;ATP6V0A4;ATP6V1A;TCIRG1;ATP6V1B1;ATP6V0D1;SLC12A2;ATP6V0D2;ATP6V0C;ATP6V1F;ATP6V1D;ATP6V1E2;ATP6V1C2;ATP6V0B;ATP6V1C1;ATP6V1H;ATP6AP1;ATP6V1G1;ATP6V1G3;ATP6V1G2;ATP6V0E1;ATP6V0E2	ACTB;PRKACA;PRKACB;CFTR;MUC2;PRKACG;SEC61A1;PRKCB;ADCY3;ADCY9;PLCG1;PDIA4;PRKCG;ARF1;KDELR1;SEC61A2;TJP1;SEC61B;PRKX;PLCG2;GNAS;KDELR2;KDELR3;ATP6V0A1;ATP6V0A2;SEC61G;ATP6V1B2;ATP6V1E1;ATP6V0A4;ATP6V1A;TCIRG1
KEGG_SPLICEOSOME	0.665363	1.07498	0.284	0.552077	127	117	DDX5;HSPA8;DHX8;HSPA1L;SNRPA;PPIE;EFTUD2;HSPA2;SNW1;EIF4A3;PRPF19;CDC5L;HSPA6;PHF5A;SRSF1;DHX15;HNRNPA1;NCBP1;PRPF8;NCBP2;HNRNPK;SNRPG;SNRPF;RBM8A;HNRNPC;PRPF3;PCBP1;SF3B1;PLRG1;PRPF31;DHX16;SRSF9;XAB2;SNRPD2;DDX39B;SRSF2;CDC40;LSM5;SRSF5;BUD31;CTNNBL1;HNRNPU;PRPF6;SNRNP70;LSM2;SRSF6;TXNL4A;SNRPB2;HNRNPA3;RBM22;SNRPE;CRNKL1;MAGOH;SRSF4;DDX42;SRSF10;SNRPB;DHX38;SNRPD1;SNRPA1;SNRNP200;SRSF7;HNRNPM;…	DDX5;HSPA8;DHX8;HSPA1L;SNRPA;PPIE;EFTUD2;HSPA2;SNW1;EIF4A3;PRPF19;CDC5L;HSPA6;PHF5A;SRSF1;DHX15;HNRNPA1;NCBP1;PRPF8;NCBP2;HNRNPK;SNRPG;SNRPF;RBM8A;HNRNPC;PRPF3;PCBP1;SF3B1;PLRG1;PRPF31;DHX16;SRSF9;XAB2;SNRPD2;DDX39B;SRSF2;CDC40;LSM5;SRSF5;BUD31;CTNNBL1;HNRNPU;PRPF6;SNRNP70;LSM2;SRSF6;TXNL4A;SNRPB2;HNRNPA3;RBM22;SNRPE;CRNKL1;MAGOH;SRSF4;DDX42;SRSF10;SNRPB;DHX38;SNRPD1;SNRPA1;SNRNP200;SRSF7;HNRNPM;…
KEGG_DNA_REPLICATION	0.653833	1.06883	0.425	0.563668	36	34	PCNA;RFC4;POLA1;RFC3;RFC5;RFC2;POLE;POLD1;RPA1;FEN1;LIG1;MCM7;RPA2;MCM5;MCM4;MCM3;RFC1;MCM6;POLE2;RPA3;POLE3;RNASEH2A;PRIM1;SSBP1;POLD2;POLE4;DNA2;RPA4;POLD3;POLA2;POLD4;RNASEH2B;RNASEH2C;PRIM2	PCNA;RFC4;POLA1;RFC3;RFC5;RFC2;POLE;POLD1;RPA1;FEN1;LIG1;MCM7;RPA2;MCM5;MCM4;MCM3;RFC1;MCM6;POLE2;RPA3;POLE3;RNASEH2A;PRIM1;SSBP1;POLD2;POLE4;DNA2
KEGG_RNA_DEGRADATION	0.665383	1.06592	0.376	0.568664	59	51	PARN;CNOT6L;HSPD1;ENO2;ENO1;PNPT1;HSPA9;ENO3;XRN1;LSM5;CNOT1;LSM2;TTC37;CNOT3;CNOT4;EXOSC10;PAPOLA;CNOT8;XRN2;SKIV2L;CNOT7;EXOSC4;EXOSC5;DCP2;EXOSC3;EXOSC6;EXOSC2;LSM3;EXOSC8;EXOSC7;EXOSC1;LSM7;DIS3;LSM1;LSM4;DDX6;LSM6;EXOSC9;PAPOLB;PAPOLG;WDR61;CNOT2;EDC3;DCPS;MPHOSPH6;DCP1B;PATL1;EDC4;CNOT10;ZCCHC7;DCP1A	PARN;CNOT6L;HSPD1;ENO2;ENO1;PNPT1;HSPA9;ENO3;XRN1;LSM5;CNOT1;LSM2;TTC37;CNOT3;CNOT4;EXOSC10;PAPOLA;CNOT8;XRN2;SKIV2L;CNOT7;EXOSC4;EXOSC5;DCP2;EXOSC3;EXOSC6;EXOSC2;LSM3;EXOSC8;EXOSC7;EXOSC1;LSM7;DIS3;LSM1;LSM4;DDX6;LSM6;EXOSC9;PAPOLB
KEGG_BASAL_CELL_CARCINOMA	0.669881	1.06886	0.382	0.56871	55	53	GSK3B;TP53;CTNNB1;SHH;BMP4;BMP2;DVL2;GLI1;WNT5A;AXIN1;LEF1;WNT1;GLI2;WNT3A;DVL3;FZD4;TCF7L2;WNT2;WNT4;AXIN2;PTCH1;TCF7;WNT7B;WNT11;APC;FZD1;WNT7A;WNT3;FZD2;APC2;WNT2B;FZD8;FZD5;WNT5B;FZD3;WNT16;WNT9A;WNT9B;FZD7;FZD6;SUFU;SMO;WNT8B;HHIP;WNT10B;FZD9;WNT8A;PTCH2;WNT6;WNT10A;FZD10;STK36;DVL1	GSK3B;TP53;CTNNB1;SHH;BMP4;BMP2;DVL2;GLI1;WNT5A;AXIN1;LEF1;WNT1;GLI2;WNT3A
KEGG_ONE_CARBON_POOL_BY_FOLATE	0.651953	1.05955	0.392354	0.585337	17	15	MTHFD1;MTHFD1L;TYMS;ATIC;SHMT2;MTFMT;MTHFR;SHMT1;MTR;ALDH1L1;AMT;MTHFD2;MTHFD2L;FTCD;MTHFS	MTHFD1;MTHFD1L;TYMS;ATIC;SHMT2;MTFMT;MTHFR;SHMT1;MTR;ALDH1L1
KEGG_NEUROACTIVE_LIGAND_RECEPTOR_INTERACTION	0.634554	1.02576	0.377	0.698638	272	263	AGTR1;BDKRB2;AGTR2;CYSLTR2;MAS1;F2;PLG;LEP;LEPR;PRL;NR3C1;GHR;PRLR;AVPR2;NMUR2;OPRM1;NTSR1;DRD2;FPR2;FPR1;PTAFR;C5AR1;F2R;GH1;GZMA;LPAR2;LPAR3;EDNRA;EDNRB;APLNR;CTSG;CNR1;C3AR1;ADRB2;HTR1A;CHRM2;TRPV1;MCHR1;GRM8;S1PR4;PTGER3;ADORA2A;MCHR2;NMUR1;ADRA2C;GABBR2;S1PR1;ADRA2B;CSH1;OPRL1;GRM3;SSTR2;TACR2;ADORA1;PTGFR;DRD3;TACR1;SSTR5;OPRK1;GH2;S1PR3;OPRD1;DRD4;SSTR3;SSTR1;PTGER4;GRM7;GRM6;GABBR1;GRM2;S…	AGTR1;BDKRB2;AGTR2;CYSLTR2;MAS1;F2;PLG;LEP;LEPR;PRL;NR3C1;GHR;PRLR;AVPR2;NMUR2;OPRM1;NTSR1;DRD2;FPR2;FPR1;PTAFR;C5AR1;F2R;GH1;GZMA;LPAR2;LPAR3;EDNRA;EDNRB;APLNR;CTSG;CNR1;C3AR1;ADRB2;HTR1A;CHRM2;TRPV1;MCHR1;GRM8;S1PR4;PTGER3;ADORA2A;MCHR2;NMUR1;ADRA2C;GABBR2;S1PR1;ADRA2B;CSH1;OPRL1;GRM3;SSTR2;TACR2;ADORA1;PTGFR;DRD3;TACR1;SSTR5;OPRK1;GH2;S1PR3;OPRD1;DRD4;SSTR3;SSTR1;PTGER4;GRM7;GRM6;GABBR1;GRM2;S…
KEGG_GLYCOLYSIS_GLUCONEOGENESIS	0.631036	1.01484	0.485	0.724595	62	60	PKLR;GAPDH;ENO2;ENO1;PGK1;LDHA;ENO3;GCK;ALDOA;TPI1;ALDH7A1;LDHB;PGK2;GPI;HK2;DLD;LDHC;ALDH2;HK1;G6PC;LDHAL6B;ALDH3A2;PDHA1;HK3;ALDH1B1;PGM1;LDHAL6A;ALDH3A1;DLAT;FBP1;ALDH1A3;ALDH9A1;FBP2;PGAM1;ALDH3B2;ADH1B;ADH1A;PDHB;ADH5;PCK2;ADH4;PFKM;PGAM2;PGAM4;BPGM;ACSS2;PDHA2;PCK1;PFKL;PFKP;ADH7;ADH6;PGM2;ACSS1;ALDOC;ALDOB;AKR1A1;G6PC2;ADH1C;ALDH3B1	PKLR;GAPDH;ENO2;ENO1;PGK1;LDHA;ENO3;GCK;ALDOA;TPI1;ALDH7A1;LDHB;PGK2;GPI;HK2;DLD;LDHC;ALDH2;HK1;G6PC;LDHAL6B;ALDH3A2;PDHA1;HK3;ALDH1B1;PGM1;LDHAL6A;ALDH3A1;DLAT;FBP1;ALDH1A3;ALDH9A1;FBP2;PGAM1;ALDH3B2;ADH1B;ADH1A;PDHB;ADH5;PCK2;ADH4;PFKM;PGAM2;PGAM4;BPGM;ACSS2;PDHA2;PCK1;PFKL;PFKP
KEGG_PYRUVATE_METABOLISM	0.637005	1.01599	0.537	0.726764	40	37	PKLR;ACACA;ACACB;LDHA;ALDH7A1;LDHB;DLD;LDHC;ALDH2;MDH2;MDH1;LDHAL6B;ALDH3A2;PDHA1;ALDH1B1;LDHAL6A;DLAT;ALDH9A1;PDHB;PCK2;ACAT2;PC;ME1;ACSS2;PDHA2;PCK1;ME2;GLO1;ME3;ACSS1;GRHPR;LDHD;HAGH;HAGHL;ACOT12;ACYP2;ACYP1	PKLR;ACACA;ACACB;LDHA;ALDH7A1;LDHB;DLD;LDHC;ALDH2;MDH2;MDH1;LDHAL6B;ALDH3A2;PDHA1;ALDH1B1;LDHAL6A;DLAT;ALDH9A1
KEGG_SNARE_INTERACTIONS_IN_VESICULAR_TRANSPORT	0.627568	1.00995	0.537	0.735098	38	38	VTI1B;STX17;VAMP7;VAMP2;STX7;STX1A;YKT6;STX5;STX16;VAMP3;STX12;STX18;VAMP8;TSNARE1;VAMP4;GOSR1;SNAP25;VTI1A;STX2;BET1;BET1L;STX4;STX3;STX1B;GOSR2;SNAP23;STX6;STX11;VAMP1;STX19;STX8;SNAP29;VAMP5;STX10;USE1;BNIP1;SNAP47;SEC22B	VTI1B;STX17;VAMP7;VAMP2;STX7;STX1A;YKT6;STX5;STX16;VAMP3;STX12;STX18;VAMP8;TSNARE1;VAMP4;GOSR1;SNAP25;VTI1A;STX2;BET1;BET1L;STX4;STX3;STX1B;GOSR2;SNAP23;STX6;STX11
KEGG_ARRHYTHMOGENIC_RIGHT_VENTRICULAR_CARDIOMYOPATHY_ARVC	0.626423	1.00761	0.514	0.736803	74	69	DSP;ACTB;CTNNB1;ITGA2;ITGB1;ACTN1;ACTN4;ACTN2;ITGA2B;CDH2;ITGB3;ITGA5;GJA1;DES;LEF1;ITGAV;ITGA4;RYR2;JUP;DAG1;CACNA1C;CTNNA1;ITGB6;LMNA;TCF7L2;ATP2A2;ITGB7;TCF7;CACNG7;ITGB4;CACNA1S;CACNG5;ITGA1;ITGA6;CACNA1D;ITGB5;CACNA1F;ITGB8;ITGA3;CTNNA2;CACNG2;LAMA2;CTNNA3;PKP2;SLC8A1;ITGA9;CACNA2D2;CACNB2;CACNG3;ITGA7;CACNG4;CACNB3;CACNG8;CACNA2D1;CACNB4;CACNA2D4;CACNB1;CACNA2D3;ITGA8;CACNG1;CACNG6;DSG2;ITG…	DSP;ACTB;CTNNB1;ITGA2;ITGB1;ACTN1;ACTN4;ACTN2;ITGA2B;CDH2;ITGB3;ITGA5;GJA1;DES;LEF1;ITGAV;ITGA4;RYR2;JUP;DAG1;CACNA1C;CTNNA1;ITGB6;LMNA;TCF7L2;ATP2A2;ITGB7;TCF7;CACNG7;ITGB4;CACNA1S;CACNG5;ITGA1;ITGA6;CACNA1D
KEGG_STEROID_HORMONE_BIOSYNTHESIS	0.623603	0.999215	0.55	0.745774	55	51	CYP3A4;SULT1E1;HSD17B6;CYP19A1;UGT1A1;UGT1A6;CYP1A1;UGT2B4;UGT1A4;STS;UGT1A9;UGT2B7;UGT1A3;UGT2B15;UGT1A7;UGT1A8;UGT2B17;UGT1A10;UGT2B10;UGT1A5;UGT2A3;UGT2B11;UGT2A1;CYP17A1;HSD3B1;UGT2B28;HSD3B2;SRD5A3;CYP7A1;HSD11B1;CYP3A5;COMT;AKR1C3;CYP1B1;HSD17B1;HSD17B7;CYP11A1;HSD17B8;CYP3A7;CYP11B2;AKR1D1;SULT2B1;CYP7B1;HSD11B2;AKR1C4;HSD17B3;CYP11B1;HSD17B2;SRD5A1;AKR1C2;CYP3A43	CYP3A4;SULT1E1;HSD17B6;CYP19A1;UGT1A1;UGT1A6;CYP1A1;UGT2B4;UGT1A4;STS;UGT1A9;UGT2B7;UGT1A3;UGT2B15;UGT1A7;UGT1A8;UGT2B17;UGT1A10;UGT2B10;UGT1A5;UGT2A3;UGT2B11;UGT2A1;CYP17A1;HSD3B1;UGT2B28;HSD3B2;SRD5A3;CYP7A1;HSD11B1;CYP3A5;COMT
KEGG_HOMOLOGOUS_RECOMBINATION	0.623602	1.0004	0.501	0.748146	28	26	RAD51;POLD1;RPA1;RAD51B;RAD50;RAD51C;XRCC3;RPA2;RAD51D;BLM;NBN;BRCA2;RAD52;RPA3;TOP3A;SSBP1;POLD2;MUS81;RAD54L;RPA4;POLD3;RAD54B;POLD4;TOP3B;XRCC2;EME1	RAD51;POLD1;RPA1;RAD51B;RAD50;RAD51C;XRCC3;RPA2;RAD51D;BLM;NBN;BRCA2;RAD52;RPA3;TOP3A;SSBP1;POLD2;MUS81;RAD54L;RPA4;POLD3;RAD54B;POLD4;TOP3B
KEGG_ECM_RECEPTOR_INTERACTION	0.621278	1.00089	0.539	0.752811	84	81	SPP1;CD44;ITGA2;VWF;FN1;THBS1;ITGB1;CD36;VTN;ITGA2B;ITGB3;ITGA5;SDC1;TNC;COL1A1;ITGAV;ITGA4;HSPG2;COMP;DAG1;GP1BA;COL2A1;GP9;COL1A2;GP5;GP1BB;COL4A1;SDC2;COL3A1;ITGB6;IBSP;LAMB2;ITGB7;ITGB4;ITGA1;AGRN;ITGA6;CD47;SDC4;ITGB5;ITGB8;RELN;COL4A2;CHAD;GP6;ITGA3;THBS2;HMMR;LAMA2;SDC3;LAMA1;ITGA9;COL4A4;ITGA7;COL4A6;LAMC2;ITGA8;COL5A2;TNXB;COL5A1;LAMB3;COL6A3;COL6A2;LAMA3;LAMA5;ITGA11;COL6A6;LAMB1;COL11A…	SPP1;CD44;ITGA2;VWF;FN1;THBS1;ITGB1;CD36;VTN;ITGA2B;ITGB3;ITGA5;SDC1;TNC;COL1A1;ITGAV;ITGA4;HSPG2;COMP;DAG1;GP1BA;COL2A1;GP9;COL1A2;GP5;GP1BB;COL4A1;SDC2;COL3A1;ITGB6;IBSP;LAMB2;ITGB7;ITGB4;ITGA1;AGRN;ITGA6;CD47;SDC4;ITGB5;ITGB8;RELN;COL4A2;CHAD
KEGG_CITRATE_CYCLE_TCA_CYCLE	0.626802	0.994898	0.534	0.753862	31	29	ACLY;SDHC;SDHA;CS;DLD;MDH2;MDH1;IDH1;OGDH;PDHA1;FH;DLAT;SUCLG1;SUCLG2;PDHB;ACO2;IDH2;PCK2;ACO1;IDH3A;PC;SDHD;SUCLA2;DLST;PDHA2;PCK1;IDH3B;IDH3G;OGDHL	ACLY;SDHC;SDHA;CS;DLD;MDH2;MDH1;IDH1;OGDH;PDHA1;FH;DLAT;SUCLG1;SUCLG2;PDHB;ACO2;IDH2;PCK2;ACO1;IDH3A;PC;SDHD;SUCLA2;DLST;PDHA2;PCK1;IDH3B;IDH3G
KEGG_GALACTOSE_METABOLISM	0.60019	0.970884	0.528	0.821818	26	23	MGAM;GCK;HK2;B4GALT1;GANC;GAA;HK1;LCT;G6PC;HK3;PGM1;B4GALT2;GALK1;GALE;PFKM;PFKL;PFKP;GLA;PGM2;GALT;UGP2;LALBA;G6PC2	MGAM;GCK;HK2;B4GALT1;GANC;GAA;HK1;LCT;G6PC;HK3;PGM1;B4GALT2;GALK1;GALE;PFKM;PFKL;PFKP;GLA;PGM2
KEGG_LINOLEIC_ACID_METABOLISM	0.592704	0.963325	0.544	0.837285	29	27	CYP3A4;PLA2G1B;CYP2E1;PLA2G4A;CYP2C9;PLA2G2A;CYP2C8;CYP1A2;CYP3A5;PLA2G6;CYP2C19;CYP3A7;CYP2C18;CYP2J2;PLA2G10;ALOX15;PLA2G4B;PLA2G4E;PLA2G2C;PLA2G3;PLA2G5;PLA2G2F;PLA2G2E;PLA2G12B;PLA2G12A;CYP3A43;PLA2G2D	CYP3A4;PLA2G1B;CYP2E1;PLA2G4A;CYP2C9;PLA2G2A;CYP2C8;CYP1A2;CYP3A5;PLA2G6
KEGG_DRUG_METABOLISM_CYTOCHROME_P450	0.589999	0.946103	0.664	0.845085	72	69	CYP3A4;CYP2B6;UGT1A1;CYP2E1;UGT1A6;UGT2B4;UGT1A4;UGT1A9;UGT2B7;UGT1A3;UGT2B15;UGT1A7;UGT1A8;UGT2B17;UGT1A10;UGT2B10;UGT1A5;UGT2A3;UGT2B11;UGT2A1;CYP2C9;GSTT1;GSTZ1;GSTP1;UGT2B28;GSTM1;ALDH3A1;ALDH1A3;CYP2D6;CYP2C8;CYP1A2;CYP3A5;ALDH3B2;ADH1B;ADH1A;AOX1;ADH5;ADH4;CYP2C19;CYP3A7;ADH7;ADH6;CYP2C18;GSTA2;GSTT2;MAOB;GSTO1;GSTO2;MAOA;GSTA1;GSTM2;GSTA3;GSTA4;GSTM3;FMO3;MGST1;MGST3;GSTK1;MGST2;GSTM4;GSTM…	CYP3A4;CYP2B6;UGT1A1;CYP2E1;UGT1A6;UGT2B4;UGT1A4;UGT1A9;UGT2B7;UGT1A3;UGT2B15;UGT1A7;UGT1A8;UGT2B17;UGT1A10;UGT2B10;UGT1A5;UGT2A3;UGT2B11;UGT2A1;CYP2C9;GSTT1;GSTZ1;GSTP1;UGT2B28;GSTM1;ALDH3A1;ALDH1A3;CYP2D6;CYP2C8;CYP1A2;CYP3A5;ALDH3B2;ADH1B;ADH1A;AOX1;ADH5
KEGG_BASAL_TRANSCRIPTION_FACTORS	0.587784	0.940523	0.622	0.846701	35	35	GTF2B;TBP;TAF1;GTF2F2;TAF1L;GTF2F1;GTF2H1;GTF2H3;GTF2H2;GTF2E1;TAF9;TBPL2;GTF2H4;TBPL1;GTF2E2;GTF2A2;GTF2A1;TAF6;TAF5;TAF7;TAF12;TAF11;TAF10;TAF4;TAF2;TAF9B;TAF13;GTF2I;STON1;TAF7L;TAF6L;TAF4B;TAF5L;GTF2IRD1;GTF2A1L	GTF2B;TBP;TAF1;GTF2F2;TAF1L;GTF2F1;GTF2H1;GTF2H3;GTF2H2;GTF2E1;TAF9;TBPL2;GTF2H4;TBPL1;GTF2E2;GTF2A2;GTF2A1;TAF6;TAF5;TAF7;TAF12;TAF11;TAF10;TAF4;TAF2;TAF9B;TAF13;GTF2I;STON1
KEGG_BETA_ALANINE_METABOLISM	0.574486	0.942888	0.529	0.846949	22	21	DPYD;GAD2;GAD1;ALDH7A1;EHHADH;ALDH2;ACADM;SRM;ALDH3A2;ALDH1B1;ALDH9A1;AOC2;ECHS1;SMS;HIBCH;CNDP1;ABAT;DPYS;AOC3;MLYCD;UPB1	DPYD;GAD2;GAD1;ALDH7A1;EHHADH;ALDH2;ACADM;SRM;ALDH3A2;ALDH1B1;ALDH9A1;AOC2;ECHS1;SMS
KEGG_LYSINE_DEGRADATION	0.593469	0.956579	0.614	0.850024	44	37	EHMT2;EHMT1;ASH1L;SETD2;ALDH7A1;HADH;EHHADH;SETD7;NSD1;ALDH2;SETD1A;SUV39H1;OGDH;ALDH3A2;ALDH1B1;SETDB1;SETD1B;BBOX1;ALDH9A1;SUV39H2;ACAT2;SETMAR;ECHS1;DLST;SETDB2;DOT1L;PLOD1;GCDH;OGDHL;AASDHPPT;PIPOX;AASS;PLOD2;PLOD3;TMLHE;AADAT;AASDH	EHMT2;EHMT1;ASH1L;SETD2;ALDH7A1;HADH;EHHADH;SETD7;NSD1;ALDH2;SETD1A;SUV39H1;OGDH;ALDH3A2;ALDH1B1;SETDB1;SETD1B;BBOX1;ALDH9A1
KEGG_ARGININE_AND_PROLINE_METABOLISM	0.586665	0.946394	0.65	0.850992	54	47	NOS1;NOS3;NOS2;CPS1;ALDH18A1;ALDH7A1;ARG1;ODC1;ALDH2;SRM;GOT2;ALDH3A2;ALDH1B1;GLS;ASS1;ALDH9A1;ALDH4A1;OAT;GOT1;OTC;SAT1;GLUD1;PYCR1;SMS;ASL;GLUD2;CKM;ACY1;PRODH;MAOB;DAO;MAOA;ARG2;GAMT;PRODH2;CKB;PYCR2;NAGS;P4HA1;AGMAT;GATM;GLS2;P4HA2;CKMT2;P4HA3;AMD1;SAT2	NOS1;NOS3;NOS2;CPS1;ALDH18A1;ALDH7A1;ARG1;ODC1;ALDH2;SRM;GOT2;ALDH3A2;ALDH1B1;GLS;ASS1;ALDH9A1;ALDH4A1;OAT;GOT1;OTC;SAT1;GLUD1;PYCR1;SMS;ASL;GLUD2
KEGG_ALANINE_ASPARTATE_AND_GLUTAMATE_METABOLISM	0.583789	0.947527	0.562	0.854874	32	27	CAD;CPS1;GAD2;GAD1;ASNS;GOT2;GLS;ASS1;ALDH5A1;ALDH4A1;GFPT1;GOT1;GLUD1;GPT2;GFPT2;GPT;ASL;GLUD2;IL4I1;PPAT;AGXT2;ABAT;NIT2;DDO;GLS2;ASPA;ACY3	CAD;CPS1;GAD2;GAD1;ASNS;GOT2;GLS;ASS1;ALDH5A1;ALDH4A1;GFPT1;GOT1;GLUD1;GPT2;GFPT2;GPT;ASL;GLUD2;IL4I1
KEGG_RETINOL_METABOLISM	0.588989	0.948706	0.652	0.858534	64	60	CYP3A4;CYP2B6;ALDH1A1;UGT1A1;ALDH1A2;UGT1A6;CYP1A1;UGT2B4;UGT1A4;UGT1A9;UGT2B7;UGT1A3;UGT2B15;UGT1A7;UGT1A8;UGT2B17;UGT1A10;UGT2B10;UGT1A5;UGT2A3;UGT2B11;UGT2A1;CYP2C9;UGT2B28;CYP4A11;CYP2C8;CYP1A2;CYP3A5;ADH1B;ADH1A;CYP26A1;ADH5;DGAT1;ADH4;DGAT2;CYP2C19;CYP3A7;ADH7;ADH6;CYP2C18;RPE65;CYP4A22;RDH12;CYP26B1;AWAT2;CYP26C1;RDH8;DHRS4;RDH11;RDH10;DHRS3;DHRS4L2;RETSAT;RDH5;CYP3A43;DHRS9;LRAT;RDH16;PNP…	CYP3A4;CYP2B6;ALDH1A1;UGT1A1;ALDH1A2;UGT1A6;CYP1A1;UGT2B4;UGT1A4;UGT1A9;UGT2B7;UGT1A3;UGT2B15;UGT1A7;UGT1A8;UGT2B17;UGT1A10;UGT2B10;UGT1A5;UGT2A3;UGT2B11;UGT2A1;CYP2C9;UGT2B28;CYP4A11;CYP2C8;CYP1A2;CYP3A5;ADH1B;ADH1A;CYP26A1;ADH5;DGAT1;ADH4
KEGG_METABOLISM_OF_XENOBIOTICS_BY_CYTOCHROME_P450	0.580021	0.931874	0.692	0.861468	70	69	CYP3A4;CYP2B6;UGT1A1;CYP2E1;UGT1A6;CYP1A1;UGT2B4;UGT1A4;UGT1A9;UGT2B7;UGT1A3;UGT2B15;UGT1A7;UGT1A8;UGT2B17;UGT1A10;UGT2B10;EPHX1;UGT1A5;UGT2A3;UGT2B11;UGT2A1;CYP2C9;GSTT1;GSTZ1;GSTP1;UGT2B28;GSTM1;ALDH3A1;ALDH1A3;CYP2C8;CYP1A2;CYP3A5;ALDH3B2;ADH1B;ADH1A;ADH5;ADH4;AKR1C3;CYP1B1;CYP2C19;CYP3A7;ADH7;ADH6;CYP2C18;DHDH;GSTA2;GSTT2;CYP2F1;GSTO1;GSTO2;GSTA1;AKR1C4;CYP2S1;GSTM2;GSTA3;GSTA4;GSTM3;MGST1;MG…	CYP3A4;CYP2B6;UGT1A1;CYP2E1;UGT1A6;CYP1A1;UGT2B4;UGT1A4;UGT1A9;UGT2B7;UGT1A3;UGT2B15;UGT1A7;UGT1A8;UGT2B17;UGT1A10;UGT2B10;EPHX1;UGT1A5;UGT2A3;UGT2B11;UGT2A1;CYP2C9;GSTT1;GSTZ1;GSTP1;UGT2B28;GSTM1;ALDH3A1;ALDH1A3;CYP2C8;CYP1A2;CYP3A5;ALDH3B2;ADH1B;ADH1A;ADH5;ADH4;AKR1C3;CYP1B1
KEGG_PROPANOATE_METABOLISM	0.593712	0.948898	0.593	0.864919	33	29	ACACA;ACACB;LDHA;ALDH7A1;EHHADH;LDHB;LDHC;ALDH2;ACSS3;ACADM;LDHAL6B;ALDH3A2;ALDH1B1;LDHAL6A;ALDH9A1;SUCLG1;SUCLG2;ACAT2;ECHS1;SUCLA2;ACSS2;PCCB;HIBCH;ACSS1;ABAT;PCCA;ALDH6A1;MLYCD;MCEE	ACACA;ACACB;LDHA;ALDH7A1;EHHADH;LDHB;LDHC;ALDH2;ACSS3;ACADM;LDHAL6B;ALDH3A2;ALDH1B1;LDHAL6A;ALDH9A1;SUCLG1;SUCLG2;ACAT2;ECHS1;SUCLA2
KEGG_OLFACTORY_TRANSDUCTION	0.562553	0.912375	0.887	0.899455	389	372	PRKACA;PRKACB;CALML3;CALML5;CALML6;PRKACG;PRKG1;ADCY3;ARRB2;CAMK2G;PRKG2;GUCY2D;PRKX;CAMK2A;CAMK2B;CAMK2D;GNAL;GUCA1A;GUCA1B;OR4D11;GUCA1C;CLCA1;OR51S1;PDE1C;CNGB1;PDC;OR10A4;CLCA2;CNGA3;OR5J2;OR2H2;CLCA4;CNGA4;OR2W1;OR7D2;OR2L13;OR2AK2;OR52J3;OR13G1;OR6B1;OR5M3;OR2B11;OR9Q2;OR51E2;OR2AG1;OR52E2;OR52B2;OR11H1;OR6F1;OR4S2;OR52W1;OR10H4;OR52K1;OR13C8;OR2Z1;OR13C3;OR4D9;OR13C4;OR52B4;OR7G3;OR52H1;OR…	PRKACA;PRKACB;CALML3;CALML5;CALML6;PRKACG;PRKG1;ADCY3;ARRB2;CAMK2G;PRKG2;GUCY2D;PRKX;CAMK2A;CAMK2B
KEGG_PENTOSE_PHOSPHATE_PATHWAY	0.553927	0.895166	0.629	0.922451	27	25	H6PD;ALDOA;RPE;TALDO1;GPI;TKT;PGM1;FBP1;FBP2;PFKM;TKTL2;TKTL1;PRPS2;PRPS1;PFKL;PFKP;PGD;G6PD;PGM2;RBKS;DERA;ALDOC;ALDOB;RPIA;PGLS	H6PD;ALDOA;RPE;TALDO1;GPI;TKT;PGM1;FBP1;FBP2;PFKM;TKTL2;TKTL1;PRPS2;PRPS1;PFKL;PFKP;PGD;G6PD;PGM2;RBKS;DERA;ALDOC;ALDOB;RPIA;PGLS
KEGG_FATTY_ACID_METABOLISM	0.5547	0.898112	0.682	0.923223	42	40	ALDH7A1;HADH;EHHADH;ALDH2;ACADM;ACAA2;ALDH3A2;ACSL4;ACSL1;ALDH1B1;ALDH9A1;CYP4A11;ACSL3;ECI2;ADH1B;ADH1A;ACSL5;ADH5;ACAT2;ADH4;ACSL6;ECHS1;ACOX1;HADHB;ACAA1;ADH7;ADH6;CPT1A;ACADVL;ACOX3;ACADS;ECI1;GCDH;CYP4A22;CPT1B;CPT1C;ACADSB;CPT2;ACADL;ADH1C	ALDH7A1;HADH;EHHADH;ALDH2;ACADM;ACAA2;ALDH3A2;ACSL4;ACSL1;ALDH1B1;ALDH9A1;CYP4A11;ACSL3;ECI2;ADH1B;ADH1A;ACSL5;ADH5;ACAT2;ADH4;ACSL6;ECHS1;ACOX1;HADHB;ACAA1;ADH7;ADH6;CPT1A;ACADVL;ACOX3;ACADS;ECI1;GCDH;CYP4A22;CPT1B;CPT1C;ACADSB
KEGG_FRUCTOSE_AND_MANNOSE_METABOLISM	0.524192	0.843847	0.756	0.961777	34	31	ALDOA;TPI1;HK2;GMDS;PMM2;HK1;PFKFB1;MPI;HK3;FBP1;FBP2;TSTA3;PFKM;PMM1;MTMR2;PFKL;PFKP;SORD;PFKFB3;GMPPB;MTMR1;ALDOC;PFKFB2;GMPPA;ALDOB;PFKFB4;MTMR6;MTMR7;KHK;FPGT;PHPT1	ALDOA;TPI1;HK2;GMDS;PMM2;HK1;PFKFB1;MPI;HK3;FBP1;FBP2;TSTA3;PFKM;PMM1;MTMR2;PFKL;PFKP;SORD;PFKFB3;GMPPB;MTMR1;ALDOC;PFKFB2;GMPPA;ALDOB;PFKFB4
KEGG_TYROSINE_METABOLISM	0.521659	0.838602	0.766	0.963518	42	40	TH;MIF;DDC;DCT;TYR;GSTZ1;GOT2;ALDH3A1;ALDH1A3;ALDH3B2;ADH1B;COMT;ADH1A;TAT;AOX1;ADH5;TPO;GOT1;TYRP1;AOC2;ADH4;IL4I1;ADH7;ADH6;DBH;TRMT11;MAOB;MAOA;PNMT;FAH;AOC3;LCMT1;HPD;HGD;HEMK1;LCMT2;METTL2B;METTL6;ADH1C;ALDH3B1	TH;MIF;DDC;DCT;TYR;GSTZ1;GOT2;ALDH3A1;ALDH1A3;ALDH3B2;ADH1B;COMT;ADH1A;TAT;AOX1;ADH5;TPO;GOT1;TYRP1;AOC2;ADH4;IL4I1;ADH7;ADH6;DBH;TRMT11;MAOB;MAOA;PNMT;FAH
KEGG_CYSTEINE_AND_METHIONINE_METABOLISM	0.533337	0.845247	0.743	0.966509	34	34	LDHA;MTAP;DNMT1;LDHB;DNMT3B;LDHC;DNMT3A;SRM;GOT2;LDHAL6B;CBS;LDHAL6A;MTR;MAT1A;TAT;ADI1;GOT1;MAT2A;SMS;AHCYL1;IL4I1;DNMT3L;TRDMT1;AHCY;SDS;CTH;MPST;ENOPH1;MAT2B;APIP;AHCYL2;BHMT;AMD1;CDO1	LDHA;MTAP;DNMT1;LDHB;DNMT3B;LDHC;DNMT3A;SRM;GOT2;LDHAL6B;CBS;LDHAL6A;MTR;MAT1A;TAT;ADI1;GOT1;MAT2A;SMS;AHCYL1;IL4I1;DNMT3L;TRDMT1;AHCY;SDS;CTH;MPST
KEGG_TRYPTOPHAN_METABOLISM	0.524456	0.853273	0.725	0.966683	40	36	CAT;IDO1;ALDH7A1;HADH;EHHADH;CYP1A1;DDC;ALDH2;OGDH;ALDH3A2;ALDH1B1;ALDH9A1;CYP1A2;AOX1;ACAT2;CYP1B1;ECHS1;KMO;IL4I1;GCDH;MAOB;MAOA;TPH1;OGDHL;TDO2;AANAT;WARS2;TPH2;KYNU;HAAO;ASMT;AADAT;IDO2;AFMID;ACMSD;INMT	CAT;IDO1;ALDH7A1;HADH;EHHADH;CYP1A1;DDC;ALDH2;OGDH;ALDH3A2;ALDH1B1;ALDH9A1;CYP1A2;AOX1;ACAT2;CYP1B1;ECHS1;KMO;IL4I1
KEGG_GLYOXYLATE_AND_DICARBOXYLATE_METABOLISM	0.520615	0.848851	0.691147	0.967447	16	16	MTHFD1;MTHFD1L;CS;MDH2;MDH1;HAO1;ACO2;ACO1;HAO2;MTHFD2;PGP;GRHPR;MTHFD2L;GLYCTK;AFMID;HYI	MTHFD1;MTHFD1L;CS;MDH2;MDH1;HAO1;ACO2;ACO1
KEGG_PHENYLALANINE_METABOLISM	0.535234	0.853984	0.663984	0.972423	18	17	MIF;DDC;PRDX6;GOT2;ALDH3A1;ALDH1A3;ALDH3B2;TAT;GOT1;AOC2;IL4I1;PAH;MAOB;MAOA;AOC3;HPD;ALDH3B1	MIF;DDC;PRDX6;GOT2;ALDH3A1;ALDH1A3;ALDH3B2;TAT;GOT1;AOC2;IL4I1;PAH;MAOB;MAOA
KEGG_VALINE_LEUCINE_AND_ISOLEUCINE_DEGRADATION	0.532997	0.857454	0.725	0.97323	44	40	DBT;ALDH7A1;HADH;EHHADH;BCKDHA;DLD;ALDH2;ACADM;ACAA2;ALDH3A2;ALDH1B1;ALDH9A1;AOX1;ACAT2;BCKDHB;ECHS1;HADHB;ACAA1;IL4I1;OXCT1;PCCB;HIBCH;BCAT2;BCAT1;ACADS;MCCC2;OXCT2;HMGCS2;HMGCS1;ACADSB;AUH;ACAD8;HMGCL;ABAT;PCCA;ALDH6A1;HIBADH;MCCC1;IVD;MCEE	DBT;ALDH7A1;HADH;EHHADH;BCKDHA;DLD;ALDH2;ACADM;ACAA2;ALDH3A2;ALDH1B1;ALDH9A1;AOX1;ACAT2;BCKDHB;ECHS1;HADHB;ACAA1;IL4I1;OXCT1;PCCB;HIBCH;BCAT2;BCAT1;ACADS;MCCC2;OXCT2;HMGCS2;HMGCS1
KEGG_HISTIDINE_METABOLISM	0.501799	0.809886	0.767	0.973393	29	27	ALDH7A1;DDC;ALDH2;HDC;ALDH3A2;ALDH1B1;ALDH3A1;ALDH1A3;ALDH9A1;ALDH3B2;HNMT;TRMT11;MAOB;MAOA;CNDP1;FTCD;LCMT1;HAL;ASPA;HEMK1;LCMT2;ACY3;METTL2B;AMDHD1;UROC1;METTL6;ALDH3B1	ALDH7A1;DDC;ALDH2;HDC;ALDH3A2;ALDH1B1;ALDH3A1;ALDH1A3;ALDH9A1;ALDH3B2;HNMT
KEGG_PROXIMAL_TUBULE_BICARBONATE_RECLAMATION	0.535651	0.860863	0.663327	0.974455	23	20	CA2;MDH1;SLC9A3;GLS;ATP1A1;AQP1;PCK2;GLUD1;ATP1A2;GLUD2;PCK1;SLC25A10;ATP1A4;ATP1B4;FXYD2;ATP1B1;CA4;ATP1B3;ATP1B2;GLS2	CA2;MDH1;SLC9A3;GLS;ATP1A1;AQP1;PCK2;GLUD1;ATP1A2;GLUD2;PCK1;SLC25A10;ATP1A4;ATP1B4;FXYD2;ATP1B1;CA4
KEGG_AMINOACYL_TRNA_BIOSYNTHESIS	0.512892	0.826892	0.718437	0.974855	41	22	FARS2;MTFMT;HARS2;SEPSECS;SARS2;EARS2;VARS2;TARS2;RARS2;MARS2;AARS2;FARSA;FARSB;IARS2;LARS2;YARS2;CARS2;NARS2;PARS2;WARS2;DARS2;PSTK	FARS2;MTFMT;HARS2;SEPSECS;SARS2;EARS2;VARS2;TARS2;RARS2;MARS2;AARS2;FARSA;FARSB;IARS2;LARS2;YARS2;CARS2;NARS2;PARS2;WARS2;DARS2
KEGG_BUTANOATE_METABOLISM	0.489673	0.802668	0.792	0.976353	34	31	GAD2;GAD1;ALDH7A1;HADH;EHHADH;ALDH2;ALDH3A2;ACSM1;PDHA1;ALDH1B1;ALDH9A1;ALDH5A1;PDHB;ACAT2;ECHS1;PDHA2;OXCT1;ACADS;OXCT2;HMGCS2;HMGCS1;AACS;HMGCL;ACSM2A;ACSM5;ABAT;ACSM3;BDH2;ACSM4;L2HGDH;BDH1	GAD2;GAD1;ALDH7A1;HADH;EHHADH;ALDH2;ALDH3A2;ACSM1;PDHA1;ALDH1B1;ALDH9A1;ALDH5A1;PDHB;ACAT2;ECHS1;PDHA2;OXCT1;ACADS;OXCT2;HMGCS2;HMGCS1;AACS;HMGCL;ACSM2A;ACSM5;ABAT;ACSM3;BDH2;ACSM4
KEGG_PPAR_SIGNALING_PATHWAY	0.508943	0.820785	0.866	0.977396	69	67	UBC;MMP1;ILK;ADIPOQ;CD36;APOA1;PPARA;LPL;RXRA;EHHADH;APOC3;ACADM;PLIN1;UCP1;APOA2;ACSL4;ACSL1;FABP4;OLR1;SCD;CYP4A11;CYP7A1;ACSL3;FABP1;ACSL5;PCK2;ACSL6;ACOX1;CYP8B1;ME1;PPARD;ACAA1;PCK1;SCD5;CYP27A1;CPT1A;NR1H3;ANGPTL4;ACOX3;GK2;HMGCS2;CYP4A22;SORBS1;ACOX2;CPT1B;CPT1C;APOA5;DBI;RXRG;SLC27A1;CPT2;RXRB;SLC27A4;AQP7;FABP3;SCP2;PLTP;FABP7;SLC27A6;FADS2;FABP2;ACADL;FABP6;SLC27A2;FABP5;SLC27A5;GK	UBC;MMP1;ILK;ADIPOQ;CD36;APOA1;PPARA;LPL;RXRA;EHHADH;APOC3;ACADM;PLIN1;UCP1;APOA2;ACSL4;ACSL1;FABP4;OLR1;SCD;CYP4A11;CYP7A1;ACSL3;FABP1;ACSL5;PCK2;ACSL6;ACOX1;CYP8B1;ME1;PPARD;ACAA1;PCK1;SCD5;CYP27A1;CPT1A;NR1H3;ANGPTL4;ACOX3;GK2;HMGCS2;CYP4A22;SORBS1;ACOX2;CPT1B;CPT1C;APOA5
KEGG_LYSOSOME	0.539432	0.862879	0.887	0.977953	121	116	SLC11A1;CTSS;LAMP1;CD68;CLTC;CTSD;CTSB;SCARB2;CTSA;AP1G1;IGF2R;LAMP2;CTSE;CLTCL1;CTSG;CTSC;CTSK;NAPSA;M6PR;CTSW;CLTA;AP1B1;GBA;GAA;AP3B1;MAN2B1;NAGPA;GGA3;CLTB;SMPD1;ACP5;PSAP;GUSB;ATP6V0A1;ATP6V0A2;AP4B1;LIPA;CTSH;ATP6V0A4;CD63;TCIRG1;AP1S1;AP1M1;AP1M2;CTSZ;ARSA;HEXA;GGA1;AP1S2;AP3B2;NAGLU;HEXB;SLC17A5;AP4E1;ATP6V0D1;GGA2;SLC11A2;CTSF;SORT1;CTSO;DNASE2;FUCA1;AP3M1;ATP6V0D2;GALC;ATP6V0C;GLA;CLN3;…	SLC11A1;CTSS;LAMP1;CD68;CLTC;CTSD;CTSB;SCARB2;CTSA;AP1G1;IGF2R;LAMP2;CTSE;CLTCL1;CTSG;CTSC;CTSK;NAPSA;M6PR;CTSW;CLTA;AP1B1;GBA;GAA;AP3B1;MAN2B1;NAGPA;GGA3;CLTB;SMPD1;ACP5;PSAP;GUSB;ATP6V0A1;ATP6V0A2;AP4B1;LIPA;CTSH;ATP6V0A4;CD63;TCIRG1;AP1S1;AP1M1;AP1M2;CTSZ;ARSA;HEXA;GGA1;AP1S2;AP3B2;NAGLU;HEXB;SLC17A5;AP4E1;ATP6V0D1;GGA2;SLC11A2;CTSF;SORT1;CTSO;DNASE2;FUCA1;AP3M1;ATP6V0D2;GALC;ATP6V0C;GLA;CLN3;…
KEGG_CARDIAC_MUSCLE_CONTRACTION	0.502762	0.811016	0.89	0.97818	79	70	ACTC1;RYR2;COX5A;MYL2;COX4I1;MYH6;UQCRC2;CACNA1C;MYH7;ATP2A2;CYC1;CACNG7;UQCRFS1;CACNA1S;TNNI3;ATP1A1;CACNG5;CACNA1D;MYL3;TPM3;SLC9A1;CACNA1F;TPM1;CACNG2;TPM2;ATP1A2;TNNT2;TPM4;UQCRC1;UQCR10;COX8A;COX7A2;ATP1A4;UQCR11;UQCRQ;SLC8A1;COX6B1;ATP1B4;CACNA2D2;CACNB2;CACNG3;FXYD2;CACNG4;CACNB3;CACNG8;CACNA2D1;ATP1B1;COX5B;CACNB4;CACNA2D4;COX4I2;UQCRH;CACNB1;CACNA2D3;COX7C;UQCRB;CACNG1;COX6A1;CACNG6;ATP1…	ACTC1;RYR2;COX5A;MYL2;COX4I1;MYH6;UQCRC2;CACNA1C;MYH7;ATP2A2;CYC1;CACNG7;UQCRFS1;CACNA1S;TNNI3;ATP1A1;CACNG5;CACNA1D;MYL3;TPM3;SLC9A1;CACNA1F;TPM1;CACNG2;TPM2;ATP1A2;TNNT2;TPM4;UQCRC1;UQCR10;COX8A;COX7A2;ATP1A4;UQCR11;UQCRQ;SLC8A1;COX6B1;ATP1B4;CACNA2D2;CACNB2;CACNG3;FXYD2;CACNG4;CACNB3;CACNG8;CACNA2D1;ATP1B1;COX5B;CACNB4;CACNA2D4;COX4I2;UQCRH;CACNB1;CACNA2D3;COX7C;UQCRB;CACNG1
KEGG_AMINO_SUGAR_AND_NUCLEOTIDE_SUGAR_METABOLISM	0.510049	0.815433	0.809	0.978484	44	42	NPL;GCK;NANS;GPI;HK2;GMDS;PGM3;PMM2;GNE;HK1;MPI;HK3;PGM1;GALK1;UXS1;GFPT1;NAGK;HEXA;HEXB;TSTA3;GALE;PMM1;GFPT2;PGM2;UGDH;GMPPB;CMAS;GMPPA;GALT;CYB5R3;UGP2;GNPNAT1;CYB5R1;CHIA;GNPDA2;UAP1;GNPDA1;RENBP;NANP;CHIT1;AMDHD2;FPGT	NPL;GCK;NANS;GPI;HK2;GMDS;PGM3;PMM2;GNE;HK1;MPI;HK3;PGM1;GALK1;UXS1;GFPT1;NAGK;HEXA;HEXB;TSTA3;GALE;PMM1;GFPT2
KEGG_PANTOTHENATE_AND_COA_BIOSYNTHESIS	0.490132	0.79165	0.7666	0.98442	16	15	DPYD;PPCS;PPCDC;ENPP1;BCAT2;BCAT1;ENPP3;VNN2;DPYS;VNN1;UPB1;PANK1;PANK2;PANK4;PANK3	DPYD;PPCS;PPCDC
KEGG_NICOTINATE_AND_NICOTINAMIDE_METABOLISM	0.486124	0.78599	0.781	0.985433	24	22	CD38;NADSYN1;NT5E;NNT;NAMPT;NT5C1A;AOX1;ENPP1;NT5C;PNP;NMNAT1;NADK;NUDT12;ENPP3;NMNAT2;NMNAT3;NT5C2;NT5M;NNMT;QPRT;BST1;NT5C1B	CD38;NADSYN1;NT5E;NNT;NAMPT;NT5C1A;AOX1;ENPP1;NT5C
KEGG_GLYCOSAMINOGLYCAN_BIOSYNTHESIS_CHONDROITIN_SULFATE	0.276557	0.446654	0.997	0.999558	22	22	B3GAT1;UST;B3GAT3;B4GALT7;DSE;B3GAT2;XYLT2;XYLT1;B3GALT6;CHSY3;CHSY1;CHPF;CHPF2;CHST14;CSGALNACT2;CHST12;CSGALNACT1;CHST3;CHST13;CHST15;CHST11;CHST7	B3GAT1;UST;B3GAT3;B4GALT7;DSE;B3GAT2;XYLT2
KEGG_NITROGEN_METABOLISM	0.474063	0.7657	0.815	1	23	22	CPS1;CA2;ASNS;GLS;CA9;GLUD1;GLUD2;CA3;CA1;CTH;CA4;AMT;HAL;CA5B;GLS2;CA6;CA5A;CA12;CA7;CA8;CA13;CA14	CPS1;CA2;ASNS;GLS;CA9;GLUD1;GLUD2;CA3;CA1;CTH;CA4;AMT
KEGG_PRIMARY_BILE_ACID_BIOSYNTHESIS	0.446835	0.723189	0.865327	1	16	16	CYP7A1;HSD3B7;CYP8B1;HSD17B4;AMACR;CYP46A1;AKR1D1;CYP27A1;BAAT;CYP7B1;ACOX2;AKR1C4;SCP2;CYP39A1;CH25H;SLC27A5	CYP7A1;HSD3B7;CYP8B1;HSD17B4;AMACR;CYP46A1;AKR1D1;CYP27A1;BAAT;CYP7B1;ACOX2;AKR1C4
KEGG_SELENOAMINO_ACID_METABOLISM	0.457561	0.739537	0.866	1	26	24	GGT1;PAPSS1;PAPSS2;CBS;MAT1A;MAT2A;AHCYL1;MARS2;SCLY;AHCY;CTH;TRMT11;MAT2B;GGT5;AHCYL2;LCMT1;GGT7;GGT6;SEPHS1;SEPHS2;HEMK1;LCMT2;METTL2B;METTL6	GGT1;PAPSS1;PAPSS2;CBS;MAT1A;MAT2A;AHCYL1;MARS2;SCLY;AHCY;CTH;TRMT11
KEGG_ALPHA_LINOLENIC_ACID_METABOLISM	0.424879	0.688364	0.887888	1	19	18	PLA2G1B;PLA2G4A;PLA2G2A;PLA2G6;ACOX1;ACOX3;PLA2G10;PLA2G4B;PLA2G4E;PLA2G2C;PLA2G3;PLA2G5;PLA2G2F;PLA2G2E;PLA2G12B;PLA2G12A;FADS2;PLA2G2D	PLA2G1B;PLA2G4A;PLA2G2A;PLA2G6;ACOX1;ACOX3;PLA2G10;PLA2G4B;PLA2G4E;PLA2G2C;PLA2G3;PLA2G5;PLA2G2F;PLA2G2E;PLA2G12B;PLA2G12A;FADS2
KEGG_GLYCINE_SERINE_AND_THREONINE_METABOLISM	0.449944	0.728662	0.898	1	31	28	DMGDH;GLDC;DLD;SHMT2;CBS;SHMT1;CHDH;AOC2;SARDH;SDS;GNMT;CTH;ALAS1;MAOB;AMT;DAO;ALAS2;MAOA;SRR;GAMT;AGXT2;GCAT;PIPOX;PSPH;AOC3;GLYCTK;GATM;BHMT	DMGDH;GLDC;DLD;SHMT2;CBS;SHMT1;CHDH;AOC2;SARDH;SDS;GNMT;CTH;ALAS1;MAOB;AMT;DAO;ALAS2;MAOA;SRR;GAMT;AGXT2;GCAT
KEGG_BIOSYNTHESIS_OF_UNSATURATED_FATTY_ACIDS	0.423941	0.681448	0.905	1	22	18	TECR;SCD;ACOX1;ACAA1;SCD5;BAAT;YOD1;ACOX3;PECR;ACOT7;ELOVL6;ELOVL2;FADS2;ACOT1;FADS1;ELOVL5;ACOT2;ACOT4	TECR;SCD;ACOX1;ACAA1;SCD5;BAAT;YOD1;ACOX3
KEGG_ARACHIDONIC_ACID_METABOLISM	0.463482	0.750928	0.926	1	58	56	PTGS2;HPGDS;GGT1;PLA2G1B;CYP2B6;CYP2E1;PLA2G4A;LTA4H;ALOX5;PTGIS;CYP2C9;PLA2G2A;GPX1;CYP4A11;CYP2C8;PLA2G6;AKR1C3;EPHX2;GPX4;PTGES;CYP2C19;GPX3;CYP4F2;CYP4F3;GPX7;GPX2;CYP2C18;ALOX12B;CYP2U1;CYP2J2;PTGDS;CBR3;CYP4A22;PLA2G10;ALOX15;PLA2G4B;LTC4S;TBXAS1;ALOX12;PLA2G4E;CBR1;PLA2G2C;GPX6;GPX5;GGT5;PTGES2;PLA2G3;GGT7;PLA2G5;PLA2G2F;PLA2G2E;PLA2G12B;PLA2G12A;ALOX15B;GGT6;PLA2G2D	PTGS2;HPGDS;GGT1;PLA2G1B;CYP2B6;CYP2E1;PLA2G4A;LTA4H;ALOX5;PTGIS;CYP2C9;PLA2G2A;GPX1;CYP4A11;CYP2C8;PLA2G6;AKR1C3;EPHX2;GPX4;PTGES;CYP2C19;GPX3;CYP4F2;CYP4F3;GPX7;GPX2;CYP2C18;ALOX12B;CYP2U1;CYP2J2;PTGDS;CBR3
KEGG_GLUTATHIONE_METABOLISM	0.453442	0.726096	0.937	1	50	48	GGT1;GSR;ANPEP;RRM1;ODC1;IDH1;RRM2;GSTT1;GSTZ1;SRM;GSTP1;RRM2B;GSTM1;GPX1;IDH2;GPX4;GPX3;SMS;GCLC;PGD;G6PD;GSS;GPX7;GCLM;GPX2;GSTA2;GSTT2;GSTO1;GSTO2;GSTA1;GGCT;GSTM2;GSTA3;GPX6;GPX5;GSTA4;GGT5;GSTM3;GGT7;MGST1;MGST3;GSTK1;GGT6;MGST2;GSTM4;GSTM5;GSTA5;TXNDC12	GGT1;GSR;ANPEP;RRM1;ODC1;IDH1;RRM2;GSTT1;GSTZ1;SRM;GSTP1;RRM2B;GSTM1;GPX1;IDH2;GPX4;GPX3;SMS;GCLC;PGD;G6PD;GSS;GPX7;GCLM;GPX2;GSTA2;GSTT2;GSTO1;GSTO2;GSTA1;GGCT
KEGG_ETHER_LIPID_METABOLISM	0.397811	0.645703	0.957	1	33	29	PLA2G1B;PAFAH1B1;PLA2G4A;PLD2;PLA2G2A;PLA2G6;AGPS;LPCAT1;PLA2G7;PLD1;PLA2G10;PLA2G4B;PLA2G4E;PAFAH1B3;ENPP2;PLA2G2C;PLA2G3;CHPT1;PLA2G5;PLA2G2F;PLA2G2E;PLA2G12B;PLA2G12A;PAFAH1B2;LPCAT2;LPCAT4;ENPP6;PAFAH2;PLA2G2D	PLA2G1B;PAFAH1B1;PLA2G4A;PLD2;PLA2G2A;PLA2G6;AGPS;LPCAT1;PLA2G7;PLD1
KEGG_SPHINGOLIPID_METABOLISM	0.407857	0.649998	0.969	1	39	35	UGT8;SPHK1;GBA;SMPD1;B4GALT6;SGPP2;SGPP1;ARSA;SGPL1;SMPD2;UGCG;SPTLC1;SPHK2;NEU3;GALC;GLA;SPTLC2;SGMS1;CERK;KDSR;DEGS2;SMPD3;NEU4;NEU2;GAL3ST1;ACER1;ASAH1;ENPP7;DEGS1;NEU1;SGMS2;ACER2;ACER3;SMPD4;ASAH2	UGT8;SPHK1;GBA;SMPD1;B4GALT6;SGPP2;SGPP1;ARSA;SGPL1;SMPD2;UGCG;SPTLC1;SPHK2;NEU3;GALC;GLA;SPTLC2
KEGG_OXIDATIVE_PHOSPHORYLATION	0.450093	0.730342	0.981	1	132	99	PPA1;SDHC;SDHA;COX5A;COX4I1;ATP12A;UQCRC2;ATP4A;NDUFAB1;CYC1;ATP6V0A1;ATP6V0A2;UQCRFS1;ATP6V1B2;ATP6V1E1;ATP6V0A4;ATP6V1A;PPA2;TCIRG1;NDUFA4;ATP6V1B1;NDUFV1;ATP6V0D1;SDHD;UQCRC1;UQCR10;NDUFS1;NDUFS3;ATP6V0D2;NDUFA5;ATP6V0C;COX8A;COX7A2;UQCR11;UQCRQ;NDUFA9;COX6B1;ATP6V1F;NDUFV2;ATP6V1D;NDUFA7;NDUFB7;NDUFA6;ATP6V1E2;NDUFS4;ATP6V1C2;ATP6V0B;COX5B;COX4I2;NDUFS5;UQCRH;NDUFB8;NDUFA1;NDUFS2;NDUFS8;COX7C…	PPA1;SDHC;SDHA;COX5A;COX4I1;ATP12A;UQCRC2;ATP4A;NDUFAB1;CYC1;ATP6V0A1;ATP6V0A2;UQCRFS1;ATP6V1B2;ATP6V1E1;ATP6V0A4;ATP6V1A;PPA2;TCIRG1;NDUFA4;ATP6V1B1;NDUFV1;ATP6V0D1;SDHD;UQCRC1;UQCR10;NDUFS1;NDUFS3;ATP6V0D2;NDUFA5;ATP6V0C;COX8A;COX7A2;UQCR11;UQCRQ;NDUFA9;COX6B1;ATP6V1F;NDUFV2;ATP6V1D;NDUFA7;NDUFB7;NDUFA6;ATP6V1E2;NDUFS4;ATP6V1C2;ATP6V0B;COX5B;COX4I2;NDUFS5;UQCRH;NDUFB8;NDUFA1;NDUFS2;NDUFS8;COX7C…
KEGG_ABC_TRANSPORTERS	0.393912	0.629743	0.985	1	44	43	CFTR;ABCB1;ABCA1;ABCC8;ABCG2;ABCC1;ABCA3;ABCC2;ABCB11;ABCB4;TAP1;ABCG1;ABCB5;ABCB7;ABCC3;ABCG5;TAP2;ABCC4;ABCG8;ABCA7;ABCA4;ABCB6;ABCA2;ABCC5;ABCC6;ABCD3;ABCC9;ABCA13;ABCD2;ABCD4;ABCB8;ABCC10;ABCC12;ABCB9;ABCB10;ABCC11;ABCG4;ABCA10;ABCA5;ABCA6;ABCA12;ABCA8;ABCA9	CFTR;ABCB1;ABCA1;ABCC8;ABCG2;ABCC1;ABCA3;ABCC2;ABCB11;ABCB4;TAP1;ABCG1;ABCB5;ABCB7;ABCC3;ABCG5;TAP2;ABCC4;ABCG8;ABCA7;ABCA4
KEGG_PEROXISOME	0.418979	0.673416	0.986	1	78	74	CAT;NOS2;SOD1;SOD2;EHHADH;PRDX1;IDH1;ACSL4;ACSL1;ACOT8;ACSL3;ECI2;HAO1;XDH;IDH2;ACSL5;AGPS;EPHX2;PRDX5;ACSL6;ACOX1;PEX1;HSD17B4;AMACR;ACAA1;PEX5;MPV17;BAAT;HACL1;ACOX3;SLC25A17;PEX14;HAO2;ACOX2;MVK;DAO;NUDT12;PECR;HMGCL;DECR2;DHRS4;PEX11B;PEX7;PIPOX;PEX3;PEX11A;ABCD3;ECH1;PEX2;PEX19;ABCD2;PEX6;GNPAT;MLYCD;SCP2;ABCD4;DDO;PEX11G;GSTK1;PEX13;SLC27A2;PHYH;PEX12;PEX10;PAOX;PEX16;PMVK;CROT;PEX26;PXMP2;…	CAT;NOS2;SOD1;SOD2;EHHADH;PRDX1;IDH1;ACSL4;ACSL1;ACOT8;ACSL3;ECI2;HAO1;XDH;IDH2;ACSL5;AGPS;EPHX2;PRDX5;ACSL6;ACOX1;PEX1;HSD17B4;AMACR;ACAA1;PEX5;MPV17;BAAT;HACL1;ACOX3;SLC25A17;PEX14;HAO2;ACOX2;MVK;DAO;NUDT12;PECR;HMGCL;DECR2;DHRS4;PEX11B;PEX7;PIPOX;PEX3;PEX11A;ABCD3
KEGG_GLYCEROLIPID_METABOLISM	0.372853	0.606899	0.987	1	49	40	LPL;ALDH7A1;ALDH2;ALDH3A2;ALDH1B1;ALDH9A1;DGAT1;DGAT2;GLA;LIPF;AGPAT2;GK2;LIPG;AGPAT1;AGPAT4;AWAT2;MGLL;PNLIP;LCLAT1;DGKD;AGPAT3;AKR1A1;DGKZ;MBOAT2;DGKA;DGKQ;GPAM;MBOAT1;DGKB;GLYCTK;DGKH;PNPLA3;DGKG;DGKI;AGK;DGKE;PNLIPRP1;GPAT2;PNLIPRP2;GK	LPL;ALDH7A1;ALDH2;ALDH3A2;ALDH1B1;ALDH9A1;DGAT1;DGAT2;GLA;LIPF;AGPAT2;GK2;LIPG;AGPAT1;AGPAT4;AWAT2;MGLL;PNLIP;LCLAT1;DGKD;AGPAT3;AKR1A1;DGKZ;MBOAT2;DGKA;DGKQ;GPAM;MBOAT1;DGKB;GLYCTK;DGKH;PNPLA3;DGKG;DGKI
KEGG_GLYCOSAMINOGLYCAN_DEGRADATION	0.324699	0.519553	0.98997	1	21	20	GUSB;HEXA;NAGLU;HEXB;HPSE;HS3ST3A1;SGSH;GNS;IDS;SPAM1;HYAL2;GALNS;HYAL1;IDUA;ARSB;HYAL4;HS3ST3B1;HPSE2;HYAL3;HGSNAT	GUSB;HEXA;NAGLU;HEXB;HPSE;HS3ST3A1;SGSH;GNS;IDS;SPAM1;HYAL2;GALNS;HYAL1;IDUA;ARSB;HYAL4;HS3ST3B1
KEGG_GLYCOSAMINOGLYCAN_BIOSYNTHESIS_HEPARAN_SULFATE	0.311806	0.49954	0.995996	1	26	26	B3GAT1;EXT1;EXTL3;B3GAT3;B4GALT7;B3GAT2;NDST2;EXT2;XYLT2;EXTL1;HS3ST3A1;XYLT1;NDST1;B3GALT6;GLCE;NDST3;HS3ST1;HS6ST1;HS3ST5;HS6ST3;HS3ST3B1;HS2ST1;EXTL2;HS6ST2;NDST4;HS3ST2	B3GAT1;EXT1;EXTL3;B3GAT3;B4GALT7;B3GAT2;NDST2;EXT2;XYLT2;EXTL1;HS3ST3A1;XYLT1;NDST1;B3GALT6;GLCE;NDST3;HS3ST1;HS6ST1;HS3ST5;HS6ST3;HS3ST3B1;HS2ST1;EXTL2;HS6ST2;NDST4
KEGG_GLYCEROPHOSPHOLIPID_METABOLISM	0.370307	0.59279	0.997	1	77	67	PLA2G1B;ACHE;PLA2G4A;CDIPT;TAZ;PLD2;PLA2G2A;CHAT;PLA2G6;CHKA;GPD2;GPD1;LPCAT1;PLD1;GPD1L;LCAT;PCYT1A;AGPAT2;ETNK1;AGPAT1;AGPAT4;PLA2G10;PCYT1B;CDS1;PLA2G4B;LCLAT1;DGKD;AGPAT3;PLA2G4E;LPGAT1;CDS2;PTDSS1;PLA2G2C;PTDSS2;LPCAT3;DGKZ;MBOAT2;CRLS1;PLA2G3;DGKA;GNPAT;CHPT1;PLA2G5;PLA2G2F;PLA2G2E;PLA2G12B;PCYT2;DGKQ;GPAM;PLA2G12A;LYPLA1;MBOAT1;DGKB;PLA2G15;DGKH;DGKG;DGKI;LPCAT2;LPCAT4;MBOAT7;DGKE;ETNK2;LY…	PLA2G1B;ACHE;PLA2G4A;CDIPT;TAZ;PLD2;PLA2G2A;CHAT;PLA2G6;CHKA;GPD2;GPD1;LPCAT1;PLD1;GPD1L;LCAT;PCYT1A;AGPAT2;ETNK1;AGPAT1;AGPAT4;PLA2G10;PCYT1B;CDS1;PLA2G4B;LCLAT1;DGKD;AGPAT3;PLA2G4E;LPGAT1;CDS2;PTDSS1;PLA2G2C;PTDSS2;LPCAT3;DGKZ;MBOAT2;CRLS1;PLA2G3;DGKA;GNPAT;CHPT1;PLA2G5;PLA2G2F;PLA2G2E;PLA2G12B;PCYT2;DGKQ;GPAM;PLA2G12A;LYPLA1;MBOAT1;DGKB
KEGG_GLYCOSYLPHOSPHATIDYLINOSITOL_GPI_ANCHOR_BIOSYNTHESIS	0.293138	0.473494	1	1	25	25	PIGS;DPM2;PIGA;PIGT;PIGV;PGAP1;PIGK;PIGN;PIGO;PIGG;GPAA1;PIGF;PIGQ;PIGB;PIGL;PIGM;PIGU;GPLD1;PIGC;PIGZ;PIGP;PIGW;PIGH;PIGX;PIGY	PIGS;DPM2;PIGA;PIGT;PIGV;PGAP1;PIGK;PIGN;PIGO;PIGG;GPAA1;PIGF;PIGQ;PIGB;PIGL;PIGM;PIGU;GPLD1;PIGC

## Sheet: Enriched pathways Reactome
Term	es	nes	pval	fdr	geneset_size	matched_size	genes	ledge_genes
Phase 4 - resting membrane potential	-0.427932	-1.90776	0	0	19	19	KCNJ2;KCNK1;KCNK17;KCNK3;KCNK2;KCNK10;KCNK5;KCNK18;KCNK6;KCNK4;KCNK7;KCNK9;KCNK16;KCNJ4;KCNJ12;KCNK15;KCNJ14;KCNK13;KCNK12	KCNJ2;KCNK1;KCNK17;KCNK3;KCNK2;KCNK10;KCNK5;KCNK18;KCNK6;KCNK4;KCNK7;KCNK9;KCNK16;KCNJ4;KCNJ12;KCNK15;KCNJ14;KCNK13;KCNK12
RNA Polymerase III Chain Elongation	0.979968	1.62496	0	0	18	17	POLR2F;POLR2E;POLR3A;POLR2L;POLR2H;POLR2K;POLR3B;POLR1C;POLR3K;POLR3C;POLR3H;POLR3F;POLR3E;POLR3D;POLR3GL;POLR3G;CRCP	POLR2F;POLR2E;POLR3A;POLR2L;POLR2H;POLR2K;POLR3B;POLR1C;POLR3K;POLR3C;POLR3H;POLR3F;POLR3E;POLR3D;POLR3GL;POLR3G
RNA Polymerase III Transcription Termination	0.9605	1.5668	0	0.00059935	23	22	POLR2F;POLR2E;POLR3A;POLR2L;POLR2H;POLR2K;POLR3B;POLR1C;POLR3K;POLR3C;POLR3H;POLR3F;POLR3E;POLR3D;POLR3GL;POLR3G;SSB;NFIC;CRCP;NFIA;NFIX;NFIB	POLR2F;POLR2E;POLR3A;POLR2L;POLR2H;POLR2K;POLR3B;POLR1C;POLR3K;POLR3C;POLR3H;POLR3F;POLR3E;POLR3D;POLR3GL;POLR3G
Translation of structural proteins	0.970403	1.567	0	0.00074919	34	27	GSK3B;CANX;PARP9;PARP14;MOGS;MGAT1;ST3GAL1;PARP4;UBE2I;PARP10;SUMO1;ST6GAL1;ST3GAL2;ST6GALNAC3;PARP8;PARP6;ST6GALNAC4;ST6GALNAC2;GALNT1;ST3GAL4;PARP16;UBC;UBA52;UBB;RPS27A;ST3GAL3;GANAB	GSK3B;CANX;PARP9;PARP14;MOGS;MGAT1;ST3GAL1;PARP4;UBE2I;PARP10;SUMO1;ST6GAL1;ST3GAL2;ST6GALNAC3;PARP8;PARP6;ST6GALNAC4;ST6GALNAC2;GALNT1;ST3GAL4;PARP16;UBC;UBA52;UBB;RPS27A
SARS-CoV-1 Infection	0.971868	1.5697	0	0.00099892	61	48	PIK3C3;GSK3B;RB1;BECN1;MAP1LC3B;CANX;PARP9;PARP14;UVRAG;MOGS;GSK3A;MGAT1;ST3GAL1;PIK3R4;PARP4;UBE2I;PARP10;VCP;SUMO1;CHMP4B;CHMP2B;VHL;CHMP2A;ST6GAL1;CHMP6;CHMP4C;DDX5;CHMP4A;ST3GAL2;ST6GALNAC3;CHMP7;ACE2;PARP8;PARP6;ST6GALNAC4;TMPRSS2;ST6GALNAC2;GALNT1;ZCRB1;ST3GAL4;PARP16;UBC;UBA52;UBB;RPS27A;CHMP3;ST3GAL3;GANAB	PIK3C3;GSK3B;RB1;BECN1;MAP1LC3B;CANX;PARP9;PARP14;UVRAG;MOGS;GSK3A;MGAT1;ST3GAL1;PIK3R4;PARP4;UBE2I;PARP10;VCP;SUMO1;CHMP4B;CHMP2B;VHL;CHMP2A;ST6GAL1;CHMP6;CHMP4C;DDX5;CHMP4A;ST3GAL2;ST6GALNAC3;CHMP7;ACE2;PARP8;PARP6;ST6GALNAC4;TMPRSS2;ST6GALNAC2;GALNT1;ZCRB1;ST3GAL4;PARP16;UBC;UBA52;UBB;RPS27A
p75NTR signals via NF-kB	0.95307	1.56137	0	0.00099892	16	15	NFKB1;MYD88;RELA;TRAF6;NFKBIA;SQSTM1;IKBKB;UBC;UBA52;UBB;RPS27A;NGF;IRAK1;NGFR;PRKCI	NFKB1;MYD88;RELA;TRAF6;NFKBIA;SQSTM1;IKBKB;UBC;UBA52;UBB;RPS27A;NGF;IRAK1
Regulation of IFNA signaling	0.964497	1.55472	0	0.00128433	25	24	STAT1;IFNB1;JAK1;TYK2;IFNA2;IFNA17;STAT2;IFNAR1;IFNA4;IFNAR2;IFNA6;IFNA8;IFNA5;IFNA7;IFNA10;IFNA14;IFNA21;IFNA16;PTPN11;SOCS3;SOCS1;PTPN6;PTPN1;USP18	STAT1;IFNB1;JAK1;TYK2;IFNA2;IFNA17;STAT2;IFNAR1;IFNA4;IFNAR2;IFNA6;IFNA8;IFNA5;IFNA7;IFNA10;IFNA14;IFNA21;IFNA16;PTPN11;SOCS3;SOCS1;PTPN6;PTPN1
TRAF6 mediated IRF7 activation	0.951851	1.55177	0	0.0013319	28	27	IFNB1;IRF3;IRF7;DDX58;IFNA2;TRAF6;IFNA17;IFIH1;TBK1;IFNA4;MAVS;IFNA6;IFNA8;IFNA5;IFNA7;IFNA10;IFNA14;IFNA21;IFNA16;IKBKE;EP300;CREBBP;TRAF2;TRIM25;TANK;RNF135;SIKE1	IFNB1;IRF3;IRF7;DDX58;IFNA2;TRAF6;IFNA17;IFIH1;TBK1;IFNA4;MAVS;IFNA6;IFNA8;IFNA5;IFNA7;IFNA10;IFNA14;IFNA21;IFNA16;IKBKE;EP300;CREBBP
RIP-mediated NFkB activation via ZBP1	0.95037	1.54966	0	0.00149839	17	17	NFKB1;TLR3;MYD88;CHUK;RELA;NFKBIA;IKBKG;IKBKB;RIPK1;TICAM1;NFKB2;RIPK3;NFKBIB;DHX9;ZBP1;NKIRAS1;NKIRAS2	NFKB1;TLR3;MYD88;CHUK;RELA;NFKBIA;IKBKG;IKBKB;RIPK1;TICAM1
SARS-CoV-2 Infection	0.973819	1.55228	0	0.00149839	77	65	PIK3C3;FURIN;GSK3B;RB1;BECN1;MAP1LC3B;CANX;PARP9;PARP14;UVRAG;MOGS;GSK3A;MGAT1;ST3GAL1;PIK3R4;PARP4;UBE2I;PARP10;VCP;MGAT5;SUMO1;MGAT2;MAN2A1;RPN1;CHMP4B;FUT8;MGAT4A;CHMP2B;VHL;CHMP2A;ST6GAL1;DDOST;CHMP6;CHMP4C;DDX5;CHMP4A;MGAT4C;RPN2;STT3A;ST3GAL2;ST6GALNAC3;MAN1B1;CHMP7;ACE2;MAGT1;DAD1;TUSC3;PARP8;PARP6;ST6GALNAC4;TMPRSS2;ST6GALNAC2;GALNT1;ZCRB1;ST3GAL4;PARP16;MGAT4B;UBC;UBA52;UBB;RPS27A;CHMP3;…	PIK3C3;FURIN;GSK3B;RB1;BECN1;MAP1LC3B;CANX;PARP9;PARP14;UVRAG;MOGS;GSK3A;MGAT1;ST3GAL1;PIK3R4;PARP4;UBE2I;PARP10;VCP;MGAT5;SUMO1;MGAT2;MAN2A1;RPN1;CHMP4B;FUT8;MGAT4A;CHMP2B;VHL;CHMP2A;ST6GAL1;DDOST;CHMP6;CHMP4C;DDX5;CHMP4A;MGAT4C;RPN2;STT3A;ST3GAL2;ST6GALNAC3;MAN1B1;CHMP7;ACE2;MAGT1;DAD1;TUSC3;PARP8;PARP6;ST6GALNAC4;TMPRSS2;ST6GALNAC2;GALNT1;ZCRB1;ST3GAL4;PARP16;MGAT4B;UBC;UBA52;UBB;RPS27A
Nicotinamide salvaging	0.953918	1.54786	0.001001	0.00154379	19	16	PARP9;PARP14;PARP4;PARP10;PARP8;PARP6;PARP16;PTGS2;PTGIS;NAMPT;CYP8B1;NUDT12;SLC5A8;NNMT;SLC22A13;RNLS	PARP9;PARP14;PARP4;PARP10;PARP8;PARP6;PARP16;PTGS2
Defective GALNT3 causes familial hyperphosphatemic tumoral calcinosis (HFTC)	0.940372	1.53852	0	0.00391246	19	18	MUC5B;MUC1;MUC5AC;MUC2;MUC6;MUC7;MUC4;MUC20;MUC17;MUC13;MUC12;MUC16;MUC3A;MUC19;MUCL1;MUC15;MUC21;GALNT3	MUC5B;MUC1;MUC5AC;MUC2;MUC6;MUC7;MUC4;MUC20;MUC17;MUC13;MUC12;MUC16;MUC3A;MUC19;MUCL1;MUC15;MUC21
ZBP1(DAI) mediated induction of type I IFNs	0.955769	1.53716	0	0.0039957	21	20	NFKB1;TLR3;MYD88;CHUK;IRF3;RELA;NFKBIA;IKBKG;IKBKB;TBK1;RIPK1;TICAM1;NFKB2;RIPK3;NFKBIB;DHX9;ZBP1;DTX4;NKIRAS1;NKIRAS2	NFKB1;TLR3;MYD88;CHUK;IRF3;RELA;NFKBIA;IKBKG;IKBKB;TBK1;RIPK1;TICAM1
RNA Polymerase III Transcription Initiation From Type 2 Promoter	0.943265	1.52939	0	0.00599355	27	26	POLR2F;POLR2E;POLR3A;POLR2L;POLR2H;POLR2K;POLR3B;POLR1C;POLR3K;POLR3C;POLR3H;POLR3F;POLR3E;POLR3D;POLR3GL;POLR3G;TBP;BRF1;GTF3C1;CRCP;BDP1;GTF3C3;GTF3C5;GTF3C2;GTF3C4;GTF3C6	POLR2F;POLR2E;POLR3A;POLR2L;POLR2H;POLR2K;POLR3B;POLR1C;POLR3K;POLR3C;POLR3H;POLR3F;POLR3E;POLR3D;POLR3GL;POLR3G
Defective GALNT12 causes colorectal cancer 1 (CRCS1)	0.939699	1.52367	0	0.00638202	19	18	MUC5B;MUC1;MUC5AC;MUC2;MUC6;MUC7;MUC4;MUC20;MUC17;MUC13;MUC12;MUC16;MUC3A;MUC19;MUCL1;MUC15;MUC21;GALNT12	MUC5B;MUC1;MUC5AC;MUC2;MUC6;MUC7;MUC4;MUC20;MUC17;MUC13;MUC12;MUC16;MUC3A;MUC19;MUCL1;MUC15;MUC21
Apoptotic factor-mediated response	0.935232	1.52205	0.00200803	0.00641415	18	17	MAPK3;MAPK1;CASP3;BAX;CASP9;APAF1;CASP7;CYCS;CDKN2A;XIAP;BAK1;DIABLO;C1QBP;CARD8;AVEN;UACA;APIP	MAPK3;MAPK1;CASP3;BAX;CASP9;APAF1;CASP7;CYCS;CDKN2A;XIAP;BAK1
Activation of BAD and translocation to mitochondria	0.942197	1.51998	0.00100402	0.00664285	15	15	AKT1;BCL2;BID;BAD;YWHAZ;AKT2;YWHAB;YWHAE;PPP3CC;AKT3;PPP3R1;SFN;YWHAQ;YWHAH;YWHAG	AKT1;BCL2;BID;BAD;YWHAZ;AKT2;YWHAB;YWHAE;PPP3CC;AKT3;PPP3R1;SFN;YWHAQ;YWHAH;YWHAG
Signaling by ERBB2 ECD mutants	0.926721	1.52377	0.00501505	0.00675743	16	15	EGF;PIK3CA;EGFR;HRAS;HSP90AA1;KRAS;ERBB2;PIK3R1;GRB2;SHC1;NRAS;SOS1;PLCG1;GAB1;CDC37	EGF;PIK3CA;EGFR;HRAS;HSP90AA1;KRAS;ERBB2;PIK3R1;GRB2;SHC1;NRAS;SOS1;PLCG1
Gastrin-CREB signalling pathway via PKC and MAPK	0.92577	1.52414	0.00100301	0.00699247	18	17	MAPK3;MAPK1;RPS6KA1;RPS6KA3;RPS6KA2;EGFR;HRAS;KRAS;CREB1;GRB2;MAPK7;NRAS;MMP3;SOS1;HBEGF;GAST;CCKBR	MAPK3;MAPK1;RPS6KA1;RPS6KA3;RPS6KA2;EGFR;HRAS;KRAS;CREB1;GRB2;MAPK7;NRAS;MMP3;SOS1
Interleukin receptor SHC signaling	0.934126	1.52422	0	0.00745864	27	26	IL5;IL2;CSF2;JAK1;IL3;PIK3CA;PIK3CB;PIK3CD;JAK2;JAK3;PIK3R1;PTPN6;IL2RB;GRB2;IL3RA;IL2RG;CSF2RA;CSF2RB;IL5RA;PIK3R2;SHC1;SOS1;PIK3R3;GAB2;INPP5D;INPPL1	IL5;IL2;CSF2;JAK1;IL3;PIK3CA;PIK3CB;PIK3CD;JAK2;JAK3;PIK3R1;PTPN6;IL2RB;GRB2;IL3RA;IL2RG;CSF2RA;CSF2RB;IL5RA;PIK3R2;SHC1;SOS1;PIK3R3
JNK (c-Jun kinases) phosphorylation and activation mediated by activated human TAK1	0.934759	1.51707	0	0.00761086	18	16	MAPK8;TRAF6;IKBKG;MAP2K7;MAPK9;MAP3K7;MAP2K4;MAPK10;IRAK1;NOD2;UBE2N;TAB1;TAB2;NOD1;IRAK2;TAB3	MAPK8;TRAF6;IKBKG;MAP2K7;MAPK9;MAP3K7;MAP2K4;MAPK10;IRAK1;NOD2;UBE2N;TAB1;TAB2;NOD1;IRAK2;TAB3
Spry regulation of FGF signaling	0.93395	1.51131	0.00200803	0.00795572	16	16	MAPK3;MAPK1;UBC;UBA52;SRC;UBB;PPP2CA;RPS27A;PTPN11;GRB2;PPP2CB;PPP2R1A;CBL;BRAF;SPRY2;MKNK1	MAPK3;MAPK1;UBC;UBA52;SRC;UBB;PPP2CA;RPS27A;PTPN11;GRB2;PPP2CB;PPP2R1A;CBL
Signaling by Ligand-Responsive EGFR Variants in Cancer	0.931763	1.50665	0.001002	0.00807954	19	19	EGF;PIK3CA;UBC;UBA52;EGFR;UBB;HRAS;HSP90AA1;RPS27A;KRAS;PIK3R1;GRB2;SHC1;NRAS;CBL;SOS1;PLCG1;GAB1;CDC37	EGF;PIK3CA;UBC;UBA52;EGFR;UBB;HRAS;HSP90AA1;RPS27A;KRAS;PIK3R1;GRB2;SHC1;NRAS;CBL;SOS1;PLCG1
RNA Polymerase III Transcription Initiation From Type 1 Promoter	0.938606	1.50715	0	0.00808221	28	27	POLR2F;POLR2E;POLR3A;POLR2L;POLR2H;POLR2K;POLR3B;POLR1C;POLR3K;POLR3C;POLR3H;POLR3F;POLR3E;POLR3D;POLR3GL;POLR3G;TBP;GTF3A;BRF1;GTF3C1;CRCP;BDP1;GTF3C3;GTF3C5;GTF3C2;GTF3C4;GTF3C6	POLR2F;POLR2E;POLR3A;POLR2L;POLR2H;POLR2K;POLR3B;POLR1C;POLR3K;POLR3C;POLR3H;POLR3F;POLR3E;POLR3D;POLR3GL;POLR3G
Signaling by NTRK3 (TRKC)	0.921824	1.50936	0.00603015	0.00812459	17	16	BAX;PIK3CA;SRC;HRAS;KRAS;PIK3R1;GRB2;IRS1;SHC1;NRAS;SOS1;PLCG1;NTF3;NTRK3;PTPRO;PTPRS	BAX;PIK3CA;SRC;HRAS;KRAS;PIK3R1;GRB2;IRS1;SHC1;NRAS;SOS1;PLCG1
activated TAK1 mediates p38 MAPK activation	0.925895	1.51135	0.00200803	0.00817639	19	17	MAPK14;TRAF6;IKBKG;MAPK11;MAP3K7;MAP2K6;MAP2K3;IRAK1;NOD2;UBE2N;TAB1;TAB2;NOD1;IRAK2;TAB3;MAPKAPK2;MAPKAPK3	MAPK14;TRAF6;IKBKG;MAPK11;MAP3K7;MAP2K6;MAP2K3;IRAK1;NOD2;UBE2N;TAB1;TAB2;NOD1;IRAK2;TAB3
Signaling by KIT in disease	0.937111	1.50745	0	0.00820991	20	20	STAT1;FYN;LCK;PIK3CA;SRC;STAT3;HRAS;JAK2;KRAS;KIT;PIK3R1;STAT5B;GRB2;LYN;STAT5A;PIK3R2;NRAS;SOS1;PIK3R3;YES1	STAT1;FYN;LCK;PIK3CA;SRC;STAT3;HRAS;JAK2;KRAS;KIT;PIK3R1;STAT5B;GRB2;LYN;STAT5A;PIK3R2;NRAS;SOS1;PIK3R3
Termination of O-glycan biosynthesis	0.94047	1.50774	0	0.00831363	26	25	MUC5B;ST3GAL1;ST6GAL1;ST3GAL2;ST6GALNAC3;ST6GALNAC4;ST6GALNAC2;ST3GAL4;MUC1;MUC5AC;MUC2;MUC6;MUC7;MUC4;MUC20;MUC17;MUC13;MUC12;MUC16;MUC3A;MUC19;MUCL1;MUC15;MUC21;ST3GAL3	MUC5B;ST3GAL1;ST6GAL1;ST3GAL2;ST6GALNAC3;ST6GALNAC4;ST6GALNAC2;ST3GAL4;MUC1;MUC5AC;MUC2;MUC6;MUC7;MUC4;MUC20;MUC17;MUC13;MUC12;MUC16;MUC3A;MUC19;MUCL1;MUC15;MUC21
Cytosolic sensors of pathogen-associated DNA	0.938487	1.51173	0	0.00833718	63	57	NFKB1;TLR3;MYD88;CHUK;IRF3;RELA;IRF7;NFKBIA;IKBKG;IKBKB;TBK1;RIPK1;POLR2F;POLR2E;POLR3A;POLR2L;POLR2H;POLR2K;POLR3B;POLR1C;TICAM1;POLR3K;POLR3C;POLR3H;POLR3F;POLR3E;POLR3D;POLR3GL;POLR3G;UBC;UBA52;UBB;RPS27A;DDX41;EP300;CTNNB1;CREBBP;PRKDC;STAT6;NFKB2;TRIM21;RIPK3;XRCC6;NFKBIB;DHX9;XRCC5;IFI16;CRCP;TRIM32;ZBP1;TREX1;DHX36;LRRFIP1;TRIM56;DTX4;NKIRAS1;NKIRAS2	NFKB1;TLR3;MYD88;CHUK;IRF3;RELA;IRF7;NFKBIA;IKBKG;IKBKB;TBK1;RIPK1;POLR2F;POLR2E;POLR3A;POLR2L;POLR2H;POLR2K;POLR3B;POLR1C;TICAM1;POLR3K;POLR3C;POLR3H;POLR3F;POLR3E;POLR3D;POLR3GL;POLR3G;UBC;UBA52;UBB;RPS27A;DDX41;EP300;CTNNB1;CREBBP;PRKDC;STAT6;NFKB2;TRIM21
Diseases of Immune System	0.930018	1.51236	0	0.00839097	27	23	NFKB1;TLR3;MYD88;CHUK;RELA;NFKBIA;IKBKG;IKBKB;TICAM1;TLR4;TLR2;TLR1;TLR5;IRAK4;NFKB2;TLR6;BTK;TIRAP;CD36;CD14;LY96;TLR10;UNC93B1	NFKB1;TLR3;MYD88;CHUK;RELA;NFKBIA;IKBKG;IKBKB;TICAM1;TLR4;TLR2;TLR1;TLR5;IRAK4;NFKB2;TLR6;BTK;TIRAP;CD36;CD14;LY96
RNA Polymerase III Transcription Initiation From Type 3 Promoter	0.933934	1.50943	0	0.00840475	28	27	POLR2F;POLR2E;POLR3A;POLR2L;POLR2H;POLR2K;POLR3B;POLR1C;POLR3K;POLR3C;POLR3H;POLR3F;POLR3E;POLR3D;POLR3GL;POLR3G;TBP;SNAPC4;POU2F1;ZNF143;BRF2;CRCP;BDP1;SNAPC3;SNAPC5;SNAPC2;SNAPC1	POLR2F;POLR2E;POLR3A;POLR2L;POLR2H;POLR2K;POLR3B;POLR1C;POLR3K;POLR3C;POLR3H;POLR3F;POLR3E;POLR3D;POLR3GL;POLR3G
Caspase activation via Death Receptors in the presence of ligand	0.932021	1.51373	0	0.00846915	18	16	CASP8;FASLG;RIPK1;FADD;TRADD;TICAM1;TLR4;TNFSF10;FAS;TRAF2;CFLAR;TNFRSF10B;TNFRSF10A;CD14;LY96;TICAM2	CASP8;FASLG;RIPK1;FADD;TRADD;TICAM1;TLR4;TNFSF10;FAS;TRAF2;CFLAR;TNFRSF10B;TNFRSF10A;CD14;LY96
Signaling by EGFRvIII in Cancer	0.926117	1.51258	0.00301205	0.00857411	15	15	EGF;PIK3CA;EGFR;HRAS;HSP90AA1;KRAS;PIK3R1;GRB2;SHC1;NRAS;CBL;SOS1;PLCG1;GAB1;CDC37	EGF;PIK3CA;EGFR;HRAS;HSP90AA1;KRAS;PIK3R1;GRB2;SHC1;NRAS;CBL;SOS1;PLCG1
NOD1/2 Signaling Pathway	0.93053	1.50524	0	0.00867638	32	29	MAPK14;CASP8;CHUK;CASP1;TRAF6;IKBKG;CASP9;IKBKB;MAPK11;MAPK12;MAPK13;MAP3K7;MAP2K6;IRAK1;NOD2;BIRC3;UBE2N;BIRC2;TAB1;TAB2;NOD1;ITCH;CASP2;CASP4;IRAK2;CYLD;TAB3;CARD9;AAMP	MAPK14;CASP8;CHUK;CASP1;TRAF6;IKBKG;CASP9;IKBKB;MAPK11;MAPK12;MAPK13;MAP3K7;MAP2K6;IRAK1;NOD2;BIRC3;UBE2N;BIRC2;TAB1;TAB2;NOD1;ITCH;CASP2;CASP4;IRAK2;CYLD;TAB3
IRAK2 mediated activation of TAK1 complex upon TLR7/8 or 9 stimulation	0.92578	1.5036	0.00502008	0.00880631	15	15	TRAF6;MAP3K7;TICAM1;UBC;UBA52;UBB;TLR4;RPS27A;TAB1;TAB2;IRAK2;CD14;LY96;TAB3;TICAM2	TRAF6;MAP3K7;TICAM1;UBC;UBA52;UBB;TLR4;RPS27A;TAB1;TAB2;IRAK2;CD14;LY96;TAB3
TICAM1, RIP1-mediated IKK complex recruitment	0.937478	1.51382	0	0.00885411	19	18	TLR3;CHUK;TRAF6;IKBKG;IKBKB;RIPK1;TICAM1;UBC;UBA52;UBB;RPS27A;BIRC3;UBE2N;UBE2D1;BIRC2;UBE2D2;UBE2D3;RIPK3	TLR3;CHUK;TRAF6;IKBKG;IKBKB;RIPK1;TICAM1;UBC;UBA52;UBB;RPS27A;BIRC3;UBE2N;UBE2D1;BIRC2;UBE2D2;UBE2D3
CTLA4 inhibitory signaling	0.923533	1.50377	0	0.00888233	21	21	AKT1;FYN;LCK;SRC;PPP2CA;PTPN11;CD86;LYN;CD80;PPP2CB;CTLA4;PPP2R1A;AKT2;AKT3;PPP2R5D;PPP2R5C;PPP2R5A;YES1;PPP2R5E;PPP2R5B;PPP2R1B	AKT1;FYN;LCK;SRC;PPP2CA;PTPN11;CD86;LYN;CD80;PPP2CB;CTLA4;PPP2R1A;AKT2;AKT3;PPP2R5D;PPP2R5C;PPP2R5A;YES1;PPP2R5E;PPP2R5B;PPP2R1B
Interleukin-10 signaling	0.922904	1.50409	0	0.00893483	47	41	TNF;IL10;IL1B;CSF2;JAK1;CCL2;CCL5;CXCL10;TYK2;CSF3;CXCL1;CSF1;IL1A;CCR2;IL12B;CCL3;CCL4;CXCL2;STAT3;ICAM1;PTGS2;TNFRSF1A;IL18;CD86;CCR5;IL10RA;CD80;IL1R1;TNFRSF1B;CCL20;CCR1;CCL19;IL12A;LIF;FPR1;IL1RN;PTAFR;CCL22;IL10RB;FCER2;IL1R2	TNF;IL10;IL1B;CSF2;JAK1;CCL2;CCL5;CXCL10;TYK2;CSF3;CXCL1;CSF1;IL1A;CCR2;IL12B;CCL3;CCL4;CXCL2;STAT3;ICAM1;PTGS2;TNFRSF1A;IL18;CD86;CCR5;IL10RA;CD80;IL1R1;TNFRSF1B;CCL20;CCR1;CCL19;IL12A;LIF;FPR1;IL1RN
Activation of IRF3/IRF7 mediated by TBK1/IKK epsilon	0.92198	1.50042	0.00300601	0.0101685	17	16	IRF3;IRF7;TBK1;IKBKE;TICAM1;UBC;UBA52;UBB;TLR4;RPS27A;PTPN11;CD14;LY96;SARM1;TANK;TICAM2	IRF3;IRF7;TBK1;IKBKE;TICAM1;UBC;UBA52;UBB;TLR4;RPS27A;PTPN11
Translocation of ZAP-70 to Immunological synapse	0.928852	1.49965	0.002	0.0102085	26	19	LCK;ZAP70;HLA-DRB1;CD4;CD3E;HLA-DRA;CD247;HLA-DRB5;CD3G;TRAC;PTPN22;HLA-DPB1;HLA-DQA2;HLA-DPA1;CD3D;HLA-DQB1;HLA-DQA1;HLA-DQB2;HLA-DRB3	LCK;ZAP70;HLA-DRB1;CD4;CD3E;HLA-DRA;CD247;HLA-DRB5;CD3G;TRAC
Glucagon signaling in metabolic regulation	0.917792	1.50002	0	0.010264	33	30	CYSLTR2;PRKACA;PRKACB;GNB1;PRKACG;ADCY3;GCG;GNB2;PRKAR2A;PRKAR2B;ADCY5;ADCY2;ADCY6;PRKAR1B;ADCY4;GNB3;ADCY7;ADCY9;GNG13;GNB4;GNG2;GNG7;GNG5;GNG12;GNG10;GNG8;GNG4;GNG3;GNG11;GNAS	CYSLTR2;PRKACA;PRKACB;GNB1;PRKACG;ADCY3;GCG;GNB2;PRKAR2A;PRKAR2B;ADCY5;ADCY2;ADCY6;PRKAR1B;ADCY4;GNB3;ADCY7;ADCY9;GNG13;GNB4;GNG2;GNG7;GNG5;GNG12;GNG10;GNG8;GNG4;GNG3;GNG11
SARS-CoV Infections	0.928854	1.49738	0	0.0103	159	143	JAK1;PIK3C3;TYK2;FURIN;GSK3B;RB1;BECN1;STAT2;IFNAR1;TLR7;MAP1LC3B;TBK1;CANX;RIPK1;IFNAR2;PARP9;PARP14;UVRAG;MOGS;GSK3A;MGAT1;ST3GAL1;PIK3R4;PARP4;UBE2I;PARP10;VCP;MGAT5;SUMO1;MGAT2;MAN2A1;RPN1;CHMP4B;FUT8;MGAT4A;CHMP2B;VHL;CHMP2A;ST6GAL1;DDOST;CHMP6;CHMP4C;DDX5;CHMP4A;MGAT4C;RPN2;STT3A;ST3GAL2;ST6GALNAC3;MAN1B1;CHMP7;ACE2;MAGT1;DAD1;TUSC3;PARP8;PARP6;ST6GALNAC4;TMPRSS2;ST6GALNAC2;GALNT1;ZCRB1;ST3…	JAK1;PIK3C3;TYK2;FURIN;GSK3B;RB1;BECN1;STAT2;IFNAR1;TLR7;MAP1LC3B;TBK1;CANX;RIPK1;IFNAR2;PARP9;PARP14;UVRAG;MOGS;GSK3A;MGAT1;ST3GAL1;PIK3R4;PARP4;UBE2I;PARP10;VCP;MGAT5;SUMO1;MGAT2;MAN2A1;RPN1;CHMP4B;FUT8;MGAT4A;CHMP2B;VHL;CHMP2A;ST6GAL1;DDOST;CHMP6;CHMP4C;DDX5;CHMP4A;MGAT4C;RPN2;STT3A;ST3GAL2;ST6GALNAC3;MAN1B1;CHMP7;ACE2;MAGT1;DAD1;TUSC3;PARP8;PARP6;ST6GALNAC4;TMPRSS2;ST6GALNAC2;GALNT1;ZCRB1;ST3…
Defective C1GALT1C1 causes Tn polyagglutination syndrome (TNPS)	0.926377	1.49817	0	0.0103842	20	19	MUC5B;MUC1;MUC5AC;MUC2;C1GALT1;MUC6;MUC7;MUC4;MUC20;MUC17;MUC13;MUC12;MUC16;MUC3A;MUC19;MUCL1;MUC15;MUC21;C1GALT1C1	MUC5B;MUC1;MUC5AC;MUC2;C1GALT1;MUC6;MUC7;MUC4;MUC20;MUC17;MUC13;MUC12;MUC16;MUC3A;MUC19;MUCL1;MUC15;MUC21
FCGR activation	0.933108	1.49865	0	0.0103936	94	19	FYN;FCGR2A;CD247;CD3G;IGHG4;IGHG1;IGHG2;SRC;SYK;LYN;FCGR3A;HCK;FCGR1A;FGR;YES1;IGLV7-43;IGLC7;IGHG3;IGKC	FYN;FCGR2A;CD247;CD3G;IGHG4;IGHG1;IGHG2;SRC;SYK;LYN;FCGR3A;HCK;FCGR1A;FGR;YES1
N-Glycan antennae elongation	0.931799	1.4965	0.00100604	0.0104236	15	15	MGAT5;MGAT4A;ST6GAL1;MGAT4C;ST3GAL4;MGAT4B;B4GALT1;B4GALT2;ST8SIA2;B4GALT3;B4GALT6;B4GALT5;ST8SIA6;B4GALT4;ST8SIA3	MGAT5;MGAT4A;ST6GAL1;MGAT4C;ST3GAL4;MGAT4B
Signaling by phosphorylated juxtamembrane, extracellular and kinase domain KIT mutants	0.937111	1.49745	0	0.0105341	20	20	STAT1;FYN;LCK;PIK3CA;SRC;STAT3;HRAS;JAK2;KRAS;KIT;PIK3R1;STAT5B;GRB2;LYN;STAT5A;PIK3R2;NRAS;SOS1;PIK3R3;YES1	STAT1;FYN;LCK;PIK3CA;SRC;STAT3;HRAS;JAK2;KRAS;KIT;PIK3R1;STAT5B;GRB2;LYN;STAT5A;PIK3R2;NRAS;SOS1;PIK3R3
Constitutive Signaling by EGFRvIII	0.926117	1.49504	0.00402414	0.0110732	15	15	EGF;PIK3CA;EGFR;HRAS;HSP90AA1;KRAS;PIK3R1;GRB2;SHC1;NRAS;CBL;SOS1;PLCG1;GAB1;CDC37	EGF;PIK3CA;EGFR;HRAS;HSP90AA1;KRAS;PIK3R1;GRB2;SHC1;NRAS;CBL;SOS1;PLCG1
Constitutive Signaling by AKT1 E17K in Cancer	0.916642	1.49462	0	0.011113	26	25	AKT1;MTOR;CHUK;GSK3B;CASP9;TSC2;GSK3A;MLST8;BAD;CREB1;CDKN1A;MDM2;CDKN1B;FOXO1;FOXO3;AKT2;AKT3;RICTOR;NR4A1;FOXO4;AKT1S1;RPS6KB2;MAPKAP1;FOXO6;PRR5	AKT1;MTOR;CHUK;GSK3B;CASP9;TSC2;GSK3A;MLST8;BAD;CREB1;CDKN1A;MDM2;CDKN1B;FOXO1;FOXO3;AKT2;AKT3
G beta:gamma signalling through CDC42	0.923994	1.49378	0.00100301	0.0112532	20	19	CDC42;GNB1;PAK1;GNB2;GNGT1;GNB3;GNB5;GNG13;GNB4;GNG2;GNG7;GNG5;GNG12;GNG10;GNG8;GNG4;GNG3;GNG11;ARHGEF6	CDC42;GNB1;PAK1;GNB2;GNGT1;GNB3;GNB5;GNG13;GNB4;GNG2;GNG7;GNG5;GNG12;GNG10;GNG8;GNG4;GNG3;GNG11
Interleukin-20 family signaling	0.909919	1.49045	0.00100301	0.0114136	26	22	STAT1;JAK1;TYK2;STAT2;STAT3;JAK2;PTPN11;SOCS3;JAK3;STAT5B;STAT5A;STAT4;IL22RA1;IL22RA2;IL20RB;IL20RA;IL22;IL19;IL24;IL10RB;IL20;IL26	STAT1;JAK1;TYK2;STAT2;STAT3;JAK2;PTPN11;SOCS3;JAK3;STAT5B;STAT5A;STAT4;IL22RA1;IL22RA2;IL20RB;IL20RA
Interleukin-2 family signaling	0.922151	1.49064	0	0.0115724	44	43	IL5;IL2;CSF2;STAT1;JAK1;IL3;LCK;IL15;PIK3CA;PIK3CB;PIK3CD;STAT3;JAK2;SYK;JAK3;PIK3R1;PTPN6;IL2RB;STAT5B;GRB2;STAT5A;IL3RA;IL2RG;CSF2RA;CSF2RB;IL5RA;PIK3R2;SHC1;IL21R;STAT4;IL9;IL15RA;IL9R;SOS1;PIK3R3;PTK2B;GAB2;IL21;INPP5D;SOS2;HAVCR2;INPPL1;LGALS9	IL5;IL2;CSF2;STAT1;JAK1;IL3;LCK;IL15;PIK3CA;PIK3CB;PIK3CD;STAT3;JAK2;SYK;JAK3;PIK3R1;PTPN6;IL2RB;STAT5B;GRB2;STAT5A;IL3RA;IL2RG;CSF2RA;CSF2RB;IL5RA;PIK3R2;SHC1;IL21R;STAT4;IL9;IL15RA;IL9R;SOS1;PIK3R3
IKK complex recruitment mediated by RIP1	0.920689	1.49197	0	0.0115758	23	22	CHUK;TRAF6;IKBKG;IKBKB;RIPK1;TICAM1;UBC;UBA52;UBB;TLR4;RPS27A;BIRC3;UBE2N;UBE2D1;BIRC2;UBE2D2;UBE2D3;CD14;LY96;SARM1;RIPK3;TICAM2	CHUK;TRAF6;IKBKG;IKBKB;RIPK1;TICAM1;UBC;UBA52;UBB;TLR4;RPS27A;BIRC3;UBE2N;UBE2D1;BIRC2;UBE2D2;UBE2D3;CD14;LY96;SARM1;RIPK3
Diseases associated with the TLR signaling cascade	0.930018	1.49239	0	0.0115875	27	23	NFKB1;TLR3;MYD88;CHUK;RELA;NFKBIA;IKBKG;IKBKB;TICAM1;TLR4;TLR2;TLR1;TLR5;IRAK4;NFKB2;TLR6;BTK;TIRAP;CD36;CD14;LY96;TLR10;UNC93B1	NFKB1;TLR3;MYD88;CHUK;RELA;NFKBIA;IKBKG;IKBKB;TICAM1;TLR4;TLR2;TLR1;TLR5;IRAK4;NFKB2;TLR6;BTK;TIRAP;CD36;CD14;LY96
MAP3K8 (TPL2)-dependent MAPK1/3 activation	0.922348	1.49075	0.00201207	0.0117182	16	16	NFKB1;CHUK;MAP2K1;IKBKG;IKBKB;MAP2K4;UBC;UBA52;UBB;RPS27A;CUL1;SKP1;BTRC;FBXW11;MAP3K8;TNIP2	NFKB1;CHUK;MAP2K1;IKBKG;IKBKB;MAP2K4;UBC;UBA52;UBB;RPS27A;CUL1;SKP1;BTRC
Regulation of TP53 Activity through Methylation	0.909713	1.48775	0.00400802	0.0128226	19	17	TP53;UBC;UBA52;UBB;RPS27A;EP300;EHMT2;EHMT1;ATM;MDM2;CHEK2;PRMT5;MDM4;SMYD2;L3MBTL1;JMY;TTC5	TP53;UBC;UBA52;UBB;RPS27A;EP300;EHMT2;EHMT1;ATM;MDM2
Downregulation of TGF-beta receptor signaling	0.921688	1.48731	0	0.0128255	26	26	PPP1CA;TGFB1;PPP1CC;SMAD2;PPP1CB;TGFBR1;PPP1R15A;TGFBR2;SMAD7;PMEPA1;UBC;UBA52;UBB;RPS27A;SMAD3;NEDD4L;XPO1;SMURF1;STUB1;SMURF2;ZFYVE9;UCHL5;USP15;STRAP;BAMBI;MTMR4	PPP1CA;TGFB1;PPP1CC;SMAD2;PPP1CB;TGFBR1;PPP1R15A;TGFBR2;SMAD7;PMEPA1;UBC;UBA52;UBB;RPS27A;SMAD3;NEDD4L;XPO1
GRB2:SOS provides linkage to MAPK signaling for Integrins	0.913415	1.48375	0.00703518	0.013566	15	15	FGA;FGG;FGB;SRC;GRB2;VWF;FN1;SOS1;PTK2;RAP1A;RAP1B;ITGA2B;ITGB3;APBB1IP;TLN1	FGA;FGG;FGB;SRC;GRB2;VWF;FN1;SOS1;PTK2;RAP1A;RAP1B;ITGA2B;ITGB3
RAF-independent MAPK1/3 activation	0.913324	1.4853	0	0.0136695	23	22	MAPK3;MAPK1;JAK1;TYK2;MAP2K1;MAP2K2;JAK2;PTPN11;IL6R;CDK1;IL6ST;DUSP1;DUSP6;DUSP4;DUSP5;DUSP16;DUSP10;DUSP9;DUSP8;PEA15;DUSP7;DUSP2	MAPK3;MAPK1;JAK1;TYK2;MAP2K1;MAP2K2;JAK2;PTPN11;IL6R;CDK1;IL6ST;DUSP1
G beta:gamma signalling through PI3Kgamma	0.916265	1.48392	0.001	0.0137066	25	22	AKT1;PIK3CG;RHOA;GNB1;AKT2;GNB2;GNGT1;AKT3;GNB3;GNB5;GNG13;GNB4;GNG2;GNG7;GNG5;GNG12;GNG10;GNG8;GNG4;GNG3;GNG11;PIK3R5	AKT1;PIK3CG;RHOA;GNB1;AKT2;GNB2;GNGT1;AKT3;GNB3;GNB5;GNG13;GNB4;GNG2;GNG7;GNG5;GNG12;GNG10;GNG8;GNG4;GNG3;GNG11
MAPK targets/ Nuclear events mediated by MAP kinases	0.920296	1.48432	0	0.0138326	31	31	JUN;MAPK3;MAPK1;MAPK8;FOS;MAPK14;MAPK11;RPS6KA1;RPS6KA3;MAPK9;RPS6KA2;ATF2;MAPK10;PPP2CA;CREB1;PPP2CB;MAPK7;PPP2R1A;PPP2R5D;RPS6KA5;PPP2R1B;MEF2A;MEF2C;DUSP6;MAPKAPK2;DUSP4;ATF1;DUSP3;ELK1;DUSP7;VRK3	JUN;MAPK3;MAPK1;MAPK8;FOS;MAPK14;MAPK11;RPS6KA1;RPS6KA3;MAPK9;RPS6KA2;ATF2;MAPK10;PPP2CA;CREB1;PPP2CB;MAPK7;PPP2R1A
Constitutive Signaling by Ligand-Responsive EGFR Cancer Variants	0.931763	1.484	0	0.0138684	19	19	EGF;PIK3CA;UBC;UBA52;EGFR;UBB;HRAS;HSP90AA1;RPS27A;KRAS;PIK3R1;GRB2;SHC1;NRAS;CBL;SOS1;PLCG1;GAB1;CDC37	EGF;PIK3CA;UBC;UBA52;EGFR;UBB;HRAS;HSP90AA1;RPS27A;KRAS;PIK3R1;GRB2;SHC1;NRAS;CBL;SOS1;PLCG1
Estrogen-dependent nuclear events downstream of ESR-membrane signaling	0.919985	1.48451	0	0.0138816	24	23	AKT1;EGF;MAPK3;BCL2;MAPK1;FOS;TGFA;EGFR;CCND1;CREB1;CDKN1B;FOXO3;AKT2;XPO1;AKT3;PTK2;SRF;HBEGF;EREG;UHMK1;ELK1;BTC;EPGN	AKT1;EGF;MAPK3;BCL2;MAPK1;FOS;TGFA;EGFR;CCND1;CREB1;CDKN1B;FOXO3;AKT2;XPO1;AKT3;PTK2
PKA-mediated phosphorylation of CREB	0.914807	1.4828	0.00601202	0.0139691	20	16	CREB1;PRKACA;PRKACB;PRKACG;ADCY3;PRKAR2A;PRKAR2B;ADCY5;ADCY2;ADCY6;PRKAR1B;ADCY4;ADCY7;ADCY9;PRKX;NBEA	CREB1;PRKACA;PRKACB;PRKACG;ADCY3;PRKAR2A;PRKAR2B;ADCY5;ADCY2;ADCY6;PRKAR1B;ADCY4;ADCY7;ADCY9
TRAF6 mediated NF-kB activation	0.916645	1.48243	0	0.0140162	24	24	NFKB1;CHUK;RELA;DDX58;TRAF6;NFKBIA;IFIH1;IKBKG;IKBKB;MAP3K1;MAVS;APP;NFKB2;TRAF2;TRIM25;HMGB1;SAA1;S100B;NFKBIB;RNF135;AGER;S100A12;NKIRAS1;NKIRAS2	NFKB1;CHUK;RELA;DDX58;TRAF6;NFKBIA;IFIH1;IKBKG;IKBKB;MAP3K1;MAVS;APP;NFKB2;TRAF2
TRAF6-mediated induction of TAK1 complex within TLR4 complex	0.917287	1.48194	0.003003	0.0141233	16	16	TRAF6;MAP3K7;TICAM1;UBC;UBA52;UBB;TLR4;RPS27A;TAB1;TAB2;IRAK2;CD14;LY96;TAB3;SARM1;TICAM2	TRAF6;MAP3K7;TICAM1;UBC;UBA52;UBB;TLR4;RPS27A;TAB1;TAB2;IRAK2;CD14;LY96;TAB3;SARM1
Interleukin-6 family signaling	0.91249	1.48154	0.001	0.014212	24	23	STAT1;JAK1;TYK2;IL11;STAT3;JAK2;PTPN11;SOCS3;IL6R;IL6ST;LIFR;CBL;CNTFR;OSMR;OSM;LIF;CNTF;CTF1;IL31;IL11RA;IL31RA;CLCF1;CRLF1	STAT1;JAK1;TYK2;IL11;STAT3;JAK2;PTPN11;SOCS3;IL6R;IL6ST;LIFR;CBL;CNTFR;OSMR;OSM;LIF;CNTF
G beta:gamma signalling through BTK	0.929099	1.48044	0.001001	0.0147155	18	17	GNB1;BTK;GNB2;GNGT1;GNB3;GNB5;GNG13;GNB4;GNG2;GNG7;GNG5;GNG12;GNG10;GNG8;GNG4;GNG3;GNG11	GNB1;BTK;GNB2;GNGT1;GNB3;GNB5;GNG13;GNB4;GNG2;GNG7;GNG5;GNG12;GNG10;GNG8;GNG4;GNG3;GNG11
MyD88-independent TLR4 cascade	0.910186	1.47859	0	0.0148313	97	94	JUN;MAPK3;MAPK1;NFKB1;MAPK8;FOS;MAPK14;CASP8;CHUK;IRF3;RELA;IRF7;MAP2K1;TRAF6;NFKBIA;IKBKG;IKBKB;MAP2K7;MAPK11;RPS6KA1;RPS6KA3;TBK1;MAPK9;RIPK1;MAP3K7;FADD;RPS6KA2;IKBKE;ATF2;MAP2K4;MAPK10;TICAM1;MAP2K6;MAP2K3;UBC;UBA52;UBB;TLR4;PPP2CA;RPS27A;PTPN11;CREB1;APP;IRAK1;PPP2CB;NOD2;MAPK7;PPP2R1A;BIRC3;NFKB2;UBE2N;UBE2D1;BIRC2;TAB1;TAB2;CUL1;NOD1;UBE2D2;UBE2D3;SKP1;IRAK2;PPP2R5D;BTRC;CD14;LY96;HMGB1;SA…	JUN;MAPK3;MAPK1;NFKB1;MAPK8;FOS;MAPK14;CASP8;CHUK;IRF3;RELA;IRF7;MAP2K1;TRAF6;NFKBIA;IKBKG;IKBKB;MAP2K7;MAPK11;RPS6KA1;RPS6KA3;TBK1;MAPK9;RIPK1;MAP3K7;FADD;RPS6KA2;IKBKE;ATF2;MAP2K4;MAPK10;TICAM1;MAP2K6;MAP2K3;UBC;UBA52;UBB;TLR4;PPP2CA;RPS27A;PTPN11;CREB1;APP;IRAK1;PPP2CB;NOD2;MAPK7;PPP2R1A;BIRC3;NFKB2;UBE2N;UBE2D1;BIRC2;TAB1;TAB2;CUL1;NOD1;UBE2D2;UBE2D3;SKP1;IRAK2;PPP2R5D;BTRC;CD14;LY96;HMGB1;SA…
Intrinsic Pathway for Apoptosis	0.913892	1.47873	0	0.0149417	53	51	AKT1;MAPK3;BCL2;MAPK1;MAPK8;CASP3;BCL2L1;CASP8;BAX;CASP9;APAF1;BCL2L11;CASP7;BBC3;BID;PPP1R13B;BAD;TP53;STAT3;CYCS;CDKN2A;GZMB;XIAP;BAK1;YWHAZ;AKT2;YWHAB;YWHAE;PPP3CC;AKT3;PPP3R1;SFN;YWHAQ;PMAIP1;YWHAH;YWHAG;DIABLO;DYNLL1;C1QBP;TP63;DYNLL2;TP53BP2;CARD8;TP73;TFDP1;BMF;AVEN;TFDP2;NMT1;UACA;APIP	AKT1;MAPK3;BCL2;MAPK1;MAPK8;CASP3;BCL2L1;CASP8;BAX;CASP9;APAF1;BCL2L11;CASP7;BBC3;BID;PPP1R13B;BAD;TP53;STAT3;CYCS;CDKN2A;GZMB;XIAP;BAK1;YWHAZ;AKT2;YWHAB;YWHAE;PPP3CC;AKT3;PPP3R1;SFN;YWHAQ;PMAIP1;YWHAH;YWHAG
TNFR1-induced NFkappaB signaling pathway	0.903681	1.47897	0.002	0.0149839	26	23	TNF;CHUK;IKBKG;IKBKB;RIPK1;MAP3K7;TRADD;TNFRSF1A;XIAP;BIRC3;TRAF2;BIRC2;TAB1;TAB2;TRAF1;CYLD;TAB3;OTUD7B;USP2;RBCK1;USP4;RNF31;SHARPIN	TNF;CHUK;IKBKG;IKBKB;RIPK1;MAP3K7;TRADD;TNFRSF1A;XIAP;BIRC3;TRAF2;BIRC2;TAB1;TAB2;TRAF1;CYLD;TAB3
Phosphorylation of CD3 and TCR zeta chains	0.902971	1.47793	0.001001	0.0151207	29	22	LCK;HLA-DRB1;CD4;CD3E;HLA-DRA;CD247;HLA-DRB5;CD3G;TRAC;PTPRC;CSK;PTPN22;HLA-DPB1;HLA-DQA2;HLA-DPA1;CD3D;HLA-DQB1;PTPRJ;PAG1;HLA-DQA1;HLA-DQB2;HLA-DRB3	LCK;HLA-DRB1;CD4;CD3E;HLA-DRA;CD247;HLA-DRB5;CD3G;TRAC;PTPRC
DDX58/IFIH1-mediated induction of interferon-alpha/beta	0.92122	1.479	0	0.0151866	77	72	NFKB1;IFNB1;CASP8;ATG5;CHUK;IRF3;RELA;IRF7;DDX58;IFNA2;ATG12;TRAF6;IFNA17;NFKBIA;IFIH1;IKBKG;IKBKB;TBK1;MAP3K1;RIPK1;IFNA4;MAVS;IFNA6;FADD;IFNA8;IFNA5;IFNA7;IFNA10;IFNA14;IFNA21;IFNA16;IKBKE;CASP10;NLRX1;TAX1BP1;UBC;UBA52;UBB;ISG15;RPS27A;APP;EP300;CREBBP;NFKB2;TRAF2;UBE2D1;DHX58;ITCH;UBE2D2;TRIM25;HERC5;UBA7;UBE2D3;UBE2L6;HMGB1;SAA1;CYLD;UBE2K;S100B;TANK;NFKBIB;PCBP2;RNF135;OTUD5;RNF125;SIKE1;NL…	NFKB1;IFNB1;CASP8;ATG5;CHUK;IRF3;RELA;IRF7;DDX58;IFNA2;ATG12;TRAF6;IFNA17;NFKBIA;IFIH1;IKBKG;IKBKB;TBK1;MAP3K1;RIPK1;IFNA4;MAVS;IFNA6;FADD;IFNA8;IFNA5;IFNA7;IFNA10;IFNA14;IFNA21;IFNA16;IKBKE;CASP10;NLRX1;TAX1BP1;UBC;UBA52;UBB;ISG15;RPS27A;APP;EP300;CREBBP;NFKB2;TRAF2;UBE2D1;DHX58;ITCH;UBE2D2;TRIM25;HERC5;UBA7;UBE2D3
TGF-beta receptor signaling activates SMADs	0.909728	1.47916	0	0.0152777	32	32	PPP1CA;TGFB1;PPP1CC;SMAD2;PPP1CB;FURIN;TGFBR1;PPP1R15A;TGFBR2;SMAD7;PMEPA1;UBC;UBA52;UBB;RPS27A;SMAD3;SMAD4;NEDD4L;XPO1;CBL;NEDD8;SMURF1;STUB1;SMURF2;FKBP1A;ZFYVE9;UBE2M;UCHL5;USP15;STRAP;BAMBI;MTMR4	PPP1CA;TGFB1;PPP1CC;SMAD2;PPP1CB;FURIN;TGFBR1;PPP1R15A;TGFBR2;SMAD7;PMEPA1;UBC;UBA52;UBB;RPS27A;SMAD3;SMAD4;NEDD4L;XPO1;CBL
Nucleotide-binding domain, leucine rich repeat containing receptor (NLR) signaling pathways	0.921922	1.47666	0	0.0152902	55	47	BCL2;NFKB1;MAPK14;BCL2L1;CASP8;CHUK;RELA;CASP1;TRAF6;IKBKG;CASP9;IKBKB;MAPK11;MAPK12;MAPK13;MAP3K7;MAP2K6;PYCARD;NLRP1;APP;IRAK1;NOD2;HSP90AB1;TXN;BIRC3;NFKB2;UBE2N;BIRC2;TAB1;TAB2;NOD1;ITCH;CASP2;MEFV;CASP4;IRAK2;CYLD;TAB3;NLRC4;AIM2;CARD9;P2RX7;SUGT1;TXNIP;PSTPIP1;PANX1;AAMP	BCL2;NFKB1;MAPK14;BCL2L1;CASP8;CHUK;RELA;CASP1;TRAF6;IKBKG;CASP9;IKBKB;MAPK11;MAPK12;MAPK13;MAP3K7;MAP2K6;PYCARD;NLRP1;APP;IRAK1;NOD2;HSP90AB1;TXN;BIRC3;NFKB2;UBE2N;BIRC2;TAB1;TAB2;NOD1;ITCH;CASP2;MEFV;CASP4;IRAK2;CYLD;TAB3;NLRC4
FCERI mediated MAPK activation	0.918675	1.47714	0	0.0153213	108	32	JUN;MAPK3;MAPK1;MAPK8;FOS;MAP2K7;MAPK9;MAP3K1;MAP2K4;MAPK10;HRAS;KRAS;SYK;GRB2;LYN;RAC1;SHC1;NRAS;PAK1;SOS1;VAV1;PLCG1;PAK2;LCP2;GRAP2;PLCG2;LAT;VAV2;VAV3;IGLV7-43;IGLC7;IGKC	JUN;MAPK3;MAPK1;MAPK8;FOS;MAP2K7;MAPK9;MAP3K1;MAP2K4;MAPK10;HRAS;KRAS;SYK;GRB2;LYN;RAC1;SHC1;NRAS;PAK1;SOS1;VAV1;PLCG1
FCGR3A-mediated IL10 synthesis	0.916745	1.4751	0	0.0155023	121	41	IL10;FYN;FCGR2A;CD247;CD3G;IGHG4;IGHG1;IGHG2;SRC;CREB1;SYK;PRKACA;PRKACB;LYN;FCGR3A;PRKACG;ADCY3;PRKAR2A;PRKAR2B;HCK;ADCY5;ADCY2;ADCY6;PRKAR1B;ADCY4;ADCY7;ADCY9;PLCG1;FCGR1A;FGR;ITPR1;YES1;PRKX;PLCG2;ITPR3;AHCYL1;ITPR2;IGLV7-43;IGLC7;IGHG3;IGKC	IL10;FYN;FCGR2A;CD247;CD3G;IGHG4;IGHG1;IGHG2;SRC;CREB1;SYK;PRKACA;PRKACB;LYN;FCGR3A;PRKACG;ADCY3;PRKAR2A;PRKAR2B;HCK;ADCY5;ADCY2;ADCY6;PRKAR1B;ADCY4;ADCY7;ADCY9;PLCG1;FCGR1A;FGR;ITPR1;YES1
Signaling by FGFR2 IIIa TM	0.91	1.47589	0.00502008	0.0155359	19	18	FGF2;POLR2F;POLR2E;POLR2L;POLR2H;POLR2K;FGF1;POLR2A;POLR2B;POLR2C;POLR2G;FGFR2;GTF2F2;POLR2J;POLR2I;GTF2F1;NCBP1;NCBP2	FGF2;POLR2F;POLR2E;POLR2L;POLR2H;POLR2K;FGF1;POLR2A;POLR2B;POLR2C;POLR2G;FGFR2;GTF2F2;POLR2J;POLR2I
Nicotinate metabolism	0.908761	1.47528	0	0.0155986	31	25	PARP9;PARP14;PARP4;PARP10;PARP8;PARP6;PARP16;PTGS2;CD38;NADSYN1;NT5E;PTGIS;NAMPT;CYP8B1;NMNAT1;NADK;NUDT12;NMNAT2;NMNAT3;SLC5A8;NNMT;SLC22A13;QPRT;BST1;RNLS	PARP9;PARP14;PARP4;PARP10;PARP8;PARP6;PARP16;PTGS2
Role of LAT2/NTAL/LAB on calcium mobilization	0.916359	1.47533	0.00604839	0.0157363	92	15	FYN;PIK3CA;PIK3CB;SYK;PIK3R1;GRB2;LYN;PIK3R2;SHC1;SOS1;GAB2;LAT2;IGLV7-43;IGLC7;IGKC	FYN;PIK3CA;PIK3CB;SYK;PIK3R1;GRB2;LYN;PIK3R2;SHC1;SOS1
Interleukin-4 and Interleukin-13 signaling	0.912367	1.47349	0	0.0160815	112	102	AKT1;TNF;BCL2;IL10;IL4;FOS;IL1B;TGFB1;STAT1;JAK1;CCL2;BCL2L1;FGF2;IL13;MMP9;TYK2;MMP2;FASLG;MCL1;IL1A;HMOX1;IL12B;CCL11;JUNB;LBP;IGHG4;IGHG1;TP53;MYC;VEGFA;STAT3;JAK2;HSP90AA1;CCND1;ICAM1;ITGAM;SOCS3;PTGS2;JAK3;IL18;IL17A;SOCS1;VCAM1;HSPA8;CDKN1A;ITGAX;VIM;PIK3R1;IL6R;MUC1;IL4R;NOS2;IL23A;IL2RG;IL23R;STAT6;HSP90B1;MMP1;HIF1A;FOXO1;FN1;BIRC5;FOXO3;POMC;IL13RA1;MMP3;ITGB1;TNFRSF1B;OSM;IL13RA2;GATA3…	AKT1;TNF;BCL2;IL10;IL4;FOS;IL1B;TGFB1;STAT1;JAK1;CCL2;BCL2L1;FGF2;IL13;MMP9;TYK2;MMP2;FASLG;MCL1;IL1A;HMOX1;IL12B;CCL11;JUNB;LBP;IGHG4;IGHG1;TP53;MYC;VEGFA;STAT3;JAK2;HSP90AA1;CCND1;ICAM1;ITGAM;SOCS3;PTGS2;JAK3;IL18;IL17A;SOCS1;VCAM1;HSPA8;CDKN1A;ITGAX;VIM;PIK3R1;IL6R;MUC1;IL4R;NOS2;IL23A;IL2RG;IL23R;STAT6;HSP90B1;MMP1;HIF1A;FOXO1;FN1;BIRC5;FOXO3;POMC;IL13RA1;MMP3;ITGB1;TNFRSF1B;OSM;IL13RA2;GATA3…
Interleukin-17 signaling	0.909238	1.47382	0	0.0160952	71	69	JUN;MAPK3;MAPK1;NFKB1;MAPK8;FOS;MAPK14;CHUK;MAP2K1;TRAF6;IKBKG;IKBKB;MAP2K7;MAPK11;RPS6KA1;RPS6KA3;MAPK9;MAP3K7;RPS6KA2;ATF2;MAP2K4;MAPK10;MAP2K6;MAP2K3;UBC;UBA52;UBB;PPP2CA;RPS27A;CREB1;IL17A;IRAK1;PPP2CB;NOD2;MAPK7;PPP2R1A;UBE2N;TAB1;TAB2;CUL1;NOD1;SKP1;IRAK2;PPP2R5D;BTRC;TAB3;FBXW11;RPS6KA5;PPP2R1B;MEF2A;IL17F;MEF2C;DUSP6;MAP3K8;IL17RA;MAPKAPK2;DUSP4;ATF1;DUSP3;MAPKAPK3;ELK1;TNIP2;DUSP7;IL25;V…	JUN;MAPK3;MAPK1;NFKB1;MAPK8;FOS;MAPK14;CHUK;MAP2K1;TRAF6;IKBKG;IKBKB;MAP2K7;MAPK11;RPS6KA1;RPS6KA3;MAPK9;MAP3K7;RPS6KA2;ATF2;MAP2K4;MAPK10;MAP2K6;MAP2K3;UBC;UBA52;UBB;PPP2CA;RPS27A;CREB1;IL17A;IRAK1;PPP2CB;NOD2;MAPK7;PPP2R1A;UBE2N;TAB1;TAB2;CUL1;NOD1;SKP1;IRAK2;PPP2R5D;BTRC
TAK1 activates NFkB by phosphorylation and activation of IKKs complex	0.914933	1.47284	0	0.0162752	28	26	NFKB1;CHUK;RELA;TRAF6;NFKBIA;IKBKG;IKBKB;MAP3K7;APP;IRAK1;NOD2;NFKB2;UBE2N;TAB1;TAB2;NOD1;IRAK2;HMGB1;SAA1;TAB3;S100B;NFKBIB;AGER;S100A12;NKIRAS1;NKIRAS2	NFKB1;CHUK;RELA;TRAF6;NFKBIA;IKBKG;IKBKB;MAP3K7;APP;IRAK1;NOD2;NFKB2;UBE2N;TAB1;TAB2;NOD1;IRAK2;HMGB1;SAA1;TAB3
TRIF(TICAM1)-mediated TLR4 signaling	0.910186	1.47037	0	0.0172077	97	94	JUN;MAPK3;MAPK1;NFKB1;MAPK8;FOS;MAPK14;CASP8;CHUK;IRF3;RELA;IRF7;MAP2K1;TRAF6;NFKBIA;IKBKG;IKBKB;MAP2K7;MAPK11;RPS6KA1;RPS6KA3;TBK1;MAPK9;RIPK1;MAP3K7;FADD;RPS6KA2;IKBKE;ATF2;MAP2K4;MAPK10;TICAM1;MAP2K6;MAP2K3;UBC;UBA52;UBB;TLR4;PPP2CA;RPS27A;PTPN11;CREB1;APP;IRAK1;PPP2CB;NOD2;MAPK7;PPP2R1A;BIRC3;NFKB2;UBE2N;UBE2D1;BIRC2;TAB1;TAB2;CUL1;NOD1;UBE2D2;UBE2D3;SKP1;IRAK2;PPP2R5D;BTRC;CD14;LY96;HMGB1;SA…	JUN;MAPK3;MAPK1;NFKB1;MAPK8;FOS;MAPK14;CASP8;CHUK;IRF3;RELA;IRF7;MAP2K1;TRAF6;NFKBIA;IKBKG;IKBKB;MAP2K7;MAPK11;RPS6KA1;RPS6KA3;TBK1;MAPK9;RIPK1;MAP3K7;FADD;RPS6KA2;IKBKE;ATF2;MAP2K4;MAPK10;TICAM1;MAP2K6;MAP2K3;UBC;UBA52;UBB;TLR4;PPP2CA;RPS27A;PTPN11;CREB1;APP;IRAK1;PPP2CB;NOD2;MAPK7;PPP2R1A;BIRC3;NFKB2;UBE2N;UBE2D1;BIRC2;TAB1;TAB2;CUL1;NOD1;UBE2D2;UBE2D3;SKP1;IRAK2;PPP2R5D;BTRC;CD14;LY96;HMGB1;SA…
Toll Like Receptor 3 (TLR3) Cascade	0.911259	1.47057	0	0.0172946	93	90	JUN;MAPK3;MAPK1;NFKB1;MAPK8;FOS;MAPK14;TLR3;CASP8;CHUK;IRF3;RELA;IRF7;MAP2K1;TRAF6;NFKBIA;IKBKG;IKBKB;MAP2K7;MAPK11;RPS6KA1;RPS6KA3;TBK1;MAPK9;RIPK1;MAP3K7;FADD;RPS6KA2;IKBKE;ATF2;MAP2K4;MAPK10;TICAM1;MAP2K6;MAP2K3;UBC;UBA52;UBB;PPP2CA;RPS27A;CREB1;APP;IRAK1;PPP2CB;NOD2;MAPK7;PPP2R1A;BIRC3;NFKB2;UBE2N;UBE2D1;BIRC2;TAB1;TAB2;CUL1;NOD1;UBE2D2;UBE2D3;SKP1;IRAK2;PPP2R5D;BTRC;HMGB1;SAA1;TAB3;FBXW11;S1…	JUN;MAPK3;MAPK1;NFKB1;MAPK8;FOS;MAPK14;TLR3;CASP8;CHUK;IRF3;RELA;IRF7;MAP2K1;TRAF6;NFKBIA;IKBKG;IKBKB;MAP2K7;MAPK11;RPS6KA1;RPS6KA3;TBK1;MAPK9;RIPK1;MAP3K7;FADD;RPS6KA2;IKBKE;ATF2;MAP2K4;MAPK10;TICAM1;MAP2K6;MAP2K3;UBC;UBA52;UBB;PPP2CA;RPS27A;CREB1;APP;IRAK1;PPP2CB;NOD2;MAPK7;PPP2R1A;BIRC3;NFKB2;UBE2N;UBE2D1;BIRC2;TAB1;TAB2;CUL1;NOD1;UBE2D2;UBE2D3;SKP1;IRAK2;PPP2R5D;BTRC;HMGB1;SAA1;TAB3;FBXW11;S1…
MAP kinase activation	0.915262	1.46908	0	0.017418	63	61	JUN;MAPK3;MAPK1;NFKB1;MAPK8;FOS;MAPK14;CHUK;MAP2K1;TRAF6;IKBKG;IKBKB;MAP2K7;MAPK11;RPS6KA1;RPS6KA3;MAPK9;MAP3K7;RPS6KA2;ATF2;MAP2K4;MAPK10;MAP2K6;MAP2K3;UBC;UBA52;UBB;PPP2CA;RPS27A;CREB1;IRAK1;PPP2CB;NOD2;MAPK7;PPP2R1A;UBE2N;TAB1;TAB2;CUL1;NOD1;SKP1;IRAK2;PPP2R5D;BTRC;TAB3;FBXW11;RPS6KA5;PPP2R1B;MEF2A;MEF2C;DUSP6;MAP3K8;MAPKAPK2;DUSP4;ATF1;DUSP3;MAPKAPK3;ELK1;TNIP2;DUSP7;VRK3	JUN;MAPK3;MAPK1;NFKB1;MAPK8;FOS;MAPK14;CHUK;MAP2K1;TRAF6;IKBKG;IKBKB;MAP2K7;MAPK11;RPS6KA1;RPS6KA3;MAPK9;MAP3K7;RPS6KA2;ATF2;MAP2K4;MAPK10;MAP2K6;MAP2K3;UBC;UBA52;UBB;PPP2CA;RPS27A;CREB1;IRAK1;PPP2CB;NOD2;MAPK7;PPP2R1A;UBE2N;TAB1;TAB2;CUL1;NOD1;SKP1;IRAK2;PPP2R5D;BTRC
PINK1-PRKN Mediated Mitophagy	0.911257	1.46928	0.003003	0.017516	22	20	ATG5;ATG12;MAP1LC3B;SQSTM1;MAP1LC3A;UBC;UBA52;UBB;RPS27A;VDAC1;PARK2;PINK1;MFN2;MFN1;TOMM20;TOMM40;TOMM7;TOMM22;TOMM6;TOMM5	ATG5;ATG12;MAP1LC3B;SQSTM1;MAP1LC3A;UBC;UBA52;UBB;RPS27A
Regulation of TNFR1 signaling	0.916582	1.46955	0	0.0175693	38	31	TNF;CASP8;CHUK;IKBKG;IKBKB;RIPK1;FADD;TRADD;TAX1BP1;UBC;UBA52;UBB;RPS27A;TNFRSF1A;XIAP;BIRC3;TRAF2;CFLAR;BIRC2;TRAF1;CYLD;OTUD7B;USP2;RBCK1;USP4;MADD;RNF31;SHARPIN;CLIP3;SPPL2A;SPPL2B	TNF;CASP8;CHUK;IKBKG;IKBKB;RIPK1;FADD;TRADD;TAX1BP1;UBC;UBA52;UBB;RPS27A;TNFRSF1A;XIAP;BIRC3;TRAF2;CFLAR;BIRC2
CD28 dependent PI3K/Akt signaling	0.905081	1.46741	0.00200401	0.0179038	22	21	AKT1;MTOR;FYN;LCK;MLST8;PIK3CA;CD86;PIK3R1;CD80;PIK3R2;AKT2;AKT3;PIK3R3;RICTOR;TRIB3;MAP3K8;CD28;MAPKAP1;PRR5;THEM4;MAP3K14	AKT1;MTOR;FYN;LCK;MLST8;PIK3CA;CD86;PIK3R1;CD80;PIK3R2;AKT2;AKT3;PIK3R3
TGF-beta receptor signaling in EMT (epithelial to mesenchymal transition)	0.904846	1.46538	0.00401606	0.0179195	16	16	TGFB1;TGFBR1;TGFBR2;UBC;UBA52;UBB;RPS27A;RHOA;SMURF1;PRKCZ;FKBP1A;PARD3;F11R;PARD6A;CGN;ARHGEF18	TGFB1;TGFBR1;TGFBR2;UBC;UBA52;UBB;RPS27A;RHOA
Interleukin-7 signaling	0.904397	1.46555	0.007	0.0180115	25	21	JAK1;IL7;STAT3;SMARCA4;JAK3;SOCS1;IL7R;PIK3R1;STAT5B;STAT5A;IL2RG;IRS1;PIK3R2;CRLF2;PIK3R3;TSLP;IRS2;RAG1;RAG2;SOCS2;BRWD1	JAK1;IL7;STAT3;SMARCA4;JAK3;SOCS1;IL7R;PIK3R1;STAT5B;STAT5A;IL2RG;IRS1;PIK3R2;CRLF2;PIK3R3;TSLP;IRS2;RAG1;RAG2
Infection with Mycobacterium tuberculosis	0.890456	1.46756	0.002	0.0180251	82	27	MAPK3;MAPK1;RAB7A;GSK3A;UBC;UBA52;UBB;TLR2;RPS27A;NOS2;B2M;RAB5A;HGS;ENO1;PGK1;CTSG;RNF213;VPS33B;MRC1;DUSP16;CORO1A;KPNA1;KPNB1;SFPQ;TRIM27;ATP6V1H;LTF	MAPK3;MAPK1;RAB7A;GSK3A;UBC;UBA52;UBB;TLR2;RPS27A;NOS2;B2M;RAB5A;HGS;ENO1;PGK1
Interleukin-3, Interleukin-5 and GM-CSF signaling	0.912254	1.46786	0	0.018048	44	43	IL5;IL2;CSF2;JAK1;IL3;FYN;PIK3CA;PIK3CB;PIK3CD;JAK2;PTPN11;SYK;JAK3;PRKACA;PIK3R1;PTPN6;IL2RB;STAT5B;GRB2;LYN;STAT5A;IL3RA;IL2RG;CSF2RA;CSF2RB;IL5RA;PIK3R2;YWHAZ;SHC1;CBL;HCK;SOS1;PIK3R3;VAV1;YES1;CRK;GAB2;CRKL;INPP5D;INPPL1;TEC;BLNK;RAPGEF1	IL5;IL2;CSF2;JAK1;IL3;FYN;PIK3CA;PIK3CB;PIK3CD;JAK2;PTPN11;SYK;JAK3;PRKACA;PIK3R1;PTPN6;IL2RB;STAT5B;GRB2;LYN;STAT5A;IL3RA;IL2RG;CSF2RA;CSF2RB;IL5RA;PIK3R2;YWHAZ;SHC1;CBL;HCK;SOS1;PIK3R3;VAV1
Negative regulators of DDX58/IFIH1 signaling	0.913671	1.46806	0	0.0180828	34	31	ATG5;IRF3;DDX58;ATG12;IFIH1;TBK1;MAVS;IKBKE;NLRX1;TAX1BP1;UBC;UBA52;UBB;ISG15;RPS27A;UBE2D1;ITCH;UBE2D2;TRIM25;HERC5;UBA7;UBE2D3;UBE2L6;CYLD;UBE2K;PCBP2;RNF135;OTUD5;RNF125;NLRC5;RNF216	ATG5;IRF3;DDX58;ATG12;IFIH1;TBK1;MAVS;IKBKE;NLRX1;TAX1BP1;UBC;UBA52;UBB;ISG15;RPS27A;UBE2D1;ITCH;UBE2D2;TRIM25;HERC5;UBA7;UBE2D3;UBE2L6;CYLD;UBE2K
MicroRNA (miRNA) biogenesis	0.90984	1.46591	0.003003	0.0181173	26	18	POLR2F;POLR2E;POLR2L;POLR2H;POLR2K;POLR2A;POLR2B;DICER1;POLR2C;POLR2G;POLR2J;POLR2I;RAN;DROSHA;XPO5;DGCR8;TARBP2;BCDIN3D	POLR2F;POLR2E;POLR2L;POLR2H;POLR2K;POLR2A;POLR2B;DICER1;POLR2C;POLR2G;POLR2J;POLR2I;RAN
Ovarian tumor domain proteases	0.914998	1.46617	0	0.0181613	38	34	DDX58;TRAF6;IFIH1;IKBKG;RIPK1;MAVS;VCP;TP53;UBC;UBA52;UBB;PTEN;RPS27A;RHOA;ESR1;CDK1;NOD2;UBE2D1;NOD1;TRIM25;OTUD7B;RNF135;OTUD5;OTUB1;APC;TNIP2;RNF128;YOD1;ZRANB1;TNIP3;OTUB2;VCPIP1;OTUD3;OTUD7A	DDX58;TRAF6;IFIH1;IKBKG;RIPK1;MAVS;VCP;TP53;UBC;UBA52;UBB;PTEN;RPS27A;RHOA;ESR1;CDK1;NOD2;UBE2D1;NOD1;TRIM25
Regulation of necroptotic cell death	0.894686	1.46645	0.001	0.0181847	31	29	CASP8;FASLG;RIPK1;FADD;TRADD;UBC;UBA52;UBB;HSP90AA1;RPS27A;TNFSF10;FAS;XIAP;BIRC3;TRAF2;CFLAR;BIRC2;TNFRSF10B;TNFRSF10A;STUB1;RIPK3;PDCD6IP;OGT;FLOT1;MLKL;CDC37;FLOT2;SDCBP;PELI1	CASP8;FASLG;RIPK1;FADD;TRADD;UBC;UBA52;UBB;HSP90AA1;RPS27A;TNFSF10;FAS;XIAP;BIRC3;TRAF2;CFLAR;BIRC2;TNFRSF10B;TNFRSF10A;STUB1;RIPK3;PDCD6IP
Extra-nuclear estrogen signaling	0.906465	1.46556	0	0.0181992	74	70	AKT1;EGF;MAPK3;BCL2;MAPK1;FOS;MMP9;MMP2;TGFA;PIK3CA;SRC;EGFR;HRAS;HSP90AA1;CCND1;ESR1;KRAS;CREB1;NOS3;PIK3R1;IGF1R;CAV1;CDKN1B;GNB1;FOXO3;PIK3R2;SHC1;AKT2;NRAS;MMP3;XPO1;GNB2;GNGT1;AKT3;GNAI3;PTK2;PIK3R3;GNB3;GNB5;GNG13;GNB4;GNG2;GNAI1;GNG7;GNAI2;MMP7;SRF;GNG5;GNAT3;GNG12;GNG10;HBEGF;GNG8;GNG4;GNG3;GNG11;PRKCZ;EREG;PRMT1;S1PR3;ESR2;SPHK1;UHMK1;ZDHHC7;ELK1;BTC;STRN;CAV2;EPGN;ZDHHC21	AKT1;EGF;MAPK3;BCL2;MAPK1;FOS;MMP9;MMP2;TGFA;PIK3CA;SRC;EGFR;HRAS;HSP90AA1;CCND1;ESR1;KRAS;CREB1;NOS3;PIK3R1;IGF1R;CAV1;CDKN1B;GNB1;FOXO3;PIK3R2;SHC1;AKT2;NRAS;MMP3;XPO1;GNB2;GNGT1;AKT3;GNAI3;PTK2;PIK3R3;GNB3;GNB5;GNG13;GNB4;GNG2;GNAI1;GNG7;GNAI2;MMP7;SRF;GNG5;GNAT3;GNG12;GNG10;HBEGF;GNG8;GNG4;GNG3;GNG11;PRKCZ
Interferon alpha/beta signaling	0.917844	1.46659	0	0.0182847	70	67	STAT1;IFNB1;JAK1;OAS1;TYK2;IRF3;OAS2;IRF7;IFNA2;OAS3;IFNA17;STAT2;IRF9;IFNAR1;IFNA4;IFNAR2;IFNA6;IFNA8;IFNA5;IFNA7;IFNA10;IFNA14;IFNA21;IFNA16;BST2;IFI27;ISG15;PTPN11;SOCS3;OASL;IRF1;SOCS1;PTPN6;PTPN1;MX1;IFIT1;HLA-A;RNASEL;IFIT3;IRF5;IRF8;HLA-E;HLA-B;IFIT2;HLA-C;ISG20;IRF2;SAMHD1;USP18;MX2;HLA-G;GBP2;RSAD2;PSMB8;IRF6;HLA-F;IFIT5;XAF1;IFI35;IFI6;ADAR;IFITM1;IFITM3;ABCE1;IFITM2;IP6K2;HLA-H	STAT1;IFNB1;JAK1;OAS1;TYK2;IRF3;OAS2;IRF7;IFNA2;OAS3;IFNA17;STAT2;IRF9;IFNAR1;IFNA4;IFNAR2;IFNA6;IFNA8;IFNA5;IFNA7;IFNA10;IFNA14;IFNA21;IFNA16;BST2;IFI27;ISG15;PTPN11;SOCS3;OASL;IRF1;SOCS1;PTPN6;PTPN1;MX1;IFIT1;HLA-A;RNASEL;IFIT3;IRF5;IRF8;HLA-E;HLA-B;IFIT2;HLA-C;ISG20;IRF2;SAMHD1;USP18;MX2;HLA-G;GBP2;RSAD2
FOXO-mediated transcription of cell death genes	0.908689	1.46395	0.0100301	0.018798	16	15	FASLG;BCL2L11;DDIT3;BBC3;EP300;CREBBP;FOXO1;FOXO3;STK11;PINK1;FOXO4;NFYB;NFYA;NFYC;CITED2	FASLG;BCL2L11;DDIT3;BBC3;EP300;CREBBP;FOXO1;FOXO3;STK11
Toll-like Receptor Cascades	0.90583	1.46368	0	0.0188297	153	141	JUN;MAPK3;MAPK1;NFKB1;MAPK8;FOS;MAPK14;TLR3;MYD88;CASP8;CHUK;PIK3C3;IRF3;RELA;IRF7;MAP2K1;TRAF6;NFKBIA;IKBKG;TLR7;IKBKB;MAP2K7;MAPK11;RPS6KA1;RPS6KA3;TBK1;MAPK9;MAP3K1;RIPK1;MAP3K7;FADD;RPS6KA2;PIK3R4;IKBKE;ATF2;FGA;MAP2K4;MAPK10;TICAM1;FGG;FGB;MAP2K6;MAP2K3;LBP;UBC;UBA52;UBB;TLR4;PPP2CA;TLR2;RPS27A;PTPN11;CREB1;TLR9;APP;ITGAM;SOCS1;TLR1;IRAK1;PPP2CB;NOD2;TLR5;CTSS;IRAK4;HSP90B1;MAPK7;PPP2R1A;BIR…	JUN;MAPK3;MAPK1;NFKB1;MAPK8;FOS;MAPK14;TLR3;MYD88;CASP8;CHUK;PIK3C3;IRF3;RELA;IRF7;MAP2K1;TRAF6;NFKBIA;IKBKG;TLR7;IKBKB;MAP2K7;MAPK11;RPS6KA1;RPS6KA3;TBK1;MAPK9;MAP3K1;RIPK1;MAP3K7;FADD;RPS6KA2;PIK3R4;IKBKE;ATF2;FGA;MAP2K4;MAPK10;TICAM1;FGG;FGB;MAP2K6;MAP2K3;LBP;UBC;UBA52;UBB;TLR4;PPP2CA;TLR2;RPS27A;PTPN11;CREB1;TLR9;APP;ITGAM;SOCS1;TLR1;IRAK1;PPP2CB;NOD2;TLR5;CTSS;IRAK4;HSP90B1;MAPK7;PPP2R1A;BIR…
Creation of C4 and C2 activators	0.889378	1.46286	0.01001	0.0190285	96	20	CRP;IGHG4;IGHG1;IGHG2;C1QA;C1QB;C1S;C1R;C1QC;FCN1;MASP2;FCN2;FCN3;MASP1;COLEC11;COLEC10;IGLV7-43;IGLC7;IGHG3;IGKC	CRP;IGHG4;IGHG1;IGHG2
Toll Like Receptor 10 (TLR10) Cascade	0.905118	1.463	0	0.0191082	85	82	JUN;MAPK3;MAPK1;NFKB1;MAPK8;FOS;MAPK14;MYD88;CHUK;RELA;MAP2K1;TRAF6;NFKBIA;IKBKG;IKBKB;MAP2K7;MAPK11;RPS6KA1;RPS6KA3;MAPK9;MAP3K1;MAP3K7;RPS6KA2;ATF2;MAP2K4;MAPK10;MAP2K6;MAP2K3;UBC;UBA52;UBB;PPP2CA;RPS27A;CREB1;APP;IRAK1;PPP2CB;NOD2;TLR5;IRAK4;MAPK7;PPP2R1A;NFKB2;UBE2N;TAB1;TAB2;CUL1;NOD1;SKP1;IRAK2;PPP2R5D;BTRC;HMGB1;SAA1;TAB3;FBXW11;S100B;RPS6KA5;PPP2R1B;TLR10;MEF2A;NFKBIB;MEF2C;DUSP6;MAP3K8;M…	JUN;MAPK3;MAPK1;NFKB1;MAPK8;FOS;MAPK14;MYD88;CHUK;RELA;MAP2K1;TRAF6;NFKBIA;IKBKG;IKBKB;MAP2K7;MAPK11;RPS6KA1;RPS6KA3;MAPK9;MAP3K1;MAP3K7;RPS6KA2;ATF2;MAP2K4;MAPK10;MAP2K6;MAP2K3;UBC;UBA52;UBB;PPP2CA;RPS27A;CREB1;APP;IRAK1;PPP2CB;NOD2;TLR5;IRAK4;MAPK7;PPP2R1A;NFKB2;UBE2N;TAB1;TAB2;CUL1;NOD1;SKP1;IRAK2;PPP2R5D;BTRC;HMGB1;SAA1;TAB3
MyD88 cascade initiated on plasma membrane	0.905118	1.46181	0	0.0194548	85	82	JUN;MAPK3;MAPK1;NFKB1;MAPK8;FOS;MAPK14;MYD88;CHUK;RELA;MAP2K1;TRAF6;NFKBIA;IKBKG;IKBKB;MAP2K7;MAPK11;RPS6KA1;RPS6KA3;MAPK9;MAP3K1;MAP3K7;RPS6KA2;ATF2;MAP2K4;MAPK10;MAP2K6;MAP2K3;UBC;UBA52;UBB;PPP2CA;RPS27A;CREB1;APP;IRAK1;PPP2CB;NOD2;TLR5;IRAK4;MAPK7;PPP2R1A;NFKB2;UBE2N;TAB1;TAB2;CUL1;NOD1;SKP1;IRAK2;PPP2R5D;BTRC;HMGB1;SAA1;TAB3;FBXW11;S100B;RPS6KA5;PPP2R1B;TLR10;MEF2A;NFKBIB;MEF2C;DUSP6;MAP3K8;M…	JUN;MAPK3;MAPK1;NFKB1;MAPK8;FOS;MAPK14;MYD88;CHUK;RELA;MAP2K1;TRAF6;NFKBIA;IKBKG;IKBKB;MAP2K7;MAPK11;RPS6KA1;RPS6KA3;MAPK9;MAP3K1;MAP3K7;RPS6KA2;ATF2;MAP2K4;MAPK10;MAP2K6;MAP2K3;UBC;UBA52;UBB;PPP2CA;RPS27A;CREB1;APP;IRAK1;PPP2CB;NOD2;TLR5;IRAK4;MAPK7;PPP2R1A;NFKB2;UBE2N;TAB1;TAB2;CUL1;NOD1;SKP1;IRAK2;PPP2R5D;BTRC;HMGB1;SAA1;TAB3
MyD88 dependent cascade initiated on endosome	0.909021	1.46149	0	0.0194694	90	88	JUN;MAPK3;MAPK1;NFKB1;MAPK8;FOS;MAPK14;MYD88;CHUK;RELA;IRF7;MAP2K1;TRAF6;NFKBIA;IKBKG;TLR7;IKBKB;MAP2K7;MAPK11;RPS6KA1;RPS6KA3;MAPK9;MAP3K1;MAP3K7;RPS6KA2;ATF2;MAP2K4;MAPK10;TICAM1;MAP2K6;MAP2K3;UBC;UBA52;UBB;TLR4;PPP2CA;RPS27A;CREB1;TLR9;APP;IRAK1;PPP2CB;NOD2;IRAK4;MAPK7;PPP2R1A;NFKB2;UBE2N;TAB1;TAB2;CUL1;NOD1;SKP1;IRAK2;PPP2R5D;BTRC;CD14;LY96;HMGB1;SAA1;TAB3;FBXW11;S100B;RPS6KA5;PPP2R1B;MEF2A;N…	JUN;MAPK3;MAPK1;NFKB1;MAPK8;FOS;MAPK14;MYD88;CHUK;RELA;IRF7;MAP2K1;TRAF6;NFKBIA;IKBKG;TLR7;IKBKB;MAP2K7;MAPK11;RPS6KA1;RPS6KA3;MAPK9;MAP3K1;MAP3K7;RPS6KA2;ATF2;MAP2K4;MAPK10;TICAM1;MAP2K6;MAP2K3;UBC;UBA52;UBB;TLR4;PPP2CA;RPS27A;CREB1;TLR9;APP;IRAK1;PPP2CB;NOD2;IRAK4;MAPK7;PPP2R1A;NFKB2;UBE2N;TAB1;TAB2;CUL1;NOD1;SKP1;IRAK2;PPP2R5D;BTRC;CD14;LY96;HMGB1;SAA1;TAB3
Toll Like Receptor 7/8 (TLR7/8) Cascade	0.909168	1.46098	0	0.0196836	91	89	JUN;MAPK3;MAPK1;NFKB1;MAPK8;FOS;MAPK14;MYD88;CHUK;RELA;IRF7;MAP2K1;TRAF6;NFKBIA;IKBKG;TLR7;IKBKB;MAP2K7;MAPK11;RPS6KA1;RPS6KA3;MAPK9;MAP3K1;MAP3K7;RPS6KA2;ATF2;MAP2K4;MAPK10;TICAM1;MAP2K6;MAP2K3;UBC;UBA52;UBB;TLR4;PPP2CA;RPS27A;CREB1;TLR9;APP;IRAK1;PPP2CB;NOD2;IRAK4;MAPK7;PPP2R1A;NFKB2;UBE2N;TLR8;TAB1;TAB2;CUL1;NOD1;SKP1;IRAK2;PPP2R5D;BTRC;CD14;LY96;HMGB1;SAA1;TAB3;FBXW11;S100B;RPS6KA5;PPP2R1B;ME…	JUN;MAPK3;MAPK1;NFKB1;MAPK8;FOS;MAPK14;MYD88;CHUK;RELA;IRF7;MAP2K1;TRAF6;NFKBIA;IKBKG;TLR7;IKBKB;MAP2K7;MAPK11;RPS6KA1;RPS6KA3;MAPK9;MAP3K1;MAP3K7;RPS6KA2;ATF2;MAP2K4;MAPK10;TICAM1;MAP2K6;MAP2K3;UBC;UBA52;UBB;TLR4;PPP2CA;RPS27A;CREB1;TLR9;APP;IRAK1;PPP2CB;NOD2;IRAK4;MAPK7;PPP2R1A;NFKB2;UBE2N;TLR8;TAB1;TAB2;CUL1;NOD1;SKP1;IRAK2;PPP2R5D;BTRC;CD14;LY96;HMGB1;SAA1;TAB3
Toll Like Receptor TLR6:TLR2 Cascade	0.906572	1.46001	0	0.0200625	96	92	JUN;MAPK3;MAPK1;NFKB1;MAPK8;FOS;MAPK14;MYD88;CHUK;RELA;MAP2K1;TRAF6;NFKBIA;IKBKG;IKBKB;MAP2K7;MAPK11;RPS6KA1;RPS6KA3;MAPK9;MAP3K1;MAP3K7;RPS6KA2;ATF2;MAP2K4;MAPK10;MAP2K6;MAP2K3;UBC;UBA52;UBB;TLR4;PPP2CA;TLR2;RPS27A;CREB1;APP;SOCS1;TLR1;IRAK1;PPP2CB;NOD2;IRAK4;MAPK7;PPP2R1A;NFKB2;UBE2N;TLR6;TAB1;TAB2;BTK;CUL1;NOD1;TIRAP;CD36;SKP1;IRAK2;PPP2R5D;BTRC;CD14;LY96;HMGB1;SAA1;TAB3;IRAK3;FBXW11;S100B;RPS…	JUN;MAPK3;MAPK1;NFKB1;MAPK8;FOS;MAPK14;MYD88;CHUK;RELA;MAP2K1;TRAF6;NFKBIA;IKBKG;IKBKB;MAP2K7;MAPK11;RPS6KA1;RPS6KA3;MAPK9;MAP3K1;MAP3K7;RPS6KA2;ATF2;MAP2K4;MAPK10;MAP2K6;MAP2K3;UBC;UBA52;UBB;TLR4;PPP2CA;TLR2;RPS27A;CREB1;APP;SOCS1;TLR1;IRAK1;PPP2CB;NOD2;IRAK4;MAPK7;PPP2R1A;NFKB2;UBE2N;TLR6;TAB1;TAB2;BTK;CUL1;NOD1;TIRAP;CD36;SKP1;IRAK2;PPP2R5D;BTRC;CD14;LY96;HMGB1;SAA1;TAB3;IRAK3;FBXW11;S100B;RPS…
Triglyceride catabolism	0.90335	1.46021	0.001001	0.0201199	24	24	PPP1CA;PPP1CC;PPP1CB;PRKACA;PRKACB;CAV1;PRKACG;PLIN1;FABP4;FABP1;LIPE;GPD2;MGLL;PLIN3;ABHD5;FABP9;FABP3;FABP7;FABP2;FABP6;FABP5;PNPLA4;PNPLA5;FABP12	PPP1CA;PPP1CC;PPP1CB;PRKACA;PRKACB;CAV1;PRKACG
Signaling by SCF-KIT	0.902979	1.45926	0	0.0204687	43	39	STAT1;MMP9;FYN;LCK;CMA1;PIK3CA;SRC;STAT3;HRAS;JAK2;PTPN11;KRAS;KIT;SOCS1;PIK3R1;PTPN6;STAT5B;GRB2;LYN;STAT5A;RAC1;PIK3R2;NRAS;CBL;SOS1;PIK3R3;VAV1;CHEK1;YES1;GAB2;GRAP2;GRAP;TEC;FER;FES;GRB10;SH2B3;GRB7;SH2B2	STAT1;MMP9;FYN;LCK;CMA1;PIK3CA;SRC;STAT3;HRAS;JAK2;PTPN11;KRAS;KIT;SOCS1;PIK3R1;PTPN6;STAT5B;GRB2;LYN;STAT5A;RAC1;PIK3R2;NRAS;CBL;SOS1;PIK3R3;VAV1;CHEK1;YES1
Toll Like Receptor TLR1:TLR2 Cascade	0.906572	1.4586	0	0.0206658	96	92	JUN;MAPK3;MAPK1;NFKB1;MAPK8;FOS;MAPK14;MYD88;CHUK;RELA;MAP2K1;TRAF6;NFKBIA;IKBKG;IKBKB;MAP2K7;MAPK11;RPS6KA1;RPS6KA3;MAPK9;MAP3K1;MAP3K7;RPS6KA2;ATF2;MAP2K4;MAPK10;MAP2K6;MAP2K3;UBC;UBA52;UBB;TLR4;PPP2CA;TLR2;RPS27A;CREB1;APP;SOCS1;TLR1;IRAK1;PPP2CB;NOD2;IRAK4;MAPK7;PPP2R1A;NFKB2;UBE2N;TLR6;TAB1;TAB2;BTK;CUL1;NOD1;TIRAP;CD36;SKP1;IRAK2;PPP2R5D;BTRC;CD14;LY96;HMGB1;SAA1;TAB3;IRAK3;FBXW11;S100B;RPS…	JUN;MAPK3;MAPK1;NFKB1;MAPK8;FOS;MAPK14;MYD88;CHUK;RELA;MAP2K1;TRAF6;NFKBIA;IKBKG;IKBKB;MAP2K7;MAPK11;RPS6KA1;RPS6KA3;MAPK9;MAP3K1;MAP3K7;RPS6KA2;ATF2;MAP2K4;MAPK10;MAP2K6;MAP2K3;UBC;UBA52;UBB;TLR4;PPP2CA;TLR2;RPS27A;CREB1;APP;SOCS1;TLR1;IRAK1;PPP2CB;NOD2;IRAK4;MAPK7;PPP2R1A;NFKB2;UBE2N;TLR6;TAB1;TAB2;BTK;CUL1;NOD1;TIRAP;CD36;SKP1;IRAK2;PPP2R5D;BTRC;CD14;LY96;HMGB1;SAA1;TAB3;IRAK3;FBXW11;S100B;RPS…
Toll Like Receptor 9 (TLR9) Cascade	0.908944	1.45797	0	0.0207524	94	91	JUN;MAPK3;MAPK1;NFKB1;MAPK8;FOS;MAPK14;MYD88;CHUK;PIK3C3;RELA;IRF7;MAP2K1;TRAF6;NFKBIA;IKBKG;TLR7;IKBKB;MAP2K7;MAPK11;RPS6KA1;RPS6KA3;MAPK9;MAP3K1;MAP3K7;RPS6KA2;PIK3R4;ATF2;MAP2K4;MAPK10;TICAM1;MAP2K6;MAP2K3;UBC;UBA52;UBB;TLR4;PPP2CA;RPS27A;CREB1;TLR9;APP;IRAK1;PPP2CB;NOD2;IRAK4;MAPK7;PPP2R1A;NFKB2;UBE2N;TAB1;TAB2;CUL1;NOD1;SKP1;IRAK2;PPP2R5D;BTRC;CD14;LY96;HMGB1;SAA1;TAB3;FBXW11;S100B;RPS6KA5;P…	JUN;MAPK3;MAPK1;NFKB1;MAPK8;FOS;MAPK14;MYD88;CHUK;PIK3C3;RELA;IRF7;MAP2K1;TRAF6;NFKBIA;IKBKG;TLR7;IKBKB;MAP2K7;MAPK11;RPS6KA1;RPS6KA3;MAPK9;MAP3K1;MAP3K7;RPS6KA2;PIK3R4;ATF2;MAP2K4;MAPK10;TICAM1;MAP2K6;MAP2K3;UBC;UBA52;UBB;TLR4;PPP2CA;RPS27A;CREB1;TLR9;APP;IRAK1;PPP2CB;NOD2;IRAK4;MAPK7;PPP2R1A;NFKB2;UBE2N;TAB1;TAB2;CUL1;NOD1;SKP1;IRAK2;PPP2R5D;BTRC;CD14;LY96;HMGB1;SAA1;TAB3
DARPP-32 events	0.897622	1.45799	0.003003	0.020932	24	21	PPP1CA;PPP1R1B;PPP2CA;PRKACA;PRKACB;PPP2CB;PPP3CB;PPP2R1A;PRKACG;CDK5;PPP3CC;PRKAR2A;PRKAR2B;PPP3R1;PRKAR1B;PPP2R5D;PPP2R1B;PDE4A;PDE4B;PDE4D;PDE4C	PPP1CA;PPP1R1B;PPP2CA;PRKACA;PRKACB;PPP2CB;PPP3CB;PPP2R1A;PRKACG;CDK5;PPP3CC;PRKAR2A;PRKAR2B;PPP3R1;PRKAR1B;PPP2R5D
CD28 co-stimulation	0.893635	1.45632	0.001	0.020986	33	32	AKT1;MTOR;FYN;LCK;MLST8;PIK3CA;SRC;CDC42;CD86;PIK3R1;GRB2;LYN;CD80;RAC1;PIK3R2;AKT2;PAK1;AKT3;PIK3R3;VAV1;YES1;PAK2;RICTOR;TRIB3;GRAP2;MAP3K8;CD28;MAPKAP1;PAK3;PRR5;THEM4;MAP3K14	AKT1;MTOR;FYN;LCK;MLST8;PIK3CA;SRC;CDC42;CD86;PIK3R1;GRB2;LYN;CD80;RAC1;PIK3R2;AKT2;PAK1;AKT3;PIK3R3;VAV1;YES1;PAK2;RICTOR
RNA Polymerase III Abortive And Retractive Initiation	0.891112	1.45611	0	0.0209945	41	40	POLR2F;POLR2E;POLR3A;POLR2L;POLR2H;POLR2K;POLR3B;POLR1C;POLR3K;POLR3C;POLR3H;POLR3F;POLR3E;POLR3D;POLR3GL;POLR3G;TBP;SNAPC4;SSB;POU2F1;GTF3A;BRF1;ZNF143;NFIC;BRF2;GTF3C1;CRCP;BDP1;SNAPC3;SNAPC5;SNAPC2;GTF3C3;SNAPC1;NFIA;GTF3C5;GTF3C2;GTF3C4;GTF3C6;NFIX;NFIB	POLR2F;POLR2E;POLR3A;POLR2L;POLR2H;POLR2K;POLR3B;POLR1C;POLR3K;POLR3C;POLR3H;POLR3F;POLR3E;POLR3D;POLR3GL;POLR3G
ERK/MAPK targets	0.896375	1.4558	0.004	0.0210282	22	22	MAPK3;MAPK1;MAPK14;MAPK11;RPS6KA1;RPS6KA3;RPS6KA2;PPP2CA;PPP2CB;MAPK7;PPP2R1A;PPP2R5D;RPS6KA5;PPP2R1B;MEF2A;MEF2C;DUSP6;DUSP4;DUSP3;ELK1;DUSP7;VRK3	MAPK3;MAPK1;MAPK14;MAPK11;RPS6KA1;RPS6KA3;RPS6KA2;PPP2CA;PPP2CB;MAPK7;PPP2R1A
Inflammasomes	0.911503	1.4564	0.003003	0.0211077	24	19	BCL2;NFKB1;BCL2L1;RELA;CASP1;PYCARD;NLRP1;APP;HSP90AB1;TXN;NFKB2;MEFV;NLRC4;AIM2;P2RX7;SUGT1;TXNIP;PSTPIP1;PANX1	BCL2;NFKB1;BCL2L1;RELA;CASP1;PYCARD;NLRP1;APP;HSP90AB1;TXN;NFKB2
MyD88:MAL(TIRAP) cascade initiated on plasma membrane	0.906572	1.45667	0	0.0211439	96	92	JUN;MAPK3;MAPK1;NFKB1;MAPK8;FOS;MAPK14;MYD88;CHUK;RELA;MAP2K1;TRAF6;NFKBIA;IKBKG;IKBKB;MAP2K7;MAPK11;RPS6KA1;RPS6KA3;MAPK9;MAP3K1;MAP3K7;RPS6KA2;ATF2;MAP2K4;MAPK10;MAP2K6;MAP2K3;UBC;UBA52;UBB;TLR4;PPP2CA;TLR2;RPS27A;CREB1;APP;SOCS1;TLR1;IRAK1;PPP2CB;NOD2;IRAK4;MAPK7;PPP2R1A;NFKB2;UBE2N;TLR6;TAB1;TAB2;BTK;CUL1;NOD1;TIRAP;CD36;SKP1;IRAK2;PPP2R5D;BTRC;CD14;LY96;HMGB1;SAA1;TAB3;IRAK3;FBXW11;S100B;RPS…	JUN;MAPK3;MAPK1;NFKB1;MAPK8;FOS;MAPK14;MYD88;CHUK;RELA;MAP2K1;TRAF6;NFKBIA;IKBKG;IKBKB;MAP2K7;MAPK11;RPS6KA1;RPS6KA3;MAPK9;MAP3K1;MAP3K7;RPS6KA2;ATF2;MAP2K4;MAPK10;MAP2K6;MAP2K3;UBC;UBA52;UBB;TLR4;PPP2CA;TLR2;RPS27A;CREB1;APP;SOCS1;TLR1;IRAK1;PPP2CB;NOD2;IRAK4;MAPK7;PPP2R1A;NFKB2;UBE2N;TLR6;TAB1;TAB2;BTK;CUL1;NOD1;TIRAP;CD36;SKP1;IRAK2;PPP2R5D;BTRC;CD14;LY96;HMGB1;SAA1;TAB3;IRAK3;FBXW11;S100B;RPS…
Toll Like Receptor 2 (TLR2) Cascade	0.906572	1.45405	0	0.0211869	96	92	JUN;MAPK3;MAPK1;NFKB1;MAPK8;FOS;MAPK14;MYD88;CHUK;RELA;MAP2K1;TRAF6;NFKBIA;IKBKG;IKBKB;MAP2K7;MAPK11;RPS6KA1;RPS6KA3;MAPK9;MAP3K1;MAP3K7;RPS6KA2;ATF2;MAP2K4;MAPK10;MAP2K6;MAP2K3;UBC;UBA52;UBB;TLR4;PPP2CA;TLR2;RPS27A;CREB1;APP;SOCS1;TLR1;IRAK1;PPP2CB;NOD2;IRAK4;MAPK7;PPP2R1A;NFKB2;UBE2N;TLR6;TAB1;TAB2;BTK;CUL1;NOD1;TIRAP;CD36;SKP1;IRAK2;PPP2R5D;BTRC;CD14;LY96;HMGB1;SAA1;TAB3;IRAK3;FBXW11;S100B;RPS…	JUN;MAPK3;MAPK1;NFKB1;MAPK8;FOS;MAPK14;MYD88;CHUK;RELA;MAP2K1;TRAF6;NFKBIA;IKBKG;IKBKB;MAP2K7;MAPK11;RPS6KA1;RPS6KA3;MAPK9;MAP3K1;MAP3K7;RPS6KA2;ATF2;MAP2K4;MAPK10;MAP2K6;MAP2K3;UBC;UBA52;UBB;TLR4;PPP2CA;TLR2;RPS27A;CREB1;APP;SOCS1;TLR1;IRAK1;PPP2CB;NOD2;IRAK4;MAPK7;PPP2R1A;NFKB2;UBE2N;TLR6;TAB1;TAB2;BTK;CUL1;NOD1;TIRAP;CD36;SKP1;IRAK2;PPP2R5D;BTRC;CD14;LY96;HMGB1;SAA1;TAB3;IRAK3;FBXW11;S100B;RPS…
NRIF signals cell death from the nucleus	0.908025	1.45686	0.00501505	0.0212249	16	16	MAPK8;TRAF6;SQSTM1;UBC;UBA52;UBB;RPS27A;NGF;PSEN1;NGFR;PSEN2;NCSTN;PSENEN;ITGB3BP;APH1A;APH1B	MAPK8;TRAF6;SQSTM1;UBC;UBA52;UBB;RPS27A;NGF;PSEN1;NGFR
Caspase activation via extrinsic apoptotic signalling pathway	0.909116	1.45707	0.001001	0.0212807	28	26	CASP3;CASP8;FASLG;CASP9;RIPK1;FADD;TRADD;TICAM1;TLR4;TNFSF10;FAS;TRAF2;CFLAR;TNFRSF10B;TNFRSF10A;CD14;LY96;APPL1;DAPK1;TICAM2;DAPK3;DAPK2;DCC;MAGED1;UNC5B;UNC5A	CASP3;CASP8;FASLG;CASP9;RIPK1;FADD;TRADD;TICAM1;TLR4;TNFSF10;FAS;TRAF2;CFLAR;TNFRSF10B;TNFRSF10A;CD14;LY96
Regulation of signaling by CBL	0.900007	1.45417	0.00703518	0.0212942	18	18	FYN;PIK3CA;PIK3CB;PIK3CD;SYK;PIK3R1;GRB2;LYN;PIK3R2;CBL;HCK;PIK3R3;VAV1;YES1;CRK;CRKL;BLNK;RAPGEF1	FYN;PIK3CA;PIK3CB;PIK3CD;SYK;PIK3R1;GRB2;LYN;PIK3R2;CBL;HCK;PIK3R3;VAV1;YES1;CRK
Oxidative Stress Induced Senescence	0.895021	1.45424	0	0.0214441	95	60	JUN;MAPK3;MAPK1;MAPK8;FOS;IFNB1;MAPK14;MAP2K7;MAPK11;MAPK9;MAP2K4;MAPK10;MAP2K6;MAP2K3;TP53;UBC;UBA52;UBB;RPS27A;CDKN2A;CDK4;MAP3K5;MDM2;TXN;CDK6;EZH2;H2AFX;RBBP7;RBBP4;MAP4K4;CDKN2B;EED;TFDP1;MAPKAPK2;BMI1;SUZ12;CDKN2C;MDM4;E2F3;CDKN2D;E2F2;MAPKAPK3;CBX8;KDM6B;RING1;MAPKAPK5;TNRC6A;MOV10;TNRC6B;MINK1;TFDP2;TNIK;CBX4;PHC3;TNRC6C;PHC1;CBX2;PHC2;CBX6;SCMH1	JUN;MAPK3;MAPK1;MAPK8;FOS;IFNB1;MAPK14;MAP2K7;MAPK11;MAPK9;MAP2K4;MAPK10;MAP2K6;MAP2K3;TP53;UBC;UBA52;UBB;RPS27A;CDKN2A;CDK4;MAP3K5;MDM2;TXN;CDK6;EZH2;H2AFX
Toll Like Receptor 5 (TLR5) Cascade	0.905118	1.45464	0	0.0215851	85	82	JUN;MAPK3;MAPK1;NFKB1;MAPK8;FOS;MAPK14;MYD88;CHUK;RELA;MAP2K1;TRAF6;NFKBIA;IKBKG;IKBKB;MAP2K7;MAPK11;RPS6KA1;RPS6KA3;MAPK9;MAP3K1;MAP3K7;RPS6KA2;ATF2;MAP2K4;MAPK10;MAP2K6;MAP2K3;UBC;UBA52;UBB;PPP2CA;RPS27A;CREB1;APP;IRAK1;PPP2CB;NOD2;TLR5;IRAK4;MAPK7;PPP2R1A;NFKB2;UBE2N;TAB1;TAB2;CUL1;NOD1;SKP1;IRAK2;PPP2R5D;BTRC;HMGB1;SAA1;TAB3;FBXW11;S100B;RPS6KA5;PPP2R1B;TLR10;MEF2A;NFKBIB;MEF2C;DUSP6;MAP3K8;M…	JUN;MAPK3;MAPK1;NFKB1;MAPK8;FOS;MAPK14;MYD88;CHUK;RELA;MAP2K1;TRAF6;NFKBIA;IKBKG;IKBKB;MAP2K7;MAPK11;RPS6KA1;RPS6KA3;MAPK9;MAP3K1;MAP3K7;RPS6KA2;ATF2;MAP2K4;MAPK10;MAP2K6;MAP2K3;UBC;UBA52;UBB;PPP2CA;RPS27A;CREB1;APP;IRAK1;PPP2CB;NOD2;TLR5;IRAK4;MAPK7;PPP2R1A;NFKB2;UBE2N;TAB1;TAB2;CUL1;NOD1;SKP1;IRAK2;PPP2R5D;BTRC;HMGB1;SAA1;TAB3
Growth hormone receptor signaling	0.901255	1.45425	0.002002	0.0216214	24	23	MAPK3;MAPK1;STAT1;STAT3;JAK2;SOCS3;SOCS1;PTPN6;STAT5B;LYN;PTPN1;PRL;STAT5A;IRS1;GHR;PRLR;IRS2;GH1;ADAM17;CSH1;GH2;SOCS2;SH2B1	MAPK3;MAPK1;STAT1;STAT3;JAK2;SOCS3;SOCS1;PTPN6;STAT5B;LYN;PTPN1;PRL;STAT5A;IRS1;GHR;PRLR
N-glycan antennae elongation in the medial/trans-Golgi	0.90793	1.45481	0.002002	0.0216322	26	26	MGAT5;MGAT2;MAN2A1;FUT8;MGAT4A;ST6GAL1;MGAT4C;ST3GAL4;MGAT4B;MGAT3;FUT3;MAN2A2;B4GALT1;B4GALT2;ST8SIA2;B4GALT3;B4GALT6;LHB;B4GALT5;CGA;FUCA1;ST8SIA6;B4GALT4;ST8SIA3;CHST10;CHST8	MGAT5;MGAT2;MAN2A1;FUT8;MGAT4A;ST6GAL1;MGAT4C;ST3GAL4;MGAT4B
GAB1 signalosome	0.894362	1.45266	0.0160321	0.0218257	17	16	EGF;TGFA;PIK3CA;SRC;EGFR;PTPN11;PIK3R1;GRB2;CSK;PXN;HBEGF;EREG;GAB1;PAG1;BTC;EPGN	EGF;TGFA;PIK3CA;SRC;EGFR;PTPN11;PIK3R1;GRB2;CSK;PXN;HBEGF
Role of phospholipids in phagocytosis	0.903384	1.45188	0	0.0219295	107	30	FCGR2A;CD247;CD3G;IGHG4;IGHG1;IGHG2;PIK3CA;PIK3CB;SYK;PIK3R1;FCGR3A;PIK3R2;PRKCE;PRKCD;PLCG1;FCGR1A;ITPR1;PLCG2;PLD2;ITPR3;PLA2G6;PLD1;AHCYL1;ITPR2;PLD3;PLD4;IGLV7-43;IGLC7;IGHG3;IGKC	FCGR2A;CD247;CD3G;IGHG4;IGHG1;IGHG2;PIK3CA;PIK3CB;SYK;PIK3R1;FCGR3A;PIK3R2;PRKCE;PRKCD;PLCG1;FCGR1A;ITPR1
TRAF6 mediated induction of NFkB and MAP kinases upon TLR7/8 or 9 activation	0.908198	1.45266	0	0.0220003	89	87	JUN;MAPK3;MAPK1;NFKB1;MAPK8;FOS;MAPK14;MYD88;CHUK;RELA;MAP2K1;TRAF6;NFKBIA;IKBKG;TLR7;IKBKB;MAP2K7;MAPK11;RPS6KA1;RPS6KA3;MAPK9;MAP3K1;MAP3K7;RPS6KA2;ATF2;MAP2K4;MAPK10;TICAM1;MAP2K6;MAP2K3;UBC;UBA52;UBB;TLR4;PPP2CA;RPS27A;CREB1;TLR9;APP;IRAK1;PPP2CB;NOD2;IRAK4;MAPK7;PPP2R1A;NFKB2;UBE2N;TAB1;TAB2;CUL1;NOD1;SKP1;IRAK2;PPP2R5D;BTRC;CD14;LY96;HMGB1;SAA1;TAB3;FBXW11;S100B;RPS6KA5;PPP2R1B;MEF2A;NFKBIB…	JUN;MAPK3;MAPK1;NFKB1;MAPK8;FOS;MAPK14;MYD88;CHUK;RELA;MAP2K1;TRAF6;NFKBIA;IKBKG;TLR7;IKBKB;MAP2K7;MAPK11;RPS6KA1;RPS6KA3;MAPK9;MAP3K1;MAP3K7;RPS6KA2;ATF2;MAP2K4;MAPK10;TICAM1;MAP2K6;MAP2K3;UBC;UBA52;UBB;TLR4;PPP2CA;RPS27A;CREB1;TLR9;APP;IRAK1;PPP2CB;NOD2;IRAK4;MAPK7;PPP2R1A;NFKB2;UBE2N;TAB1;TAB2;CUL1;NOD1;SKP1;IRAK2;PPP2R5D;BTRC;CD14;LY96;HMGB1;SAA1;TAB3
Activation of BH3-only proteins	0.90607	1.45205	0.001	0.0220393	30	29	AKT1;BCL2;MAPK8;BCL2L11;BBC3;BID;PPP1R13B;BAD;TP53;YWHAZ;AKT2;YWHAB;YWHAE;PPP3CC;AKT3;PPP3R1;SFN;YWHAQ;PMAIP1;YWHAH;YWHAG;DYNLL1;TP63;DYNLL2;TP53BP2;TP73;TFDP1;BMF;TFDP2	AKT1;BCL2;MAPK8;BCL2L11;BBC3;BID;PPP1R13B;BAD;TP53;YWHAZ;AKT2;YWHAB;YWHAE;PPP3CC;AKT3;PPP3R1;SFN;YWHAQ;PMAIP1;YWHAH;YWHAG
Signaling by EGFR in Cancer	0.909264	1.45133	0	0.0220848	25	24	EGF;TGFA;PIK3CA;UBC;UBA52;EGFR;UBB;HRAS;HSP90AA1;RPS27A;KRAS;PIK3R1;GRB2;SHC1;NRAS;CBL;SOS1;PLCG1;HBEGF;EREG;GAB1;CDC37;BTC;EPGN	EGF;TGFA;PIK3CA;UBC;UBA52;EGFR;UBB;HRAS;HSP90AA1;RPS27A;KRAS;PIK3R1;GRB2;SHC1;NRAS;CBL;SOS1;PLCG1
RIPK1-mediated regulated necrosis	0.894686	1.451	0	0.0221915	35	29	CASP8;FASLG;RIPK1;FADD;TRADD;UBC;UBA52;UBB;HSP90AA1;RPS27A;TNFSF10;FAS;XIAP;BIRC3;TRAF2;CFLAR;BIRC2;TNFRSF10B;TNFRSF10A;STUB1;RIPK3;PDCD6IP;OGT;FLOT1;MLKL;CDC37;FLOT2;SDCBP;PELI1	CASP8;FASLG;RIPK1;FADD;TRADD;UBC;UBA52;UBB;HSP90AA1;RPS27A;TNFSF10;FAS;XIAP;BIRC3;TRAF2;CFLAR;BIRC2;TNFRSF10B;TNFRSF10A;STUB1;RIPK3;PDCD6IP
Toll Like Receptor 4 (TLR4) Cascade	0.907026	1.45042	0	0.022411	126	120	JUN;MAPK3;MAPK1;NFKB1;MAPK8;FOS;MAPK14;MYD88;CASP8;CHUK;IRF3;RELA;IRF7;MAP2K1;TRAF6;NFKBIA;IKBKG;IKBKB;MAP2K7;MAPK11;RPS6KA1;RPS6KA3;TBK1;MAPK9;MAP3K1;RIPK1;MAP3K7;FADD;RPS6KA2;IKBKE;ATF2;MAP2K4;MAPK10;TICAM1;MAP2K6;MAP2K3;LBP;UBC;UBA52;UBB;TLR4;PPP2CA;TLR2;RPS27A;PTPN11;CREB1;APP;ITGAM;SOCS1;TLR1;IRAK1;PPP2CB;NOD2;IRAK4;MAPK7;PPP2R1A;BIRC3;NFKB2;UBE2N;UBE2D1;TLR6;BIRC2;TAB1;DNM2;TAB2;BTK;CUL1;NO…	JUN;MAPK3;MAPK1;NFKB1;MAPK8;FOS;MAPK14;MYD88;CASP8;CHUK;IRF3;RELA;IRF7;MAP2K1;TRAF6;NFKBIA;IKBKG;IKBKB;MAP2K7;MAPK11;RPS6KA1;RPS6KA3;TBK1;MAPK9;MAP3K1;RIPK1;MAP3K7;FADD;RPS6KA2;IKBKE;ATF2;MAP2K4;MAPK10;TICAM1;MAP2K6;MAP2K3;LBP;UBC;UBA52;UBB;TLR4;PPP2CA;TLR2;RPS27A;PTPN11;CREB1;APP;ITGAM;SOCS1;TLR1;IRAK1;PPP2CB;NOD2;IRAK4;MAPK7;PPP2R1A;BIRC3;NFKB2;UBE2N;UBE2D1;TLR6;BIRC2;TAB1;DNM2;TAB2;BTK;CUL1;NO…
ADP signalling through P2Y purinoceptor 12	0.9014	1.44973	0.004004	0.0225997	22	21	GNB1;GNB2;GNGT1;GNAI3;GNB3;GNB5;GNG13;GNB4;GNG2;GNAI1;GNG7;GNAI2;GNG5;GNAT3;GNG12;GNG10;GNG8;GNG4;GNG3;GNG11;P2RY12	GNB1;GNB2;GNGT1;GNAI3;GNB3;GNB5;GNG13;GNB4;GNG2;GNAI1;GNG7;GNAI2;GNG5;GNAT3;GNG12;GNG10;GNG8;GNG4;GNG3;GNG11
TNF signaling	0.899904	1.44913	0	0.0227163	47	40	TNF;CASP8;CHUK;IKBKG;IKBKB;RIPK1;MAP3K7;FADD;TRADD;TAX1BP1;UBC;UBA52;UBB;RPS27A;TNFRSF1A;XIAP;BIRC3;TRAF2;CFLAR;BIRC2;TAB1;TAB2;TRAF1;CYLD;TAB3;OTUD7B;ADAM17;USP2;RBCK1;USP4;MADD;SMPD2;RNF31;BAG4;NSMAF;SHARPIN;CLIP3;SMPD3;SPPL2A;SPPL2B	TNF;CASP8;CHUK;IKBKG;IKBKB;RIPK1;MAP3K7;FADD;TRADD;TAX1BP1;UBC;UBA52;UBB;RPS27A;TNFRSF1A;XIAP;BIRC3;TRAF2;CFLAR;BIRC2;TAB1;TAB2;TRAF1;CYLD;TAB3
CD209 (DC-SIGN) signaling	0.909013	1.44977	0.004004	0.0227483	21	21	NFKB1;RELA;FYN;RAF1;HRAS;KRAS;EP300;PRKACA;CREBBP;PRKACB;LYN;PRKACG;NRAS;RELB;PAK1;CD209;PAK2;RPS6KA5;ICAM3;PAK3;ICAM2	NFKB1;RELA;FYN;RAF1;HRAS;KRAS;EP300;PRKACA;CREBBP;PRKACB;LYN;PRKACG;NRAS;RELB;PAK1;CD209;PAK2;RPS6KA5
Dectin-2 family	0.904626	1.44828	0	0.0228088	30	28	FYN;MUC5B;SYK;MUC1;LYN;MUC5AC;MUC2;MUC6;MUC7;MUC4;MUC20;MUC17;MUC13;MUC12;MUC16;MUC3A;MUC19;MUCL1;MUC15;MUC21;PLCG2;FCER1G;CLEC4C;CLEC4E;CLEC4A;CLEC6A;CLEC4D;CLEC10A	FYN;MUC5B;SYK;MUC1;LYN;MUC5AC;MUC2;MUC6;MUC7;MUC4;MUC20;MUC17;MUC13;MUC12;MUC16;MUC3A;MUC19;MUCL1;MUC15;MUC21
Downstream signal transduction	0.897808	1.44919	0	0.0228709	29	29	STAT1;PDGFB;PDGFA;PIK3CA;PIK3CB;SRC;STAT3;HRAS;PTPN11;KRAS;PIK3R1;STAT5B;GRB2;STAT5A;PDGFRB;STAT6;PIK3R2;NRAS;SOS1;NCK1;PLCG1;PDGFRA;CRK;BCAR1;CRKL;RASA1;NCK2;RAPGEF1;GRB7	STAT1;PDGFB;PDGFA;PIK3CA;PIK3CB;SRC;STAT3;HRAS;PTPN11;KRAS;PIK3R1;STAT5B;GRB2;STAT5A;PDGFRB;STAT6;PIK3R2;NRAS;SOS1;NCK1;PLCG1;PDGFRA
Beta-catenin phosphorylation cascade	0.886031	1.44876	0.0180542	0.0228798	17	16	GSK3B;PPP2CA;CTNNB1;PPP2CB;PPP2R1A;PPP2R5D;PPP2R5C;PPP2R5A;PPP2R5E;PPP2R5B;AXIN1;PPP2R1B;CSNK1A1;APC;FRAT1;FRAT2	GSK3B;PPP2CA;CTNNB1;PPP2CB;PPP2R1A;PPP2R5D;PPP2R5C;PPP2R5A;PPP2R5E;PPP2R5B;AXIN1;PPP2R1B;CSNK1A1
Signalling to RAS	0.897507	1.44832	0.00601202	0.0229534	20	20	MAPK14;MAPK11;MAPK12;MAPK13;SRC;HRAS;KRAS;NGF;GRB2;SHC1;NRAS;SOS1;RALA;RALB;NTRK1;MAPKAPK2;RALGDS;MAPKAPK3;SHC2;SHC3	MAPK14;MAPK11;MAPK12;MAPK13;SRC;HRAS;KRAS;NGF;GRB2;SHC1;NRAS;SOS1
Platelet sensitization by LDL	0.900983	1.44792	0.012012	0.0229609	17	17	MAPK14;PPP2CA;PTPN11;PTPN6;PPP2CB;PPP2R1A;APOB;PPP2R5D;PPP2R5C;FGR;PPP2R5A;PPP2R5E;PPP2R5B;PPP2R1B;PLA2G4A;LRP8;PECAM1	MAPK14;PPP2CA;PTPN11;PTPN6;PPP2CB;PPP2R1A;APOB;PPP2R5D;PPP2R5C;FGR;PPP2R5A;PPP2R5E;PPP2R5B;PPP2R1B
Inhibition of DNA recombination at telomere	0.902666	1.44764	0.003	0.0230466	48	19	POLR2F;POLR2E;POLR2L;POLR2H;POLR2K;POLR2A;POLR2B;POLR2C;POLR2G;H2AFX;POLR2J;POLR2I;DAXX;TERF2;TERF2IP;TERF1;TINF2;POT1;ACD	POLR2F;POLR2E;POLR2L;POLR2H;POLR2K;POLR2A;POLR2B;POLR2C;POLR2G;H2AFX;POLR2J;POLR2I
Mitophagy	0.894368	1.44721	0	0.0231949	29	27	ATG5;ATG12;MAP1LC3B;SQSTM1;MAP1LC3A;ULK1;UBC;UBA52;SRC;UBB;RPS27A;CSNK2A1;VDAC1;PARK2;CSNK2A2;PINK1;MFN2;CSNK2B;MFN1;TOMM20;TOMM40;FUNDC1;TOMM7;TOMM22;PGAM5;TOMM6;TOMM5	ATG5;ATG12;MAP1LC3B;SQSTM1;MAP1LC3A;ULK1;UBC;UBA52;SRC;UBB;RPS27A
Regulated Necrosis	0.894686	1.44647	0.001	0.0233499	35	29	CASP8;FASLG;RIPK1;FADD;TRADD;UBC;UBA52;UBB;HSP90AA1;RPS27A;TNFSF10;FAS;XIAP;BIRC3;TRAF2;CFLAR;BIRC2;TNFRSF10B;TNFRSF10A;STUB1;RIPK3;PDCD6IP;OGT;FLOT1;MLKL;CDC37;FLOT2;SDCBP;PELI1	CASP8;FASLG;RIPK1;FADD;TRADD;UBC;UBA52;UBB;HSP90AA1;RPS27A;TNFSF10;FAS;XIAP;BIRC3;TRAF2;CFLAR;BIRC2;TNFRSF10B;TNFRSF10A;STUB1;RIPK3;PDCD6IP
RUNX2 regulates osteoblast differentiation	0.887495	1.44651	0.00900901	0.0234643	24	21	MAPK3;MAPK1;RB1;SRC;ABL1;HDAC3;RUNX2;HDAC6;YES1;YAP1;MAF;COL1A1;BGLAP;SP7;SATB2;HEY1;HES1;HEY2;CBFB;ZNF521;UCMA	MAPK3;MAPK1;RB1;SRC;ABL1;HDAC3;RUNX2;HDAC6;YES1;YAP1;MAF;COL1A1;BGLAP
Signal transduction by L1	0.89512	1.44663	0.00601805	0.0235381	21	21	MAPK3;MAPK1;MAP2K1;MAP2K2;NRP1;EGFR;NCAM1;RAC1;FGFR1;ITGB1;PAK1;CSNK2A1;ITGA2B;ITGB3;ITGA5;ITGAV;CSNK2A2;CSNK2B;VAV2;L1CAM;ITGA9	MAPK3;MAPK1;MAP2K1;MAP2K2;NRP1;EGFR;NCAM1;RAC1;FGFR1;ITGB1;PAK1;CSNK2A1;ITGA2B;ITGB3;ITGA5;ITGAV;CSNK2A2
Purinergic signaling in leishmaniasis infection	0.891266	1.44536	0.011011	0.0239949	23	22	NFKB1;IL1B;RELA;CASP1;IL1A;PYCARD;IL18;HSP90AB1;C3;TXN;NFKB2;MEFV;ENTPD1;CTSG;C3AR1;NT5E;P2RX7;SUGT1;TXNIP;PSTPIP1;ENTPD5;P2RX4	NFKB1;IL1B;RELA;CASP1;IL1A;PYCARD;IL18;HSP90AB1;C3;TXN;NFKB2
TP53 Regulates Transcription of Genes Involved in Cytochrome C Release	0.887175	1.44514	0.021021	0.0240221	20	18	BAX;BBC3;BID;PPP1R13B;TP53;CREBBP;ATM;PMAIP1;BNIP3L;TP63;TP53BP2;TP73;TP53AIP1;TP53INP1;TRIAP1;PRELID1;ZNF420;STEAP3	BAX;BBC3;BID;PPP1R13B;TP53;CREBBP;ATM
Signalling to ERKs	0.887653	1.44482	0.001	0.0240557	34	34	MAPK3;MAPK1;MAPK14;MAP2K1;MAPK11;MAPK12;MAPK13;MAP2K2;SRC;HRAS;KRAS;NGF;GRB2;SHC1;NRAS;YWHAB;SOS1;RAP1A;RIT1;CRK;RIT2;RALA;BRAF;RALB;CRKL;NTRK1;MAPKAPK2;RALGDS;KIDINS220;FRS2;RAPGEF1;MAPKAPK3;SHC2;SHC3	MAPK3;MAPK1;MAPK14;MAP2K1;MAPK11;MAPK12;MAPK13;MAP2K2;SRC;HRAS;KRAS;NGF;GRB2;SHC1;NRAS;YWHAB;SOS1;RAP1A;RIT1;CRK;RIT2;RALA;BRAF
Signaling by PDGFR in disease	0.901964	1.44452	0.00600601	0.0241362	20	20	STAT1;PIK3CA;PIK3CB;STAT3;HRAS;KRAS;KDR;PIK3R1;GRB2;PIK3R2;NRAS;ETV6;SOS1;PDGFRA;WDR48;FIP1L1;KANK1;GOLGA4;STRN;BIN2	STAT1;PIK3CA;PIK3CB;STAT3;HRAS;KRAS;KDR;PIK3R1;GRB2;PIK3R2;NRAS;ETV6;SOS1;PDGFRA
Defensins	0.889438	1.44391	0	0.0242006	49	35	CCR2;CD4;TLR2;TLR1;CCR6;DEFA5;DEFA6;DEFA4;DEFB1;DEFA3;ART1;DEFB118;DEFB123;DEFB126;DEFB133;DEFB124;DEFB127;DEFB113;DEFB110;DEFB129;DEFB108B;DEFB125;DEFB128;DEFB121;DEFB114;DEFB131;DEFB136;DEFB112;DEFB119;DEFB134;DEFB132;DEFB115;DEFB116;DEFB117;PRSS2	CCR2;CD4;TLR2;TLR1
Abortive elongation of HIV-1 transcript in the absence of Tat	0.902634	1.44397	0.00501002	0.0243362	23	17	POLR2F;POLR2E;POLR2L;POLR2H;POLR2K;POLR2A;POLR2B;POLR2C;POLR2G;GTF2F2;POLR2J;POLR2I;SUPT5H;GTF2F1;NCBP1;NCBP2;SUPT4H1	POLR2F;POLR2E;POLR2L;POLR2H;POLR2K;POLR2A;POLR2B;POLR2C;POLR2G;GTF2F2;POLR2J;POLR2I;SUPT5H;GTF2F1;NCBP1;NCBP2
Prostacyclin signalling through prostacyclin receptor	0.899858	1.44229	0.00803213	0.0251253	19	17	GNB1;GNB2;GNGT1;GNB3;GNB5;GNG13;GNB4;GNG2;GNG7;GNG5;GNG12;GNG10;GNG8;GNG4;GNG3;GNG11;GNAS	GNB1;GNB2;GNGT1;GNB3;GNB5;GNG13;GNB4;GNG2;GNG7;GNG5;GNG12;GNG10;GNG8;GNG4;GNG3;GNG11
Uptake and actions of bacterial toxins	0.892475	1.4416	0.005	0.0255449	44	25	FURIN;MAP2K1;MAP2K7;MAP2K2;MAP2K4;MAP2K6;MAP2K3;HSP90AA1;HSP90AB1;HBEGF;PDCD6IP;VAMP2;STX1A;TXNRD1;SYT1;SNAP25;CD9;STX1B;ANTXR2;VAMP1;SYT2;SV2A;SV2B;SV2C;PDZD3	FURIN;MAP2K1;MAP2K7;MAP2K2;MAP2K4;MAP2K6;MAP2K3;HSP90AA1;HSP90AB1
RHO GTPases Activate NADPH Oxidases	0.898437	1.44029	0.00501002	0.0260499	24	20	MAPK3;MAPK1;MAPK14;PIK3C3;MAPK11;PIK3R4;RAC1;RAC2;PRKCB;PRKCD;PRKCZ;CYBB;NCF1;NCF2;NOX1;NCF4;CYBA;NOX3;NOXA1;NOXO1	MAPK3;MAPK1;MAPK14;PIK3C3;MAPK11;PIK3R4;RAC1;RAC2;PRKCB;PRKCD
IL-6-type cytokine receptor ligand interactions	0.901648	1.44054	0.00501002	0.0261026	17	17	JAK1;TYK2;IL11;JAK2;IL6ST;LIFR;CNTFR;OSMR;OSM;LIF;CNTF;CTF1;IL31;IL11RA;IL31RA;CLCF1;CRLF1	JAK1;TYK2;IL11;JAK2;IL6ST;LIFR;CNTFR;OSMR;OSM;LIF;CNTF
p130Cas linkage to MAPK signaling for integrins	0.893915	1.4388	0.0232323	0.0271063	15	15	FGA;FGG;FGB;SRC;VWF;FN1;PTK2;RAP1A;RAP1B;ITGA2B;ITGB3;CRK;BCAR1;APBB1IP;TLN1	FGA;FGG;FGB;SRC;VWF;FN1;PTK2;RAP1A;RAP1B;ITGA2B;ITGB3;CRK
RNA Polymerase III Transcription	0.891112	1.43812	0	0.0274576	41	40	POLR2F;POLR2E;POLR3A;POLR2L;POLR2H;POLR2K;POLR3B;POLR1C;POLR3K;POLR3C;POLR3H;POLR3F;POLR3E;POLR3D;POLR3GL;POLR3G;TBP;SNAPC4;SSB;POU2F1;GTF3A;BRF1;ZNF143;NFIC;BRF2;GTF3C1;CRCP;BDP1;SNAPC3;SNAPC5;SNAPC2;GTF3C3;SNAPC1;NFIA;GTF3C5;GTF3C2;GTF3C4;GTF3C6;NFIX;NFIB	POLR2F;POLR2E;POLR3A;POLR2L;POLR2H;POLR2K;POLR3B;POLR1C;POLR3K;POLR3C;POLR3H;POLR3F;POLR3E;POLR3D;POLR3GL;POLR3G
RNA Polymerase III Transcription Initiation	0.90789	1.43785	0	0.0274927	36	35	POLR2F;POLR2E;POLR3A;POLR2L;POLR2H;POLR2K;POLR3B;POLR1C;POLR3K;POLR3C;POLR3H;POLR3F;POLR3E;POLR3D;POLR3GL;POLR3G;TBP;SNAPC4;POU2F1;GTF3A;BRF1;ZNF143;BRF2;GTF3C1;CRCP;BDP1;SNAPC3;SNAPC5;SNAPC2;GTF3C3;SNAPC1;GTF3C5;GTF3C2;GTF3C4;GTF3C6	POLR2F;POLR2E;POLR3A;POLR2L;POLR2H;POLR2K;POLR3B;POLR1C;POLR3K;POLR3C;POLR3H;POLR3F;POLR3E;POLR3D;POLR3GL;POLR3G
Tat-mediated HIV elongation arrest and recovery	0.887792	1.43664	0.00501002	0.0284314	35	21	POLR2F;POLR2E;POLR2L;POLR2H;POLR2K;POLR2A;POLR2B;CDK9;POLR2C;POLR2G;GTF2F2;POLR2J;POLR2I;TCEA1;SUPT5H;GTF2F1;CCNT1;ELL;SUPT16H;SSRP1;SUPT4H1	POLR2F;POLR2E;POLR2L;POLR2H;POLR2K;POLR2A;POLR2B;CDK9;POLR2C;POLR2G;GTF2F2;POLR2J;POLR2I;TCEA1;SUPT5H;GTF2F1;CCNT1;ELL
PD-1 signaling	0.893572	1.43627	0.006	0.0286296	30	23	LCK;HLA-DRB1;CD4;CD3E;HLA-DRA;CD247;HLA-DRB5;CD3G;TRAC;PTPN11;PTPN6;CSK;CD274;HLA-DPB1;HLA-DQA2;HLA-DPA1;CD3D;PDCD1LG2;PDCD1;HLA-DQB1;HLA-DQA1;HLA-DQB2;HLA-DRB3	LCK;HLA-DRB1;CD4;CD3E;HLA-DRA;CD247;HLA-DRB5;CD3G;TRAC;PTPN11;PTPN6
KSRP (KHSRP) binds and destabilizes mRNA	0.886018	1.43497	0.0220662	0.0293783	17	16	AKT1;MAPK14;MAPK11;PARN;YWHAZ;EXOSC4;EXOSC5;DCP2;EXOSC3;EXOSC6;EXOSC2;EXOSC8;EXOSC7;EXOSC1;DIS3;EXOSC9	AKT1;MAPK14;MAPK11;PARN;YWHAZ
Other interleukin signaling	0.876345	1.43517	0.016016	0.0293871	24	22	CASP3;JAK1;TYK2;CSF3;CSF1;CD4;CSF1R;CSF3R;SDC1;IL16;PRTN3;VAMP2;STX1A;STXBP2;IL10RB;SNAP25;STX4;STX3;PTPRZ1;IL32;TXLNA;IL34	CASP3;JAK1;TYK2;CSF3;CSF1;CD4;CSF1R;CSF3R
Cell recruitment (pro-inflammatory response)	0.891266	1.43465	0.005	0.0294621	23	22	NFKB1;IL1B;RELA;CASP1;IL1A;PYCARD;IL18;HSP90AB1;C3;TXN;NFKB2;MEFV;ENTPD1;CTSG;C3AR1;NT5E;P2RX7;SUGT1;TXNIP;PSTPIP1;ENTPD5;P2RX4	NFKB1;IL1B;RELA;CASP1;IL1A;PYCARD;IL18;HSP90AB1;C3;TXN;NFKB2
Response of EIF2AK1 (HRI) to heme deficiency	0.880817	1.43411	0.025025	0.0297104	15	15	ATF4;PPP1R15A;CEBPB;DDIT3;EIF2AK1;ATF3;EIF2S1;EIF2S2;TRIB3;EIF2S3;ASNS;GRB10;ATF5;CEBPG;CHAC1	ATF4;PPP1R15A;CEBPB;DDIT3;EIF2AK1
Negative regulation of FGFR3 signaling	0.884486	1.43366	0.003	0.0298947	29	29	MAPK3;MAPK1;FGF2;FGF1;UBC;UBA52;SRC;UBB;PPP2CA;RPS27A;PTPN11;GRB2;PPP2CB;PPP2R1A;CBL;FGFR3;BRAF;FGF8;FGF4;FGF23;FGF9;FGF20;SPRY2;FGF17;FRS2;FGF18;FGF5;MKNK1;FGF16	MAPK3;MAPK1;FGF2;FGF1;UBC;UBA52;SRC;UBB;PPP2CA;RPS27A;PTPN11;GRB2;PPP2CB;PPP2R1A;CBL
Beta defensins	0.889732	1.43283	0.003	0.0303855	39	28	CCR2;TLR2;TLR1;CCR6;DEFB1;DEFB118;DEFB123;DEFB126;DEFB133;DEFB124;DEFB127;DEFB113;DEFB110;DEFB129;DEFB108B;DEFB125;DEFB128;DEFB121;DEFB114;DEFB131;DEFB136;DEFB112;DEFB119;DEFB134;DEFB132;DEFB115;DEFB116;DEFB117	CCR2;TLR2;TLR1
Integrin signaling	0.891779	1.43075	0.005	0.0319475	27	26	AKT1;FGA;FGG;FGB;SRC;SYK;GRB2;PTPN1;VWF;FN1;SHC1;SOS1;PTK2;CSK;RAP1A;RAP1B;ITGA2B;ITGB3;CRK;BCAR1;APBB1IP;TLN1;RAPGEF3;RAPGEF4;RASGRP2;RASGRP1	AKT1;FGA;FGG;FGB;SRC;SYK;GRB2;PTPN1;VWF;FN1;SHC1;SOS1;PTK2;CSK;RAP1A;RAP1B;ITGA2B;ITGB3;CRK
Signaling downstream of RAS mutants	0.876629	1.43013	0	0.0320964	43	42	MAPK3;MAPK1;MAP2K1;RAF1;MAP2K2;FGA;FGG;FGB;MAP3K11;SRC;HRAS;JAK2;KRAS;VWF;FN1;NRAS;YWHAB;CSK;ARRB1;RAP1A;ARRB2;RAP1B;ITGA2B;ITGB3;VCL;BRAF;CAMK2G;ARAF;IQGAP1;CAMK2A;CAMK2B;PEBP1;MARK3;CAMK2D;APBB1IP;TLN1;PHB;KSR1;KSR2;CNKSR1;CNKSR2;BRAP	MAPK3;MAPK1;MAP2K1;RAF1;MAP2K2;FGA;FGG;FGB;MAP3K11;SRC;HRAS;JAK2;KRAS;VWF;FN1;NRAS;YWHAB;CSK;ARRB1;RAP1A;ARRB2;RAP1B;ITGA2B;ITGB3;VCL;BRAF;CAMK2G
InlB-mediated entry of Listeria monocytogenes into host cell	0.87064	1.43026	0.040201	0.0322348	16	15	UBC;UBA52;UBB;RPS27A;GRB2;HGS;SH3GL1;MET;CBL;STAM2;EPS15;STAM;SH3GL2;SH3KBP1;SH3GL3	UBC;UBA52;UBB;RPS27A;GRB2;HGS;SH3GL1;MET;CBL;STAM2;EPS15;STAM
Negative regulation of FGFR4 signaling	0.880976	1.42936	0.004	0.0325685	31	31	MAPK3;MAPK1;FGF2;FGF1;UBC;UBA52;SRC;UBB;PPP2CA;RPS27A;PTPN11;GRB2;PPP2CB;PPP2R1A;CBL;BRAF;FGF8;FGFR4;FGF4;FGF23;FGF9;FGF20;FGF19;SPRY2;FGF17;FGF6;FRS2;FGF18;MKNK1;FGF16;KLB	MAPK3;MAPK1;FGF2;FGF1;UBC;UBA52;SRC;UBB;PPP2CA;RPS27A;PTPN11;GRB2;PPP2CB;PPP2R1A;CBL
mRNA Capping	0.880846	1.42816	0.00500501	0.0334581	29	28	POLR2F;POLR2E;POLR2L;POLR2H;POLR2K;POLR2A;POLR2B;POLR2C;POLR2G;GTF2F2;POLR2J;POLR2I;CCNH;ERCC2;ERCC3;SUPT5H;CDK7;GTF2F1;NCBP1;MNAT1;NCBP2;GTF2H1;GTF2H3;GTF2H2;GTF2H5;GTF2H4;RNMT;RNGTT	POLR2F;POLR2E;POLR2L;POLR2H;POLR2K;POLR2A;POLR2B;POLR2C;POLR2G;GTF2F2;POLR2J;POLR2I;CCNH;ERCC2;ERCC3;SUPT5H;CDK7;GTF2F1;NCBP1;MNAT1;NCBP2;GTF2H1;GTF2H3;GTF2H2
Budding and maturation of HIV virion	0.883394	1.427	0.007	0.0340796	36	25	CHMP4B;CHMP2B;CHMP2A;CHMP6;CHMP4C;CHMP4A;CHMP7;UBC;UBA52;UBB;RPS27A;NEDD4L;VPS4A;VPS4B;CHMP3;TSG101;PPIA;VPS28;PDCD6IP;CHMP5;VPS37C;VTA1;VPS37B;VPS37D;UBAP1	CHMP4B;CHMP2B;CHMP2A;CHMP6;CHMP4C;CHMP4A;CHMP7;UBC;UBA52;UBB;RPS27A;NEDD4L;VPS4A;VPS4B;CHMP3;TSG101;PPIA;VPS28;PDCD6IP
Endosomal Sorting Complex Required For Transport (ESCRT)	0.880374	1.4272	0.007	0.0341153	31	28	CHMP4B;CHMP2B;VPS36;CHMP2A;CHMP6;CHMP4C;CHMP4A;CHMP7;UBC;UBA52;UBB;RPS27A;HGS;VPS4A;VPS4B;CHMP3;TSG101;STAM2;VPS28;STAM;VPS25;SNF8;CHMP5;VPS37C;VTA1;VPS37B;VPS37D;UBAP1	CHMP4B;CHMP2B;VPS36;CHMP2A;CHMP6;CHMP4C;CHMP4A;CHMP7;UBC;UBA52;UBB;RPS27A;HGS;VPS4A;VPS4B;CHMP3;TSG101;STAM2;VPS28;STAM;VPS25;SNF8;CHMP5
Signaling by Interleukins	0.876925	1.42618	0	0.0345871	452	424	IL5;AKT1;TNF;JUN;MAPK3;BCL2;MAPK1;NFKB1;IFNG;MAPK8;IL10;IL2;CASP3;IL4;FOS;IL1B;TGFB1;CSF2;STAT1;MAPK14;JAK1;CCL2;BCL2L1;CCL5;FGF2;MYD88;CXCL10;IL13;MMP9;CHUK;TYK2;RELA;CASP1;MAP2K1;TRAF6;NFKBIA;STAT2;MMP2;IL3;FYN;FASLG;IKBKG;SQSTM1;CSF3;IKBKB;LCK;IL15;MAP2K7;IL7;MAPK11;RPS6KA1;RPS6KA3;TBK1;MAPK9;MCL1;CANX;CXCL1;CSF1;IL1A;CCR2;HMOX1;MAP3K7;IL12B;CCL3;RBX1;RPS6KA2;CCL4;IL11;CXCL2;CCL11;CD4;ATF2;MAP…	IL5;AKT1;TNF;JUN;MAPK3;BCL2;MAPK1;NFKB1;IFNG;MAPK8;IL10;IL2;CASP3;IL4;FOS;IL1B;TGFB1;CSF2;STAT1;MAPK14;JAK1;CCL2;BCL2L1;CCL5;FGF2;MYD88;CXCL10;IL13;MMP9;CHUK;TYK2;RELA;CASP1;MAP2K1;TRAF6;NFKBIA;STAT2;MMP2;IL3;FYN;FASLG;IKBKG;SQSTM1;CSF3;IKBKB;LCK;IL15;MAP2K7;IL7;MAPK11;RPS6KA1;RPS6KA3;TBK1;MAPK9;MCL1;CANX;CXCL1;CSF1;IL1A;CCR2;HMOX1;MAP3K7;IL12B;CCL3;RBX1;RPS6KA2;CCL4;IL11;CXCL2;CCL11;CD4;ATF2;MAP…
RNA Pol II CTD phosphorylation and interaction with CE during HIV infection	0.880306	1.42443	0.00600601	0.0358924	27	26	POLR2F;POLR2E;POLR2L;POLR2H;POLR2K;POLR2A;POLR2B;POLR2C;POLR2G;GTF2F2;POLR2J;POLR2I;CCNH;ERCC2;ERCC3;SUPT5H;CDK7;GTF2F1;MNAT1;GTF2H1;GTF2H3;GTF2H2;GTF2H5;GTF2H4;RNMT;RNGTT	POLR2F;POLR2E;POLR2L;POLR2H;POLR2K;POLR2A;POLR2B;POLR2C;POLR2G;GTF2F2;POLR2J;POLR2I;CCNH;ERCC2;ERCC3;SUPT5H;CDK7;GTF2F1;MNAT1;GTF2H1;GTF2H3;GTF2H2
Diseases of programmed cell death	0.876297	1.42343	0.009	0.0365778	29	29	JUN;CASP8;FASLG;RIPK1;BCL2L11;FADD;TRADD;APP;CDKN2A;FOXO3;TRAF2;CDK5;YWHAE;SOD2;CAPN1;CAPN2;CDC25C;CDC25A;C1QBP;PRDX1;GOLGA2;LMNB1;LMNA;CDC25B;PRDX2;CDK5R1;CAST;CAPNS1;CAPNS2	JUN;CASP8;FASLG;RIPK1;BCL2L11;FADD;TRADD;APP;CDKN2A;FOXO3;TRAF2;CDK5;YWHAE;SOD2
RAF activation	0.883845	1.42308	0.002	0.0366878	34	33	PPP1CC;PPP1CB;MAP2K1;RAF1;MAP2K2;MAP3K11;SRC;HRAS;PPP2CA;JAK2;KRAS;PPP2CB;PPP2R1A;NRAS;YWHAB;PPP2R5D;PPP2R5C;PPP2R5A;PPP2R5E;SHOC2;PPP2R5B;PPP2R1B;BRAF;CAMK2G;ARAF;CAMK2A;CAMK2B;MARK3;MRAS;CAMK2D;PHB;KSR1;BRAP	PPP1CC;PPP1CB;MAP2K1;RAF1;MAP2K2;MAP3K11;SRC;HRAS;PPP2CA;JAK2;KRAS;PPP2CB;PPP2R1A;NRAS;YWHAB;PPP2R5D;PPP2R5C;PPP2R5A;PPP2R5E;SHOC2;PPP2R5B;PPP2R1B;BRAF;CAMK2G
Zinc transporters	-0.377081	-1.23767	0	0.0376135	17	17	SLC39A3;SLC39A14;SLC30A1;SLC30A8;SLC39A1;SLC30A2;SLC39A7;SLC30A5;SLC39A2;SLC30A3;SLC30A7;SLC30A6;SLC39A4;SLC39A6;SLC39A8;SLC39A5;SLC39A10	SLC39A3;SLC39A14;SLC30A1;SLC30A8;SLC39A1;SLC30A2;SLC39A7;SLC30A5;SLC39A2;SLC30A3;SLC30A7;SLC30A6;SLC39A4;SLC39A6;SLC39A8;SLC39A5;SLC39A10
Death Receptor Signalling	0.877974	1.42038	0	0.038331	144	132	TNF;NFKB1;MAPK8;CASP3;MYD88;CASP8;CHUK;RELA;TRAF6;NFKBIA;FASLG;IKBKG;SQSTM1;IKBKB;RIPK1;BCL2L11;MAP3K7;FADD;TRADD;CASP10;TAX1BP1;BAD;UBC;UBA52;UBB;RPS27A;RHOA;TNFRSF1A;NGF;TNFSF10;HDAC1;FAS;IRAK1;RAC1;XIAP;BIRC3;TRAF2;CFLAR;BIRC2;TAB1;YWHAE;HDAC2;TAB2;HDAC3;CASP2;SOS1;TNFRSF10B;PSEN1;VAV1;TNFRSF10A;TRAF1;NGFR;CYLD;TAB3;AATF;OTUD7B;ADAM17;USP2;ITSN1;GNA13;RBCK1;PSEN2;ARHGDIA;PRKCI;ARHGEF7;TRIO;NCS…	TNF;NFKB1;MAPK8;CASP3;MYD88;CASP8;CHUK;RELA;TRAF6;NFKBIA;FASLG;IKBKG;SQSTM1;IKBKB;RIPK1;BCL2L11;MAP3K7;FADD;TRADD;CASP10;TAX1BP1;BAD;UBC;UBA52;UBB;RPS27A;RHOA;TNFRSF1A;NGF;TNFSF10;HDAC1;FAS;IRAK1;RAC1;XIAP;BIRC3;TRAF2;CFLAR;BIRC2;TAB1;YWHAE;HDAC2;TAB2;HDAC3;CASP2;SOS1;TNFRSF10B;PSEN1;VAV1;TNFRSF10A;TRAF1;NGFR
Prolactin receptor signaling	0.872374	1.42059	0.0422961	0.0383498	15	15	RBX1;JAK2;PTPN11;STAT5B;PRL;STAT5A;GHR;PRLR;CUL1;SKP1;BTRC;GH1;CSH1;GH2;SH2B1	RBX1;JAK2;PTPN11;STAT5B;PRL;STAT5A;GHR;PRLR;CUL1;SKP1;BTRC;GH1
Response of Mtb to phagocytosis	0.893556	1.42077	0.006	0.038352	39	23	MAPK3;MAPK1;RAB7A;GSK3A;UBC;UBA52;UBB;RPS27A;NOS2;RAB5A;HGS;ENO1;PGK1;CTSG;RNF213;VPS33B;DUSP16;CORO1A;KPNA1;KPNB1;SFPQ;TRIM27;ATP6V1H	MAPK3;MAPK1;RAB7A;GSK3A;UBC;UBA52;UBB;RPS27A;NOS2;RAB5A;HGS;ENO1;PGK1
Signaling by NTRK2 (TRKB)	0.878694	1.42081	0.006	0.0385461	25	25	FYN;PIK3CA;SRC;HRAS;PTPN11;KRAS;PIK3R1;GRB2;RAC1;CDK5;SHC1;NRAS;BDNF;SOS1;PLCG1;GAB1;NTRK2;GRIN2B;TIAM1;NTF3;FRS2;NTF4;CDK5R1;DOCK3;FRS3	FYN;PIK3CA;SRC;HRAS;PTPN11;KRAS;PIK3R1;GRB2;RAC1;CDK5;SHC1;NRAS;BDNF;SOS1;PLCG1
Metabolism of Angiotensinogen to Angiotensins	0.888685	1.41949	0.0240481	0.0388483	18	16	AGT;REN;ACE;CMA1;ACE2;MME;CTSD;ANPEP;CTSG;CPB2;CPB1;ENPEP;CTSZ;ATP6AP2;GZMH;CPA3	AGT;REN;ACE;CMA1;ACE2;MME;CTSD
G-protein beta:gamma signalling	0.883693	1.41955	0	0.0389912	32	29	AKT1;PIK3CG;RHOA;CDC42;GNB1;AKT2;PAK1;BTK;GNB2;GNGT1;AKT3;GNB3;GNB5;GNG13;GNB4;GNG2;GNG7;GNG5;GNG12;GNG10;GNG8;GNG4;GNG3;GNG11;PLCB3;PLCB2;PIK3R5;PLCB1;ARHGEF6	AKT1;PIK3CG;RHOA;CDC42;GNB1;AKT2;PAK1;BTK;GNB2;GNGT1;AKT3;GNB3;GNB5;GNG13;GNB4;GNG2;GNG7;GNG5;GNG12;GNG10;GNG8;GNG4;GNG3;GNG11;PLCB3
Signaling by high-kinase activity BRAF mutants	0.887283	1.41899	0	0.0391764	34	34	MAPK3;MAPK1;MAP2K1;RAF1;MAP2K2;FGA;FGG;FGB;SRC;HRAS;KRAS;VWF;FN1;NRAS;YWHAB;CSK;ARRB1;RAP1A;ARRB2;RAP1B;ITGA2B;ITGB3;VCL;BRAF;ARAF;IQGAP1;PEBP1;MARK3;APBB1IP;TLN1;KSR1;KSR2;CNKSR1;CNKSR2	MAPK3;MAPK1;MAP2K1;RAF1;MAP2K2;FGA;FGG;FGB;SRC;HRAS;KRAS;VWF;FN1;NRAS;YWHAB;CSK;ARRB1;RAP1A;ARRB2;RAP1B;ITGA2B;ITGB3;VCL;BRAF
Formation of the Early Elongation Complex	0.88004	1.41868	0.00600601	0.0392838	33	27	POLR2F;POLR2E;POLR2L;POLR2H;POLR2K;POLR2A;POLR2B;POLR2C;POLR2G;GTF2F2;POLR2J;POLR2I;CCNH;ERCC2;ERCC3;SUPT5H;CDK7;GTF2F1;NCBP1;MNAT1;NCBP2;GTF2H1;GTF2H3;GTF2H2;GTF2H5;GTF2H4;SUPT4H1	POLR2F;POLR2E;POLR2L;POLR2H;POLR2K;POLR2A;POLR2B;POLR2C;POLR2G;GTF2F2;POLR2J;POLR2I;CCNH;ERCC2;ERCC3;SUPT5H;CDK7;GTF2F1;NCBP1;MNAT1;NCBP2;GTF2H1;GTF2H3;GTF2H2
Rap1 signalling	0.883758	1.41655	0.0200401	0.0394653	16	16	RAF1;PRKACA;PRKACB;PRKACG;YWHAZ;PRKG1;YWHAB;RAP1A;RAP1B;RAPGEF3;RAPGEF4;RASGRP2;RASGRP1;RAP1GAP;SIPA1;RAP1GAP2	RAF1;PRKACA;PRKACB;PRKACG;YWHAZ;PRKG1;YWHAB;RAP1A;RAP1B
Signaling by FGFR3	0.881193	1.41676	0	0.0394992	40	40	MAPK3;MAPK1;FGF2;FGF1;PIK3CA;UBC;UBA52;SRC;UBB;HRAS;PPP2CA;RPS27A;PTPN11;KRAS;PIK3R1;GRB2;PPP2CB;PPP2R1A;SHC1;NRAS;CBL;SOS1;PLCG1;FGFR3;BRAF;FGF8;FGF4;GAB1;FGF23;FGF9;FGF20;SPRY2;FGF17;FRS2;GALNT3;FGF18;FGF5;MKNK1;FGF16;FRS3	MAPK3;MAPK1;FGF2;FGF1;PIK3CA;UBC;UBA52;SRC;UBB;HRAS;PPP2CA;RPS27A;PTPN11;KRAS;PIK3R1;GRB2;PPP2CB;PPP2R1A;SHC1;NRAS;CBL;SOS1;PLCG1
Pausing and recovery of Tat-mediated HIV elongation	0.887792	1.41677	0.015015	0.0397007	35	21	POLR2F;POLR2E;POLR2L;POLR2H;POLR2K;POLR2A;POLR2B;CDK9;POLR2C;POLR2G;GTF2F2;POLR2J;POLR2I;TCEA1;SUPT5H;GTF2F1;CCNT1;ELL;SUPT16H;SSRP1;SUPT4H1	POLR2F;POLR2E;POLR2L;POLR2H;POLR2K;POLR2A;POLR2B;CDK9;POLR2C;POLR2G;GTF2F2;POLR2J;POLR2I;TCEA1;SUPT5H;GTF2F1;CCNT1;ELL
PIWI-interacting RNA (piRNA) biogenesis	0.881221	1.41597	0.003003	0.0397356	29	28	POLR2F;POLR2E;POLR2L;POLR2H;POLR2K;HSP90AA1;POLR2A;POLR2B;POLR2C;POLR2G;POLR2J;POLR2I;DDX4;MYBL1;FKBP6;TDRD12;PIWIL1;PIWIL4;ASZ1;TDRD1;TDRD9;PIWIL2;MAEL;MOV10L1;HENMT1;TDRKH;PLD6;TDRD6	POLR2F;POLR2E;POLR2L;POLR2H;POLR2K;HSP90AA1;POLR2A;POLR2B;POLR2C;POLR2G;POLR2J;POLR2I
Macroautophagy	0.882098	1.41685	0	0.0398571	117	110	MTOR;ATG7;ATG5;PIK3C3;ATG12;BECN1;ATG16L1;MAP1LC3B;SQSTM1;GABARAPL2;ATG9A;MAP1LC3A;ULK1;RB1CC1;RHEB;TSC2;RPTOR;ATG13;UVRAG;ATG3;PIK3R4;WIPI1;VCP;ATG10;CHMP4B;ATG4A;CHMP2B;CHMP2A;CHMP6;CHMP4C;CHMP4A;MLST8;CHMP7;UBC;UBA52;SRC;UBB;HSP90AA1;RPS27A;HSPA8;GABARAPL1;GABARAP;ATM;CFTR;MAP1LC3C;GABARAPL3;UBE2N;NBR1;CSNK2A1;CHMP3;VDAC1;ATG14;WIPI2;AMBRA1;ATG4B;HDAC6;PARK2;TSC1;ATG4D;PRKAA1;PRKAA2;ATG4C;DYNL…	MTOR;ATG7;ATG5;PIK3C3;ATG12;BECN1;ATG16L1;MAP1LC3B;SQSTM1;GABARAPL2;ATG9A;MAP1LC3A;ULK1;RB1CC1;RHEB;TSC2;RPTOR;ATG13;UVRAG;ATG3;PIK3R4;WIPI1;VCP;ATG10;CHMP4B;ATG4A;CHMP2B;CHMP2A;CHMP6;CHMP4C;CHMP4A;MLST8;CHMP7;UBC;UBA52;SRC;UBB;HSP90AA1;RPS27A;HSPA8;GABARAPL1;GABARAP;ATM;CFTR;MAP1LC3C;GABARAPL3;UBE2N;NBR1;CSNK2A1;CHMP3;VDAC1;ATG14;WIPI2;AMBRA1;ATG4B;HDAC6;PARK2;TSC1;ATG4D;PRKAA1
Downregulation of SMAD2/3:SMAD4 transcriptional activity	0.877147	1.41714	0.003	0.0400314	23	23	SMAD2;SKIL;UBC;UBA52;UBB;RPS27A;SMAD3;PARP1;HDAC1;SMAD4;NEDD4L;UBE2D1;UBE2D3;NCOR1;SMURF2;NCOR2;PPM1A;RNF111;TRIM33;USP9X;SKI;TGIF1;TGIF2	SMAD2;SKIL;UBC;UBA52;UBB;RPS27A;SMAD3;PARP1;HDAC1;SMAD4;NEDD4L;UBE2D1;UBE2D3;NCOR1;SMURF2;NCOR2;PPM1A
Glycogen storage diseases	0.863132	1.41687	0.0401204	0.0400521	16	15	PPP1R3C;UBC;UBA52;UBB;RPS27A;GYS1;GYS2;EPM2A;GAA;G6PC;GBE1;NHLRC1;GYG1;GYG2;G6PC3	PPP1R3C;UBC;UBA52;UBB;RPS27A;GYS1;GYS2;EPM2A
Aberrant regulation of mitotic G1/S transition in cancer due to RB1 defects	0.868319	1.4175	0.0412475	0.0400913	17	16	RB1;CCND1;CDK2;CDKN1A;CDK4;CCNE1;CDKN1B;CDK6;CCND3;CCND2;TFDP1;CCNE2;CDKN1C;E2F3;E2F2;TFDP2	RB1;CCND1;CDK2;CDKN1A;CDK4;CCNE1;CDKN1B;CDK6;CCND3;CCND2
Signaling by RAF1 mutants	0.88059	1.41726	0.002	0.0401279	39	38	MAPK3;MAPK1;MAP2K1;RAF1;MAP2K2;FGA;FGG;FGB;SRC;HRAS;JAK2;KRAS;VWF;FN1;NRAS;YWHAB;CSK;ARRB1;RAP1A;ARRB2;RAP1B;ITGA2B;ITGB3;VCL;BRAF;CAMK2G;ARAF;IQGAP1;CAMK2A;CAMK2B;MARK3;CAMK2D;APBB1IP;TLN1;KSR1;KSR2;CNKSR1;CNKSR2	MAPK3;MAPK1;MAP2K1;RAF1;MAP2K2;FGA;FGG;FGB;SRC;HRAS;JAK2;KRAS;VWF;FN1;NRAS;YWHAB;CSK;ARRB1;RAP1A;ARRB2;RAP1B;ITGA2B;ITGB3;VCL;BRAF;CAMK2G
Senescence-Associated Secretory Phenotype (SASP)	0.884042	1.41763	0	0.0401568	82	48	JUN;MAPK3;MAPK1;NFKB1;FOS;RELA;RPS6KA1;RPS6KA3;IL1A;RPS6KA2;CEBPB;UBC;UBA52;UBB;STAT3;RPS27A;CDKN2A;CDK2;EHMT2;CDKN1A;EHMT1;CDK4;CDKN1B;MAPK7;UBE2D1;CDK6;H2AFX;UBE2S;CDC27;CCNA2;UBE2E1;CDC16;CDKN2B;CDC23;UBE2C;ANAPC11;CCNA1;ANAPC5;ANAPC10;ANAPC1;ANAPC4;ANAPC7;CDC26;CDKN2C;IGFBP7;CDKN2D;ANAPC16;VENTX	JUN;MAPK3;MAPK1;NFKB1;FOS;RELA;RPS6KA1;RPS6KA3;IL1A;RPS6KA2;CEBPB;UBC;UBA52;UBB;STAT3;RPS27A;CDKN2A;CDK2;EHMT2;CDKN1A;EHMT1;CDK4;CDKN1B;MAPK7;UBE2D1;CDK6;H2AFX;UBE2S
Costimulation by the CD28 family	0.87777	1.41493	0	0.0404488	76	68	AKT1;MTOR;FYN;LCK;HLA-DRB1;CD4;CD3E;HLA-DRA;CD247;MLST8;HLA-DRB5;CD3G;TRAC;PIK3CA;SRC;PPP2CA;PTPN11;CDC42;CD86;PIK3R1;PTPN6;GRB2;LYN;CD80;RAC1;PPP2CB;CTLA4;PPP2R1A;PIK3R2;AKT2;PAK1;AKT3;PIK3R3;CSK;VAV1;CD274;PPP2R5D;PPP2R5C;PPP2R5A;YES1;PPP2R5E;PPP2R5B;PAK2;RICTOR;PPP2R1B;HLA-DPB1;HLA-DQA2;HLA-DPA1;CD3D;TRIB3;GRAP2;MAP3K8;PDCD1LG2;PDCD1;CD28;HLA-DQB1;MAPKAP1;PAK3;ICOSLG;TNFRSF14;HLA-DQA1;HLA-DQB2…	AKT1;MTOR;FYN;LCK;HLA-DRB1;CD4;CD3E;HLA-DRA;CD247;MLST8;HLA-DRB5;CD3G;TRAC;PIK3CA;SRC;PPP2CA;PTPN11;CDC42;CD86;PIK3R1;PTPN6;GRB2;LYN;CD80;RAC1;PPP2CB;CTLA4;PPP2R1A;PIK3R2;AKT2;PAK1;AKT3;PIK3R3;CSK;VAV1;CD274;PPP2R5D;PPP2R5C;PPP2R5A;YES1;PPP2R5E;PPP2R5B;PAK2;RICTOR
Regulation of TP53 Degradation	0.870379	1.41346	0.001	0.0414681	36	35	AKT1;MTOR;MLST8;TP53;UBC;UBA52;UBB;PPP2CA;RPS27A;CDKN2A;CDK2;ATM;CDK1;PPP2CB;MDM2;PPP2R1A;AKT2;AKT3;SGK1;PPP2R5C;RICTOR;PPP2R1B;CCNA2;CHEK2;DAXX;USP7;USP2;CCNA1;CCNG1;MAPKAP1;RNF34;MDM4;PRR5;PHF20;RFFL	AKT1;MTOR;MLST8;TP53;UBC;UBA52;UBB;PPP2CA;RPS27A;CDKN2A;CDK2;ATM;CDK1;PPP2CB;MDM2;PPP2R1A;AKT2;AKT3;SGK1;PPP2R5C;RICTOR;PPP2R1B;CCNA2;CHEK2;DAXX
Signaling by Erythropoietin	0.884135	1.41363	0.004004	0.0415369	25	25	PIK3CA;PIK3CG;PIK3CB;PIK3CD;HRAS;JAK2;KRAS;PIK3R1;STAT5B;EPOR;GRB2;LYN;EPO;STAT5A;SHC1;NRAS;SOS1;VAV1;PLCG1;IRS2;CRKL;PIK3R5;PLCG2;GAB1;RAPGEF1	PIK3CA;PIK3CG;PIK3CB;PIK3CD;HRAS;JAK2;KRAS;PIK3R1;STAT5B;EPOR;GRB2;LYN;EPO;STAT5A;SHC1;NRAS;SOS1;VAV1;PLCG1;IRS2
RNA Pol II CTD phosphorylation and interaction with CE	0.880306	1.41258	0.004004	0.0420103	27	26	POLR2F;POLR2E;POLR2L;POLR2H;POLR2K;POLR2A;POLR2B;POLR2C;POLR2G;GTF2F2;POLR2J;POLR2I;CCNH;ERCC2;ERCC3;SUPT5H;CDK7;GTF2F1;MNAT1;GTF2H1;GTF2H3;GTF2H2;GTF2H5;GTF2H4;RNMT;RNGTT	POLR2F;POLR2E;POLR2L;POLR2H;POLR2K;POLR2A;POLR2B;POLR2C;POLR2G;GTF2F2;POLR2J;POLR2I;CCNH;ERCC2;ERCC3;SUPT5H;CDK7;GTF2F1;MNAT1;GTF2H1;GTF2H3;GTF2H2
Chemokine receptors bind chemokines	0.883487	1.41161	0	0.0426591	57	51	CCL2;CCL5;CXCL10;CXCL1;CCR2;CCL3;CCL4;CXCL2;CCR3;CCL11;CXCR4;CXCL12;CCR5;CXCL9;CCR7;CXCR3;PF4;CXCL11;CCL20;CCR1;CXCR2;PPBP;CCL19;CXCR5;CXCL5;CXCL13;CCL7;CCL21;CCL28;CXCR1;CXCR6;CCR4;CCR9;CX3CL1;CCR8;CCL27;CX3CR1;CCL22;CXCL3;CCL16;CXCL16;CCL17;CCL25;CCR6;CCR10;CXCL6;XCL1;XCR1;CCL1;XCL2;CCRL2	CCL2;CCL5;CXCL10;CXCL1;CCR2;CCL3;CCL4;CXCL2;CCR3;CCL11;CXCR4;CXCL12;CCR5;CXCL9;CCR7;CXCR3;PF4;CXCL11;CCL20;CCR1;CXCR2;PPBP;CCL19;CXCR5;CXCL5;CXCL13;CCL7;CCL21;CCL28;CXCR1;CXCR6;CCR4;CCR9;CX3CL1;CCR8;CCL27;CX3CR1;CCL22;CXCL3;CCL16;CXCL16;CCL17;CCL25;CCR6;CCR10;CXCL6
Signaling by RAS mutants	0.876629	1.4118	0	0.0426877	43	42	MAPK3;MAPK1;MAP2K1;RAF1;MAP2K2;FGA;FGG;FGB;MAP3K11;SRC;HRAS;JAK2;KRAS;VWF;FN1;NRAS;YWHAB;CSK;ARRB1;RAP1A;ARRB2;RAP1B;ITGA2B;ITGB3;VCL;BRAF;CAMK2G;ARAF;IQGAP1;CAMK2A;CAMK2B;PEBP1;MARK3;CAMK2D;APBB1IP;TLN1;PHB;KSR1;KSR2;CNKSR1;CNKSR2;BRAP	MAPK3;MAPK1;MAP2K1;RAF1;MAP2K2;FGA;FGG;FGB;MAP3K11;SRC;HRAS;JAK2;KRAS;VWF;FN1;NRAS;YWHAB;CSK;ARRB1;RAP1A;ARRB2;RAP1B;ITGA2B;ITGB3;VCL;BRAF;CAMK2G
PI3K/AKT Signaling in Cancer	0.873164	1.41104	0	0.0429836	102	98	AKT1;EGF;MTOR;FGF2;CHUK;GSK3B;FYN;CASP9;LCK;PDGFB;TSC2;GSK3A;FGF1;FGF7;MLST8;PDGFA;TGFA;BAD;PIK3CA;PIK3CB;PIK3CD;SRC;EGFR;PTEN;ESR1;PTPN11;CREB1;ERBB2;KIT;CD86;CDKN1A;CD19;PIK3R1;GRB2;CD80;RAC1;PDGFRB;MDM2;RAC2;CDKN1B;IRS1;FOXO1;FOXO3;PIK3R2;AKT2;MET;FGFR1;AKT3;PIK3R3;VAV1;FGFR2;PDGFRA;ERBB3;IRS2;HBEGF;RICTOR;ERBB4;FGFR3;RHOG;FGF8;NRG1;NR4A1;FGF10;EREG;FGFR4;FGF4;ESR2;FOXO4;CD28;GAB1;AKT1S1;FGF23…	AKT1;EGF;MTOR;FGF2;CHUK;GSK3B;FYN;CASP9;LCK;PDGFB;TSC2;GSK3A;FGF1;FGF7;MLST8;PDGFA;TGFA;BAD;PIK3CA;PIK3CB;PIK3CD;SRC;EGFR;PTEN;ESR1;PTPN11;CREB1;ERBB2;KIT;CD86;CDKN1A;CD19;PIK3R1;GRB2;CD80;RAC1;PDGFRB;MDM2;RAC2;CDKN1B;IRS1;FOXO1;FOXO3;PIK3R2;AKT2;MET;FGFR1;AKT3;PIK3R3;VAV1;FGFR2;PDGFRA;ERBB3;IRS2;HBEGF;RICTOR;ERBB4;FGFR3
Signaling by FGFR4	0.880618	1.41083	0.001	0.0430131	41	41	MAPK3;MAPK1;FGF2;FGF1;PIK3CA;UBC;UBA52;SRC;UBB;HRAS;PPP2CA;RPS27A;PTPN11;KRAS;PIK3R1;GRB2;PPP2CB;PPP2R1A;SHC1;NRAS;CBL;SOS1;PLCG1;BRAF;FGF8;FGFR4;FGF4;GAB1;FGF23;FGF9;FGF20;FGF19;SPRY2;FGF17;FGF6;FRS2;FGF18;MKNK1;FGF16;KLB;FRS3	MAPK3;MAPK1;FGF2;FGF1;PIK3CA;UBC;UBA52;SRC;UBB;HRAS;PPP2CA;RPS27A;PTPN11;KRAS;PIK3R1;GRB2;PPP2CB;PPP2R1A;SHC1;NRAS;CBL;SOS1;PLCG1
ADP signalling through P2Y purinoceptor 1	0.866777	1.41026	0.016016	0.0434213	25	23	MAPK14;SRC;GNB1;GNB2;GNGT1;GNB3;GNB5;GNG13;GNB4;GNG2;GNG7;GNG5;GNG12;GNG10;GNG8;GNG4;GNG3;GNG11;GNA15;GNA11;PLA2G4A;GNA14;P2RY1	MAPK14;SRC;GNB1;GNB2;GNGT1;GNB3;GNB5;GNG13;GNB4;GNG2;GNG7;GNG5;GNG12;GNG10;GNG8;GNG4;GNG3;GNG11;GNA15;GNA11
Transcriptional regulation by the AP-2 (TFAP2) family of transcription factors	0.870003	1.40971	0.001	0.0434435	36	35	UBE2I;SUMO1;TGFA;MYC;VEGFA;EGFR;ESR1;ERBB2;EP300;KIT;CREBBP;CDKN1A;APOE;HSPD1;YY1;NPM1;WWOX;NOP2;MYBL2;YEATS4;ATAD2;DEK;TFAP2A;CGA;PITX2;CITED1;KDM5B;TFAP2B;CITED2;TFAP2C;KCTD1;KCTD15;TFAP2E;TFAP2D;CITED4	UBE2I;SUMO1;TGFA;MYC;VEGFA;EGFR;ESR1;ERBB2;EP300;KIT;CREBBP;CDKN1A;APOE;HSPD1;YY1
Triglyceride metabolism	0.874084	1.40931	0.002	0.0434532	38	34	PPP1CA;PPP1CC;PPP1CB;PRKACA;PRKACB;CAV1;PRKACG;PLIN1;FABP4;FABP1;LIPE;GPD2;DGAT1;DGAT2;LPIN2;LPIN1;GK2;MGLL;PLIN3;ABHD5;FABP9;AGMO;LPIN3;FABP3;GPAM;FABP7;FABP2;FABP6;FABP5;PNPLA4;GPAT2;PNPLA5;FABP12;GK	PPP1CA;PPP1CC;PPP1CB;PRKACA;PRKACB;CAV1;PRKACG
Oncogene Induced Senescence	0.88204	1.40904	0.008	0.043513	35	29	MAPK3;MAPK1;RB1;TP53;UBC;UBA52;UBB;RPS27A;CDKN2A;SP1;CDK4;MDM2;CDK6;ETS1;CDKN2B;TFDP1;ID1;ETS2;CDKN2C;MDM4;E2F3;CDKN2D;E2F2;TNRC6A;MOV10;TNRC6B;TFDP2;TNRC6C;ERF	MAPK3;MAPK1;RB1;TP53;UBC;UBA52;UBB;RPS27A;CDKN2A;SP1;CDK4;MDM2;CDK6
MAP2K and MAPK activation	0.878653	1.40943	0	0.0435184	38	38	MAPK3;MAPK1;MAP2K1;RAF1;MAP2K2;FGA;FGG;FGB;SRC;HRAS;KRAS;VWF;FN1;NRAS;YWHAB;CSK;ARRB1;RAP1A;ARRB2;RAP1B;ITGA2B;ITGB3;VCL;BRAF;ARAF;IQGAP1;LAMTOR3;PEBP1;MARK3;APBB1IP;TLN1;KSR1;LAMTOR2;KSR2;CNKSR1;CNKSR2;WDR83;IL17RD	MAPK3;MAPK1;MAP2K1;RAF1;MAP2K2;FGA;FGG;FGB;SRC;HRAS;KRAS;VWF;FN1;NRAS;YWHAB;CSK;ARRB1;RAP1A;ARRB2;RAP1B;ITGA2B;ITGB3;VCL;BRAF
Tie2 Signaling	0.883792	1.40996	0.0211055	0.0435561	18	18	PIK3CA;PIK3CB;HRAS;PTPN11;KRAS;PIK3R1;GRB2;PIK3R2;SHC1;NRAS;TEK;SOS1;ANGPT1;ANGPT2;DOK2;GRB7;GRB14;ANGPT4	PIK3CA;PIK3CB;HRAS;PTPN11;KRAS;PIK3R1;GRB2;PIK3R2;SHC1;NRAS;TEK;SOS1
Pausing and recovery of HIV elongation	0.88009	1.40973	0.006	0.0436311	36	23	POLR2F;POLR2E;POLR2L;POLR2H;POLR2K;POLR2A;POLR2B;CDK9;POLR2C;POLR2G;GTF2F2;POLR2J;POLR2I;TCEA1;SUPT5H;GTF2F1;CCNT1;ELL;CCNT2;CCNK;SUPT16H;SSRP1;SUPT4H1	POLR2F;POLR2E;POLR2L;POLR2H;POLR2K;POLR2A;POLR2B;CDK9;POLR2C;POLR2G;GTF2F2;POLR2J;POLR2I;TCEA1;SUPT5H;GTF2F1;CCNT1;ELL;CCNT2;CCNK
CREB1 phosphorylation through NMDA receptor-mediated activation of RAS signaling	0.864925	1.40776	0.008	0.0440043	28	26	MAPK3;MAPK1;RPS6KA1;RPS6KA3;RPS6KA2;HRAS;KRAS;CREB1;NRAS;RPS6KA6;DLG4;ACTN2;DLG1;CAMK2G;DLG3;DLG2;CAMK2A;CAMK2B;GRIN2B;CAMK2D;GRIN1;RASGRF1;GRIN2D;LRRC7;RASGRF2;NEFL	MAPK3;MAPK1;RPS6KA1;RPS6KA3;RPS6KA2;HRAS;KRAS;CREB1;NRAS;RPS6KA6;DLG4;ACTN2;DLG1;CAMK2G
Signaling by PDGF	0.871662	1.4078	0	0.0441647	53	52	STAT1;FURIN;SPP1;PDGFB;PDGFA;PIK3CA;PIK3CB;SRC;STAT3;HRAS;PTPN11;KRAS;PLG;PIK3R1;STAT5B;GRB2;STAT5A;PDGFRB;STAT6;PIK3R2;NRAS;THBS1;SOS1;NCK1;PLCG1;PDGFRA;PLAT;CRK;BCAR1;CRKL;COL4A1;PTPN12;RASA1;COL4A2;PDGFC;COL4A5;THBS2;NCK2;RAPGEF1;COL4A3;PDGFD;COL4A4;GRB7;COL9A1;COL6A3;COL6A2;COL9A3;COL6A5;COL9A2;COL6A6;THBS4;THBS3	STAT1;FURIN;SPP1;PDGFB;PDGFA;PIK3CA;PIK3CB;SRC;STAT3;HRAS;PTPN11;KRAS;PLG;PIK3R1;STAT5B;GRB2;STAT5A;PDGFRB;STAT6;PIK3R2;NRAS;THBS1;SOS1;NCK1;PLCG1;PDGFRA;PLAT
Negative regulation of FGFR2 signaling	0.875485	1.40786	0.004	0.044322	34	34	MAPK3;MAPK1;FGF2;FGF1;FGF7;UBC;UBA52;SRC;UBB;PPP2CA;RPS27A;PTPN11;GRB2;PPP2CB;PPP2R1A;CBL;FGFR2;BRAF;FGF8;FGF10;FGF4;FGF23;FGF9;FGF3;FGF20;SPRY2;FGF17;FGF6;FRS2;FGF18;FGF5;FGF22;MKNK1;FGF16	MAPK3;MAPK1;FGF2;FGF1;FGF7;UBC;UBA52;SRC;UBB;PPP2CA;RPS27A;PTPN11;GRB2;PPP2CB;PPP2R1A;CBL;FGFR2
Formation of the HIV-1 Early Elongation Complex	0.88004	1.40797	0.002	0.0444236	33	27	POLR2F;POLR2E;POLR2L;POLR2H;POLR2K;POLR2A;POLR2B;POLR2C;POLR2G;GTF2F2;POLR2J;POLR2I;CCNH;ERCC2;ERCC3;SUPT5H;CDK7;GTF2F1;NCBP1;MNAT1;NCBP2;GTF2H1;GTF2H3;GTF2H2;GTF2H5;GTF2H4;SUPT4H1	POLR2F;POLR2E;POLR2L;POLR2H;POLR2K;POLR2A;POLR2B;POLR2C;POLR2G;GTF2F2;POLR2J;POLR2I;CCNH;ERCC2;ERCC3;SUPT5H;CDK7;GTF2F1;NCBP1;MNAT1;NCBP2;GTF2H1;GTF2H3;GTF2H2
RAS processing	0.874975	1.40689	0.0432596	0.0445195	20	15	BCL2L1;HRAS;KRAS;NRAS;PRKCQ;PRKG2;ARL2;FNTB;FNTA;PDE6D;ZDHHC9;LYPLA1;RCE1;GOLGA7;ICMT	BCL2L1;HRAS;KRAS;NRAS;PRKCQ
ESR-mediated signaling	0.872527	1.40707	0	0.0445502	192	152	AKT1;JUN;EGF;MAPK3;BCL2;MAPK1;FOS;MMP9;MMP2;POLR2F;POLR2E;POLR2L;POLR2H;POLR2K;ATF2;DDX5;TGFA;PIK3CA;MYC;SRC;EGFR;HRAS;HSP90AA1;CCND1;ESR1;KRAS;CREB1;EP300;NOS3;HDAC1;CREBBP;SP1;CXCL12;PIK3R1;POLR2A;IGF1R;CAV1;HSP90AB1;CDKN1B;GNB1;POLR2B;FOXO3;TBP;PIK3R2;SHC1;AKT2;NRAS;YY1;MYB;CDK9;CTSD;KAT2B;MMP3;XPO1;POLR2C;GNB2;GNGT1;AKT3;GNAI3;PTK2;GATA3;PIK3R3;GNB3;POLR2G;JUND;PGR;H2AFX;GNB5;GNG13;GNB4;GNG2;…	AKT1;JUN;EGF;MAPK3;BCL2;MAPK1;FOS;MMP9;MMP2;POLR2F;POLR2E;POLR2L;POLR2H;POLR2K;ATF2;DDX5;TGFA;PIK3CA;MYC;SRC;EGFR;HRAS;HSP90AA1;CCND1;ESR1;KRAS;CREB1;EP300;NOS3;HDAC1;CREBBP;SP1;CXCL12;PIK3R1;POLR2A;IGF1R;CAV1;HSP90AB1;CDKN1B;GNB1;POLR2B;FOXO3;TBP;PIK3R2;SHC1;AKT2;NRAS;YY1;MYB;CDK9;CTSD;KAT2B;MMP3;XPO1;POLR2C;GNB2;GNGT1;AKT3;GNAI3;PTK2;GATA3;PIK3R3;GNB3;POLR2G;JUND;PGR;H2AFX;GNB5;GNG13;GNB4;GNG2;…
Negative regulation of MAPK pathway	0.872851	1.40653	0	0.044651	43	43	MAPK3;MAPK1;MAP2K1;MAPK12;RAF1;MAP2K2;UBC;UBA52;UBB;HRAS;PPP2CA;RPS27A;KRAS;PPP2CB;PPP2R1A;NRAS;YWHAB;DUSP1;PAQR3;PPP2R5D;PPP5C;PPP2R5C;PPP2R5A;PPP2R5E;PPP2R5B;PPP2R1B;BRAF;ARAF;DUSP6;PEBP1;MARK3;DUSP4;DUSP5;DUSP16;KSR1;DUSP10;PTPN7;DUSP9;PTPN3;DUSP8;DUSP7;DUSP2;BRAP	MAPK3;MAPK1;MAP2K1;MAPK12;RAF1;MAP2K2;UBC;UBA52;UBB;HRAS;PPP2CA;RPS27A;KRAS;PPP2CB;PPP2R1A;NRAS;YWHAB;DUSP1;PAQR3;PPP2R5D;PPP5C;PPP2R5C;PPP2R5A;PPP2R5E;PPP2R5B;PPP2R1B;BRAF
Synthesis of PIPs at the early endosome membrane	0.871049	1.40612	0.0312185	0.044901	16	16	PIK3C3;PIK3R4;PIKFYVE;PIK3C2A;VAC14;PI4K2A;FIG4;MTMR2;MTM1;PI4K2B;MTMR10;INPP4B;MTMR4;INPP4A;MTMR12;INPP5F	PIK3C3;PIK3R4;PIKFYVE
Autophagy	0.872901	1.40534	0	0.0452755	132	121	MTOR;ATG7;ATG5;PIK3C3;ATG12;BECN1;ATG16L1;MAP1LC3B;SQSTM1;GABARAPL2;ATG9A;MAP1LC3A;ULK1;RB1CC1;RHEB;TSC2;RPTOR;ATG13;UVRAG;ATG3;PIK3R4;WIPI1;VCP;ATG10;CHMP4B;ATG4A;CHMP2B;CHMP2A;CHMP6;CHMP4C;CHMP4A;MLST8;CHMP7;UBC;UBA52;SRC;UBB;HSP90AA1;RPS27A;HSPA8;GABARAPL1;GABARAP;ATM;CFTR;MAP1LC3C;HSP90AB1;GABARAPL3;UBE2N;GFAP;NBR1;CSNK2A1;CHMP3;VDAC1;ATG14;TSG101;WIPI2;AMBRA1;ATG4B;HDAC6;PARK2;TSC1;ATG4D;PRK…	MTOR;ATG7;ATG5;PIK3C3;ATG12;BECN1;ATG16L1;MAP1LC3B;SQSTM1;GABARAPL2;ATG9A;MAP1LC3A;ULK1;RB1CC1;RHEB;TSC2;RPTOR;ATG13;UVRAG;ATG3;PIK3R4;WIPI1;VCP;ATG10;CHMP4B;ATG4A;CHMP2B;CHMP2A;CHMP6;CHMP4C;CHMP4A;MLST8;CHMP7;UBC;UBA52;SRC;UBB;HSP90AA1;RPS27A;HSPA8;GABARAPL1;GABARAP;ATM;CFTR;MAP1LC3C;HSP90AB1;GABARAPL3;UBE2N;GFAP;NBR1;CSNK2A1;CHMP3;VDAC1;ATG14;TSG101;WIPI2;AMBRA1;ATG4B;HDAC6;PARK2;TSC1;ATG4D;PRK…
Formation of HIV elongation complex in the absence of HIV Tat	0.868836	1.40459	0.003	0.0453791	48	35	POLR2F;POLR2E;POLR2L;POLR2H;POLR2K;POLR2A;POLR2B;CDK9;POLR2C;POLR2G;GTF2F2;POLR2J;POLR2I;CCNH;ERCC2;ERCC3;TCEA1;SUPT5H;CDK7;GTF2F1;CCNT1;NCBP1;MNAT1;ELL;NCBP2;GTF2H1;CCNT2;GTF2H3;CCNK;GTF2H2;GTF2H5;GTF2H4;SUPT16H;SSRP1;SUPT4H1	POLR2F;POLR2E;POLR2L;POLR2H;POLR2K;POLR2A;POLR2B;CDK9;POLR2C;POLR2G;GTF2F2;POLR2J;POLR2I;CCNH;ERCC2;ERCC3;TCEA1;SUPT5H;CDK7;GTF2F1;CCNT1;NCBP1;MNAT1;ELL;NCBP2;GTF2H1;CCNT2;GTF2H3;CCNK;GTF2H2
Paradoxical activation of RAF signaling by kinase inactive BRAF	0.876629	1.40537	0	0.0454373	43	42	MAPK3;MAPK1;MAP2K1;RAF1;MAP2K2;FGA;FGG;FGB;MAP3K11;SRC;HRAS;JAK2;KRAS;VWF;FN1;NRAS;YWHAB;CSK;ARRB1;RAP1A;ARRB2;RAP1B;ITGA2B;ITGB3;VCL;BRAF;CAMK2G;ARAF;IQGAP1;CAMK2A;CAMK2B;PEBP1;MARK3;CAMK2D;APBB1IP;TLN1;PHB;KSR1;KSR2;CNKSR1;CNKSR2;BRAP	MAPK3;MAPK1;MAP2K1;RAF1;MAP2K2;FGA;FGG;FGB;MAP3K11;SRC;HRAS;JAK2;KRAS;VWF;FN1;NRAS;YWHAB;CSK;ARRB1;RAP1A;ARRB2;RAP1B;ITGA2B;ITGB3;VCL;BRAF;CAMK2G
Glycogen synthesis	0.865868	1.40472	0.0371113	0.0455076	16	16	PPP1R3C;UBC;UBA52;UBB;RPS27A;GYS1;GYS2;EPM2A;GBE1;PGM1;NHLRC1;GYG1;PGM2;GYG2;PGM2L1;UGP2	PPP1R3C;UBC;UBA52;UBB;RPS27A;GYS1;GYS2;EPM2A
Negative regulation of FGFR1 signaling	0.877168	1.4048	0.004	0.0456145	33	32	MAPK3;MAPK1;FGF2;FGF1;UBC;UBA52;SRC;UBB;PPP2CA;RPS27A;PTPN11;GRB2;PPP2CB;PPP2R1A;FGFR1;CBL;BRAF;FGF8;FGF10;FGF4;FGF23;FGF9;FGF3;FGF20;KL;SPRY2;FGF17;FGF6;FRS2;FGF5;FGF22;MKNK1	MAPK3;MAPK1;FGF2;FGF1;UBC;UBA52;SRC;UBB;PPP2CA;RPS27A;PTPN11;GRB2;PPP2CB;PPP2R1A;FGFR1;CBL
HIV elongation arrest and recovery	0.88009	1.40225	0.01	0.0476124	36	23	POLR2F;POLR2E;POLR2L;POLR2H;POLR2K;POLR2A;POLR2B;CDK9;POLR2C;POLR2G;GTF2F2;POLR2J;POLR2I;TCEA1;SUPT5H;GTF2F1;CCNT1;ELL;CCNT2;CCNK;SUPT16H;SSRP1;SUPT4H1	POLR2F;POLR2E;POLR2L;POLR2H;POLR2K;POLR2A;POLR2B;CDK9;POLR2C;POLR2G;GTF2F2;POLR2J;POLR2I;TCEA1;SUPT5H;GTF2F1;CCNT1;ELL;CCNT2;CCNK
Signaling by cytosolic FGFR1 fusion mutants	0.873315	1.40116	0.0290873	0.0481119	18	17	STAT1;PIK3CA;STAT3;PIK3R1;STAT5B;GRB2;STAT5A;BCR;GAB2;MYO18A;CUX1;TRIM24;ZMYM2;FGFR1OP2;CPSF6;LRRFIP1;CNTRL	STAT1;PIK3CA;STAT3;PIK3R1;STAT5B;GRB2;STAT5A;BCR
Listeria monocytogenes entry into host cells	0.866575	1.40117	0.029	0.0483213	22	20	UBC;UBA52;SRC;UBB;RPS27A;CTNNB1;CDH1;GRB2;HGS;SH3GL1;MET;CBL;STAM2;EPS15;STAM;CTNND1;SH3GL2;SH3KBP1;SH3GL3;CBLL1	UBC;UBA52;SRC;UBB;RPS27A;CTNNB1;CDH1;GRB2;HGS;SH3GL1;MET;CBL;STAM2;EPS15;STAM
Vasopressin regulates renal water homeostasis via Aquaporins	0.871739	1.40119	0.001	0.0485014	43	39	PRKACA;PRKACB;GNB1;PRKACG;AVPR2;ADCY3;GNB2;PRKAR2A;PRKAR2B;GNGT1;ADCY5;ADCY2;ADCY6;PRKAR1B;ADCY4;GNB3;ADCY7;ADCY9;AVP;GNB5;GNG13;GNB4;GNG2;GNG7;RAB11A;GNG5;GNG12;GNG10;GNG8;GNG4;GNG3;GNG11;MYO5B;GNAS;AQP2;AQP1;AQP3;AQP4;RAB11FIP2	PRKACA;PRKACB;GNB1;PRKACG;AVPR2;ADCY3;GNB2;PRKAR2A;PRKAR2B;GNGT1;ADCY5;ADCY2;ADCY6;PRKAR1B;ADCY4;GNB3;ADCY7;ADCY9;AVP;GNB5;GNG13;GNB4;GNG2;GNG7;RAB11A;GNG5;GNG12;GNG10;GNG8;GNG4;GNG3;GNG11
TP53 Regulates Transcription of Cell Death Genes	0.869411	1.40047	0.002	0.0486701	44	39	CASP1;BAX;APAF1;BBC3;CASP10;BID;PPP1R13B;TP53;CREBBP;FAS;ATM;BIRC5;CASP2;TNFRSF10B;TNFRSF10A;PMAIP1;NLRC4;IGFBP3;CASP6;BNIP3L;TP63;TP53BP2;CRADD;TP73;CHM;TNFRSF10D;TP53I3;TP53AIP1;PERP;BCL2L14;NDRG1;RABGGTB;TP53INP1;TRIAP1;PRELID1;RABGGTA;ZNF420;STEAP3;TMEM219	CASP1;BAX;APAF1;BBC3;CASP10;BID;PPP1R13B;TP53;CREBBP;FAS;ATM;BIRC5;CASP2;TNFRSF10B;TNFRSF10A;PMAIP1;NLRC4;IGFBP3;CASP6;BNIP3L
Signaling by moderate kinase activity BRAF mutants	0.876629	1.39972	0	0.0494074	43	42	MAPK3;MAPK1;MAP2K1;RAF1;MAP2K2;FGA;FGG;FGB;MAP3K11;SRC;HRAS;JAK2;KRAS;VWF;FN1;NRAS;YWHAB;CSK;ARRB1;RAP1A;ARRB2;RAP1B;ITGA2B;ITGB3;VCL;BRAF;CAMK2G;ARAF;IQGAP1;CAMK2A;CAMK2B;PEBP1;MARK3;CAMK2D;APBB1IP;TLN1;PHB;KSR1;KSR2;CNKSR1;CNKSR2;BRAP	MAPK3;MAPK1;MAP2K1;RAF1;MAP2K2;FGA;FGG;FGB;MAP3K11;SRC;HRAS;JAK2;KRAS;VWF;FN1;NRAS;YWHAB;CSK;ARRB1;RAP1A;ARRB2;RAP1B;ITGA2B;ITGB3;VCL;BRAF;CAMK2G
Negative regulation of the PI3K/AKT network	0.865517	1.39869	0	0.0502341	110	106	AKT1;EGF;MAPK3;MAPK1;FGF2;MYD88;TRAF6;FYN;LCK;PDGFB;FGF1;FGF7;PDGFA;TGFA;PIK3CA;PIK3CB;PIK3CD;SRC;EGFR;PPP2CA;PTEN;ESR1;PTPN11;ERBB2;PHLPP1;KIT;PHLPP2;CD86;CD19;INSR;PIK3R1;GRB2;CD80;IRAK1;RAC1;PPP2CB;PDGFRB;RAC2;IRAK4;IRS1;PPP2R1A;PIK3R2;AKT2;MET;FGFR1;AKT3;PIK3R3;VAV1;FGFR2;PPP2R5D;PDGFRA;ERBB3;PPP2R5C;PPP2R5A;PPP2R5E;PPP2R5B;IRS2;HBEGF;ERBB4;FGFR3;RHOG;PPP2R1B;IL33;FGF8;TRIB3;NRG1;FGF10;EREG;F…	AKT1;EGF;MAPK3;MAPK1;FGF2;MYD88;TRAF6;FYN;LCK;PDGFB;FGF1;FGF7;PDGFA;TGFA;PIK3CA;PIK3CB;PIK3CD;SRC;EGFR;PPP2CA;PTEN;ESR1;PTPN11;ERBB2;PHLPP1;KIT;PHLPP2;CD86;CD19;INSR;PIK3R1;GRB2;CD80;IRAK1;RAC1;PPP2CB;PDGFRB;RAC2;IRAK4;IRS1;PPP2R1A;PIK3R2;AKT2;MET;FGFR1;AKT3;PIK3R3;VAV1;FGFR2;PPP2R5D;PDGFRA;ERBB3;PPP2R5C;PPP2R5A;PPP2R5E;PPP2R5B;IRS2;HBEGF;ERBB4;FGFR3;RHOG;PPP2R1B
GRB2 events in ERBB2 signaling	0.867114	1.39835	0.0461847	0.050411	16	16	EGF;EGFR;HRAS;KRAS;ERBB2;GRB2;NRAS;SOS1;HBEGF;ERBB4;NRG1;EREG;NRG2;NRG3;NRG4;BTC	EGF;EGFR;HRAS;KRAS;ERBB2;GRB2;NRAS;SOS1;HBEGF;ERBB4;NRG1;EREG
Signaling by ERBB2	0.869017	1.3976	0	0.0509279	50	47	AKT1;EGF;FYN;PIK3CA;UBC;UBA52;SRC;EGFR;UBB;HRAS;HSP90AA1;RPS27A;RHOA;KRAS;ERBB2;PIK3R1;GRB2;SHC1;AKT2;NRAS;PRKCE;PRKCD;SOS1;AKT3;PLCG1;ERBB3;STUB1;YES1;HBEGF;USP8;ERBB4;NRG1;CUL5;EREG;MATK;GAB1;RNF41;PTPN12;PTK6;CDC37;NRG2;NRG3;DIAPH1;NRG4;BTC;GRB7;MEMO1	AKT1;EGF;FYN;PIK3CA;UBC;UBA52;SRC;EGFR;UBB;HRAS;HSP90AA1;RPS27A;RHOA;KRAS;ERBB2;PIK3R1;GRB2;SHC1;AKT2;NRAS;PRKCE;PRKCD;SOS1;AKT3;PLCG1;ERBB3;STUB1;YES1;HBEGF;USP8;ERBB4
Signaling by FGFR1	0.867497	1.39429	0	0.0520469	50	49	MAPK3;MAPK1;FGF2;FGF1;PIK3CA;UBC;UBA52;SRC;UBB;HRAS;PPP2CA;RPS27A;PTPN11;KRAS;PIK3R1;GRB2;PPP2CB;PPP2R1A;SHC1;NRAS;FGFR1;CBL;SOS1;PLCG1;BRAF;FGF8;FGF10;FGF4;GAB1;FGF23;FGF9;FGF3;FGF20;KL;SPRY2;FGF17;FGF6;FRS2;FGFRL1;FGF18;FGF5;FGF22;SPRED1;MKNK1;FLRT3;SPRED2;FLRT1;FRS3;FLRT2	MAPK3;MAPK1;FGF2;FGF1;PIK3CA;UBC;UBA52;SRC;UBB;HRAS;PPP2CA;RPS27A;PTPN11;KRAS;PIK3R1;GRB2;PPP2CB;PPP2R1A;SHC1;NRAS;FGFR1;CBL;SOS1;PLCG1
Tat-mediated elongation of the HIV-1 transcript	0.868126	1.39529	0.005	0.0520784	47	33	POLR2F;POLR2E;POLR2L;POLR2H;POLR2K;POLR2A;POLR2B;CDK9;POLR2C;POLR2G;GTF2F2;POLR2J;POLR2I;CCNH;ERCC2;ERCC3;TCEA1;SUPT5H;CDK7;GTF2F1;CCNT1;NCBP1;MNAT1;ELL;NCBP2;GTF2H1;GTF2H3;GTF2H2;GTF2H5;GTF2H4;SUPT16H;SSRP1;SUPT4H1	POLR2F;POLR2E;POLR2L;POLR2H;POLR2K;POLR2A;POLR2B;CDK9;POLR2C;POLR2G;GTF2F2;POLR2J;POLR2I;CCNH;ERCC2;ERCC3;TCEA1;SUPT5H;CDK7;GTF2F1;CCNT1;NCBP1;MNAT1;ELL;NCBP2;GTF2H1;GTF2H3;GTF2H2
G-protein activation	0.870275	1.3943	0.0110331	0.0522496	28	26	GNB1;POMC;GNB2;GNGT1;GNAI3;GNB3;GNB5;GNG13;GNB4;GNG2;GNAI1;GNG7;GNAI2;OPRM1;GNG5;PDYN;GNAT3;GNG12;GNG10;GNG8;GNG4;GNG3;GNG11;GNAZ;GNAT2;GNAT1	GNB1;POMC;GNB2;GNGT1;GNAI3;GNB3;GNB5;GNG13;GNB4;GNG2;GNAI1;GNG7;GNAI2;OPRM1;GNG5;PDYN;GNAT3;GNG12;GNG10;GNG8;GNG4;GNG3;GNG11
Signaling by FGFR2	0.86452	1.39532	0	0.0522518	75	71	MAPK3;MAPK1;FGF2;POLR2F;POLR2E;POLR2L;POLR2H;POLR2K;FGF1;FGF7;PIK3CA;UBC;UBA52;SRC;UBB;HRAS;PPP2CA;RPS27A;PTPN11;KRAS;PIK3R1;GRB2;POLR2A;PPP2CB;POLR2B;PPP2R1A;SHC1;NRAS;POLR2C;CBL;SOS1;POLR2G;FGFR2;PLCG1;GTF2F2;POLR2J;POLR2I;GTF2F1;BRAF;HNRNPA1;NCBP1;FGF8;NCBP2;FGF10;FGF4;HNRNPH1;GAB1;HNRNPF;FGF23;PTBP1;FGF9;FGF3;HNRNPM;FGF20;TIAL1;SPRY2;FGF17;FGF6;FRS2;FGF18;FGF5;FGF22;MKNK1;FGF16;FGFBP1;RBFOX2;…	MAPK3;MAPK1;FGF2;POLR2F;POLR2E;POLR2L;POLR2H;POLR2K;FGF1;FGF7;PIK3CA;UBC;UBA52;SRC;UBB;HRAS;PPP2CA;RPS27A;PTPN11;KRAS;PIK3R1;GRB2;POLR2A;PPP2CB;POLR2B;PPP2R1A;SHC1;NRAS;POLR2C;CBL;SOS1;POLR2G;FGFR2;PLCG1;GTF2F2;POLR2J;POLR2I
G alpha (z) signalling events	0.865398	1.3954	0.003	0.0523631	48	43	GNB1;PRKCE;PRKCB;ADCY3;GNB2;PRKCD;PRKCQ;GNGT1;ADCY5;GNAI3;ADCY2;ADCY6;ADCY4;GNB3;ADCY7;ADCY9;GNB5;GNG13;GNB4;GNG2;GNAI1;GNG7;GNAI2;PRKCG;GNG5;GNAT3;PRKCH;GNG12;GNG10;GNG8;GNG4;GNG3;GNG11;ADRA2C;ADRA2B;GNAZ;GNAS;RGS4;RGS19;RGS20;RGS16;RGS17;RGSL1	GNB1;PRKCE;PRKCB;ADCY3;GNB2;PRKCD;PRKCQ;GNGT1;ADCY5;GNAI3;ADCY2;ADCY6;ADCY4;GNB3;ADCY7;ADCY9;GNB5;GNG13;GNB4;GNG2;GNAI1;GNG7;GNAI2;PRKCG;GNG5;GNAT3;PRKCH;GNG12;GNG10;GNG8;GNG4;GNG3;GNG11;ADRA2C;ADRA2B;GNAZ
Defective binding of RB1 mutants to E2F1,(E2F2, E2F3)	0.868319	1.39598	0.0411234	0.0523814	17	16	RB1;CCND1;CDK2;CDKN1A;CDK4;CCNE1;CDKN1B;CDK6;CCND3;CCND2;TFDP1;CCNE2;CDKN1C;E2F3;E2F2;TFDP2	RB1;CCND1;CDK2;CDKN1A;CDK4;CCNE1;CDKN1B;CDK6;CCND3;CCND2
Sialic acid metabolism	0.858436	1.39434	0.007	0.0524249	33	32	ST3GAL1;ST6GAL1;ST3GAL2;ST6GALNAC3;ST6GALNAC4;ST6GALNAC2;ST3GAL4;CTSA;ST3GAL3;NPL;ST6GALNAC1;NANS;ST8SIA5;ST8SIA1;GNE;ST8SIA2;SLC17A5;ST3GAL5;ST6GALNAC5;NEU3;ST3GAL6;ST6GALNAC6;ST8SIA4;ST8SIA6;SLC35A1;CMAS;ST6GAL2;NEU4;NEU2;NEU1;ST8SIA3;NANP	ST3GAL1;ST6GAL1;ST3GAL2;ST6GALNAC3;ST6GALNAC4;ST6GALNAC2;ST3GAL4
PI5P, PP2A and IER3 Regulate PI3K/AKT Signaling	0.865512	1.39612	0	0.052435	103	99	AKT1;EGF;MAPK3;MAPK1;FGF2;MYD88;TRAF6;FYN;LCK;PDGFB;FGF1;FGF7;PDGFA;TGFA;PIK3CA;PIK3CB;PIK3CD;SRC;EGFR;PPP2CA;ESR1;PTPN11;ERBB2;KIT;CD86;CD19;INSR;PIK3R1;GRB2;CD80;IRAK1;RAC1;PPP2CB;PDGFRB;RAC2;IRAK4;IRS1;PPP2R1A;PIK3R2;MET;FGFR1;PIK3R3;VAV1;FGFR2;PPP2R5D;PDGFRA;ERBB3;PPP2R5C;PPP2R5A;PPP2R5E;PPP2R5B;IRS2;HBEGF;ERBB4;FGFR3;RHOG;PPP2R1B;IL33;FGF8;NRG1;FGF10;EREG;FGFR4;FGF4;ESR2;CD28;GAB1;FGF23;FGF9…	AKT1;EGF;MAPK3;MAPK1;FGF2;MYD88;TRAF6;FYN;LCK;PDGFB;FGF1;FGF7;PDGFA;TGFA;PIK3CA;PIK3CB;PIK3CD;SRC;EGFR;PPP2CA;ESR1;PTPN11;ERBB2;KIT;CD86;CD19;INSR;PIK3R1;GRB2;CD80;IRAK1;RAC1;PPP2CB;PDGFRB;RAC2;IRAK4;IRS1;PPP2R1A;PIK3R2;MET;FGFR1;PIK3R3;VAV1;FGFR2;PPP2R5D;PDGFRA;ERBB3;PPP2R5C;PPP2R5A;PPP2R5E;PPP2R5B;IRS2;HBEGF;ERBB4;FGFR3;RHOG;PPP2R1B
Regulation of TP53 Expression and Degradation	0.865822	1.39545	0.001	0.0525265	37	36	AKT1;MTOR;MLST8;TP53;UBC;UBA52;UBB;PPP2CA;RPS27A;CDKN2A;CDK2;ATM;CDK1;PPP2CB;MDM2;PPP2R1A;AKT2;AKT3;SGK1;PPP2R5C;RICTOR;PPP2R1B;CCNA2;CHEK2;DAXX;USP7;USP2;CCNA1;CCNG1;MAPKAP1;PRDM1;RNF34;MDM4;PRR5;PHF20;RFFL	AKT1;MTOR;MLST8;TP53;UBC;UBA52;UBB;PPP2CA;RPS27A;CDKN2A;CDK2;ATM;CDK1;PPP2CB;MDM2;PPP2R1A;AKT2;AKT3;SGK1;PPP2R5C;RICTOR;PPP2R1B;CCNA2;CHEK2;DAXX
Downregulation of ERBB2 signaling	0.859504	1.39441	0.014	0.0525434	29	27	AKT1;EGF;UBC;UBA52;EGFR;UBB;HSP90AA1;RPS27A;ERBB2;AKT2;AKT3;ERBB3;STUB1;HBEGF;USP8;ERBB4;NRG1;CUL5;EREG;MATK;RNF41;PTPN12;CDC37;NRG2;NRG3;NRG4;BTC	AKT1;EGF;UBC;UBA52;EGFR;UBB;HSP90AA1;RPS27A;ERBB2;AKT2;AKT3;ERBB3;STUB1;HBEGF;USP8;ERBB4;NRG1;CUL5;EREG;MATK
FGFR2 alternative splicing	0.866475	1.39563	0.009	0.0525545	28	24	POLR2F;POLR2E;POLR2L;POLR2H;POLR2K;POLR2A;POLR2B;POLR2C;POLR2G;GTF2F2;POLR2J;POLR2I;GTF2F1;HNRNPA1;NCBP1;NCBP2;HNRNPH1;HNRNPF;PTBP1;HNRNPM;TIAL1;RBFOX2;ESRP1;ESRP2	POLR2F;POLR2E;POLR2L;POLR2H;POLR2K;POLR2A;POLR2B;POLR2C;POLR2G;GTF2F2;POLR2J;POLR2I;GTF2F1;HNRNPA1;NCBP1;NCBP2
Late endosomal microautophagy	0.86981	1.3946	0.004	0.0525752	33	29	CHMP4B;CHMP2B;CHMP2A;CHMP6;CHMP4C;CHMP4A;CHMP7;UBC;UBA52;UBB;RPS27A;HSPA8;CFTR;CHMP3;TSG101;HDAC6;VPS28;PARK7;VPS37C;VPS37B;VPS37D;UBAP1;HBB;CETN1;PCNT;ARL13B;IFT88;PLIN3;PLIN2	CHMP4B;CHMP2B;CHMP2A;CHMP6;CHMP4C;CHMP4A;CHMP7;UBC;UBA52;UBB;RPS27A;HSPA8;CFTR
Formation of HIV-1 elongation complex containing HIV-1 Tat	0.868126	1.39342	0.003	0.0528366	47	33	POLR2F;POLR2E;POLR2L;POLR2H;POLR2K;POLR2A;POLR2B;CDK9;POLR2C;POLR2G;GTF2F2;POLR2J;POLR2I;CCNH;ERCC2;ERCC3;TCEA1;SUPT5H;CDK7;GTF2F1;CCNT1;NCBP1;MNAT1;ELL;NCBP2;GTF2H1;GTF2H3;GTF2H2;GTF2H5;GTF2H4;SUPT16H;SSRP1;SUPT4H1	POLR2F;POLR2E;POLR2L;POLR2H;POLR2K;POLR2A;POLR2B;CDK9;POLR2C;POLR2G;GTF2F2;POLR2J;POLR2I;CCNH;ERCC2;ERCC3;TCEA1;SUPT5H;CDK7;GTF2F1;CCNT1;NCBP1;MNAT1;ELL;NCBP2;GTF2H1;GTF2H3;GTF2H2
Thrombin signalling through proteinase activated receptors (PARs)	0.866248	1.3928	0.007	0.0530689	32	30	MAPK3;MAPK1;SRC;F2;GNB1;GNB2;GNGT1;GNB3;ARRB1;GNB5;GNG13;GNB4;GNG2;ARRB2;GNG7;GNG5;GNG12;GNG10;GNG8;GNG4;GNG3;GNG11;F2R;GNA15;GNA11;GNA13;GNA12;GNA14;F2RL2;F2RL3	MAPK3;MAPK1;SRC;F2;GNB1;GNB2;GNGT1;GNB3;ARRB1;GNB5;GNG13;GNB4;GNG2;ARRB2;GNG7;GNG5;GNG12;GNG10;GNG8;GNG4;GNG3;GNG11;F2R;GNA15;GNA11
G beta:gamma signalling through PLC beta	0.863516	1.39297	0.0260782	0.053102	20	19	GNB1;GNB2;GNGT1;GNB3;GNB5;GNG13;GNB4;GNG2;GNG7;GNG5;GNG12;GNG10;GNG8;GNG4;GNG3;GNG11;PLCB3;PLCB2;PLCB1	GNB1;GNB2;GNGT1;GNB3;GNB5;GNG13;GNB4;GNG2;GNG7;GNG5;GNG12;GNG10;GNG8;GNG4;GNG3;GNG11;PLCB3;PLCB2;PLCB1
Generation of second messenger molecules	0.859529	1.39231	0.001	0.0533232	41	34	LCK;ZAP70;HLA-DRB1;CD4;CD3E;HLA-DRA;CD247;HLA-DRB5;CD3G;TRAC;PAK1;NCK1;PLCG1;ITK;PAK2;HLA-DPB1;LCP2;HLA-DQA2;HLA-DPA1;CD3D;WAS;GRAP2;PLCG2;LAT;HLA-DQB1;PAK3;ENAH;VASP;FYB;HLA-DQA1;HLA-DQB2;CD101;EVL;HLA-DRB3	LCK;ZAP70;HLA-DRB1;CD4;CD3E;HLA-DRA;CD247;HLA-DRB5;CD3G;TRAC;PAK1;NCK1;PLCG1;ITK;PAK2;HLA-DPB1;LCP2;HLA-DQA2;HLA-DPA1;CD3D
ATF4 activates genes in response to endoplasmic reticulum stress	0.865991	1.39177	0.013013	0.0537204	28	25	CCL2;ATF4;CEBPB;DDIT3;ATF6;PARN;ATF3;IGFBP1;ASNS;NFYB;EXOSC4;HERPUD1;EXOSC5;DCP2;EXOSC3;EXOSC6;EXOSC2;EXOSC8;EXOSC7;EXOSC1;NFYA;DIS3;EXOSC9;CEBPG;NFYC	CCL2;ATF4;CEBPB;DDIT3;ATF6;PARN
Signaling by FGFR2 in disease	0.865488	1.39093	0.001	0.0544916	43	42	FGF2;POLR2F;POLR2E;POLR2L;POLR2H;POLR2K;FGF1;FGF7;PIK3CA;HRAS;KRAS;PIK3R1;GRB2;POLR2A;POLR2B;NRAS;POLR2C;SOS1;POLR2G;FGFR2;PLCG1;GTF2F2;POLR2J;POLR2I;GTF2F1;NCBP1;FGF8;NCBP2;FGF10;FGF4;GAB1;FGF23;FGF9;FGF3;FGF20;FGF17;FGF6;FRS2;FGF18;FGF5;FGF22;FGF16	FGF2;POLR2F;POLR2E;POLR2L;POLR2H;POLR2K;FGF1;FGF7;PIK3CA;HRAS;KRAS;PIK3R1;GRB2;POLR2A;POLR2B;NRAS;POLR2C;SOS1;POLR2G;FGFR2;PLCG1;GTF2F2;POLR2J;POLR2I
B-WICH complex positively regulates rRNA expression	0.864921	1.39009	0.006	0.0550245	60	28	GSK3B;POLR2F;POLR2E;POLR2L;POLR2H;POLR2K;POLR1C;ACTB;EP300;TBP;KAT2B;H2AFX;POLR1B;POLR1A;KAT2A;SMARCA5;DDX21;SF3B1;POLR1E;ERCC6;MYO1C;BAZ1B;MYBBP1A;DEK;TAF1A;TAF1C;TAF1B;TAF1D	GSK3B;POLR2F;POLR2E;POLR2L;POLR2H;POLR2K;POLR1C;ACTB;EP300;TBP;KAT2B;H2AFX;POLR1B;POLR1A
Syndecan interactions	0.854223	1.38928	0.036	0.0550427	20	19	TGFB1;FGF2;ITGA2;THBS1;ITGB1;ACTN1;VTN;ITGB3;CASK;SDC1;TNC;ITGAV;SDC2;ITGB4;ITGA6;SDC4;ITGB5;SDC3;TRAPPC4	TGFB1;FGF2;ITGA2;THBS1;ITGB1;ACTN1;VTN;ITGB3;CASK;SDC1;TNC;ITGAV
SHC1 events in ERBB2 signaling	0.859902	1.39009	0.03	0.0552366	22	21	EGF;EGFR;HRAS;KRAS;ERBB2;GRB2;SHC1;NRAS;PRKCE;PRKCD;SOS1;ERBB3;HBEGF;ERBB4;NRG1;EREG;PTPN12;NRG2;NRG3;NRG4;BTC	EGF;EGFR;HRAS;KRAS;ERBB2;GRB2;SHC1;NRAS;PRKCE;PRKCD;SOS1;ERBB3;HBEGF;ERBB4;NRG1;EREG
RUNX2 regulates bone development	0.854172	1.3889	0.017	0.0552491	31	27	MAPK3;MAPK1;RB1;SRC;ABL1;SMAD4;HDAC3;RUNX2;HDAC6;YES1;YAP1;MAF;COL1A1;BGLAP;GLI2;SMAD6;SMAD1;IHH;SP7;SATB2;HEY1;HES1;HEY2;CBFB;RBM14;ZNF521;UCMA	MAPK3;MAPK1;RB1;SRC;ABL1;SMAD4;HDAC3;RUNX2;HDAC6;YES1;YAP1;MAF;COL1A1;BGLAP;GLI2
Presynaptic function of Kainate receptors	0.860247	1.38928	0.0330661	0.0552555	21	20	GNB1;GNB2;GNGT1;GNB3;GNB5;GNG13;GNB4;GNG2;GNG7;GNG5;GNG12;GNG10;GNG8;GNG4;GNG3;GNG11;PLCB3;PLCB2;PLCB1;GRIK3	GNB1;GNB2;GNGT1;GNB3;GNB5;GNG13;GNB4;GNG2;GNG7;GNG5;GNG12;GNG10;GNG8;GNG4;GNG3;GNG11;PLCB3;PLCB2;PLCB1
Cellular Senescence	0.86311	1.38945	0	0.0552923	168	119	JUN;MAPK3;MAPK1;NFKB1;MAPK8;FOS;IFNB1;MAPK14;RELA;RB1;MAP2K7;MAPK11;RPS6KA1;RPS6KA3;MAPK9;IL1A;RPS6KA2;CEBPB;MAP2K4;MAPK10;MAP2K6;MAP2K3;TP53;UBC;UBA52;UBB;STAT3;RPS27A;CDKN2A;CDK2;EHMT2;SP1;CDKN1A;EHMT1;CDK4;ATM;MAP3K5;MDM2;CCNE1;CDKN1B;TXN;MAPK7;UBE2D1;CDK6;EZH2;H2AFX;UBE2S;ETS1;RBBP7;CDC27;CCNA2;UBE2E1;RBBP4;MAP4K4;CDC16;CDKN2B;EED;KAT5;CDC23;UBE2C;RAD50;ANAPC11;CCNA1;ANAPC5;ANAPC10;ANAPC1;ANA…	JUN;MAPK3;MAPK1;NFKB1;MAPK8;FOS;IFNB1;MAPK14;RELA;RB1;MAP2K7;MAPK11;RPS6KA1;RPS6KA3;MAPK9;IL1A;RPS6KA2;CEBPB;MAP2K4;MAPK10;MAP2K6;MAP2K3;TP53;UBC;UBA52;UBB;STAT3;RPS27A;CDKN2A;CDK2;EHMT2;SP1;CDKN1A;EHMT1;CDK4;ATM;MAP3K5;MDM2;CCNE1;CDKN1B;TXN;MAPK7;UBE2D1;CDK6
mTORC1-mediated signalling	0.857766	1.38968	0.0350701	0.0552937	24	22	MTOR;RHEB;RPTOR;EIF4E;RPS6;MLST8;RPS6KB1;YWHAB;EIF4EBP1;EIF4G1;FKBP1A;EIF4B;AKT1S1;RRAGB;RRAGC;LAMTOR3;RRAGD;RRAGA;EEF2K;LAMTOR2;LAMTOR1;SLC38A9	MTOR;RHEB;RPTOR;EIF4E;RPS6;MLST8;RPS6KB1;YWHAB;EIF4EBP1;EIF4G1
Aquaporin-mediated transport	0.856459	1.38706	0.001	0.0564124	52	47	PRKACA;PRKACB;GNB1;PRKACG;AVPR2;ADCY3;GNB2;PRKAR2A;PRKAR2B;GNGT1;ADCY5;ADCY2;ADCY6;PRKAR1B;ADCY4;GNB3;ADCY7;ADCY9;AVP;GNB5;GNG13;GNB4;GNG2;GNG7;RAB11A;GNG5;GNG12;GNG10;GNG8;GNG4;GNG3;GNG11;MYO5B;GNAS;AQP2;AQP1;AQP3;MIP;AQP4;AQP9;RAB11FIP2;AQP7;AQP10;AQP6;AQP8;AQP12A;AQP11	PRKACA;PRKACB;GNB1;PRKACG;AVPR2;ADCY3;GNB2;PRKAR2A;PRKAR2B;GNGT1;ADCY5;ADCY2;ADCY6;PRKAR1B;ADCY4;GNB3;ADCY7;ADCY9;AVP;GNB5;GNG13;GNB4;GNG2;GNG7;RAB11A;GNG5;GNG12;GNG10;GNG8;GNG4;GNG3;GNG11
Signaling by Non-Receptor Tyrosine Kinases	0.859875	1.38722	0.001	0.0564836	55	52	AKT1;EGF;UBC;UBA52;EGFR;UBB;STAT3;HRAS;LRRK2;RPS27A;CCND1;RHOA;KRAS;ERBB2;SOCS3;CDK2;CDK4;PTPN1;RAC1;NR3C1;CCNE1;CDKN1B;HIF1A;NRAS;CBL;PXN;ERBB3;HBEGF;CRK;ERBB4;NRG1;BCAR1;EREG;EPAS1;RASA1;PTK6;NRG2;KHDRBS1;DOCK1;ELMO1;NRG3;ELMO2;SFPQ;NRG4;PELP1;BTC;DOK1;ARHGAP35;ARAP1;STAP2;KHDRBS3;KHDRBS2	AKT1;EGF;UBC;UBA52;EGFR;UBB;STAT3;HRAS;LRRK2;RPS27A;CCND1;RHOA;KRAS;ERBB2;SOCS3;CDK2;CDK4;PTPN1;RAC1;NR3C1;CCNE1;CDKN1B;HIF1A;NRAS;CBL;PXN;ERBB3;HBEGF;CRK;ERBB4
Signaling by TGF-beta Receptor Complex	0.864319	1.38729	0.001	0.0566367	73	71	PPP1CA;TGFB1;PPP1CC;SMAD2;PPP1CB;FURIN;TGFBR1;PPP1R15A;TGFBR2;SMAD7;JUNB;SKIL;PMEPA1;MYC;UBC;UBA52;UBB;RPS27A;RHOA;SMAD3;PARP1;HDAC1;SP1;SERPINE1;SMAD4;NEDD4L;UBE2D1;CDK9;XPO1;CBL;UBE2D3;NEDD8;NCOR1;SMURF1;STUB1;SNW1;SMURF2;PRKCZ;CCNT1;NCOR2;PPM1A;FKBP1A;CCNT2;CDKN2B;ZFYVE9;CCNK;CCNC;RNF111;UBE2M;TFDP1;CDK8;TRIM33;USP9X;MEN1;PARD3;F11R;UCHL5;E2F4;PARD6A;USP15;E2F5;SKI;CGN;STRAP;BAMBI;TFDP2;ATP1B4…	PPP1CA;TGFB1;PPP1CC;SMAD2;PPP1CB;FURIN;TGFBR1;PPP1R15A;TGFBR2;SMAD7;JUNB;SKIL;PMEPA1;MYC;UBC;UBA52;UBB;RPS27A;RHOA;SMAD3;PARP1;HDAC1;SP1;SERPINE1;SMAD4;NEDD4L;UBE2D1;CDK9;XPO1;CBL;UBE2D3;NEDD8;NCOR1;SMURF1;STUB1;SNW1;SMURF2;PRKCZ;CCNT1;NCOR2;PPM1A;FKBP1A;CCNT2;CDKN2B;ZFYVE9
Signaling by BRAF and RAF fusions	0.862874	1.38741	0	0.0567133	63	60	MAPK3;MAPK1;ATG7;MAP2K1;BCL2L11;RAF1;MAP2K2;FGA;FGG;FGB;SRC;HRAS;JAK2;KRAS;VWF;FN1;NRAS;YWHAB;CSK;ARRB1;RAP1A;ARRB2;RAP1B;ITGA2B;PAPSS1;ITGB3;VCL;BRAF;CAMK2G;ARAF;IQGAP1;CAMK2A;CAMK2B;PEBP1;MARK3;AP3B1;LMNA;ZC3HAV1;CAMK2D;APBB1IP;TLN1;TRIM24;KSR1;SND1;KSR2;AKAP9;CNKSR1;CNKSR2;FXR1;AGTRAP;QKI;ESRP1;MPRIP;AGGF1;AGK;CLCN6;TRAK1;KIAA1549;FAM131B;FAM114A2	MAPK3;MAPK1;ATG7;MAP2K1;BCL2L11;RAF1;MAP2K2;FGA;FGG;FGB;SRC;HRAS;JAK2;KRAS;VWF;FN1;NRAS;YWHAB;CSK;ARRB1;RAP1A;ARRB2;RAP1B;ITGA2B;PAPSS1;ITGB3;VCL;BRAF;CAMK2G
DAP12 signaling	0.86362	1.38654	0.015	0.0569004	29	29	FYN;LCK;PIK3CA;PIK3CB;HRAS;KRAS;SYK;PIK3R1;GRB2;RAC1;B2M;PIK3R2;SHC1;NRAS;HLA-E;BTK;SOS1;PLCG1;TYROBP;KLRD1;LCP2;GRAP2;PLCG2;LAT;VAV2;TREM2;VAV3;KLRC2;KLRK1	FYN;LCK;PIK3CA;PIK3CB;HRAS;KRAS;SYK;PIK3R1;GRB2;RAC1;B2M;PIK3R2;SHC1;NRAS;HLA-E;BTK;SOS1;PLCG1;TYROBP
p75 NTR receptor-mediated signalling	0.859708	1.386	0	0.0572857	97	92	NFKB1;MAPK8;CASP3;MYD88;RELA;TRAF6;NFKBIA;SQSTM1;IKBKB;BCL2L11;BAD;UBC;UBA52;UBB;RPS27A;RHOA;NGF;HDAC1;IRAK1;RAC1;YWHAE;HDAC2;HDAC3;CASP2;SOS1;PSEN1;VAV1;NGFR;AATF;ADAM17;ITSN1;GNA13;PSEN2;ARHGDIA;PRKCI;ARHGEF7;TRIO;NCSTN;SOS2;OMG;OBSCN;RTN4;TIAM1;VAV2;ARHGEF2;LINGO1;SMPD2;VAV3;MAG;PSENEN;ARHGEF1;AKAP13;ARHGEF12;ARHGEF4;ITGB3BP;APH1A;MCF2;ARHGEF3;APH1B;MAGED1;NET1;ARHGEF11;ECT2;PLEKHG5;NGEF;ARHGE…	NFKB1;MAPK8;CASP3;MYD88;RELA;TRAF6;NFKBIA;SQSTM1;IKBKB;BCL2L11;BAD;UBC;UBA52;UBB;RPS27A;RHOA;NGF;HDAC1;IRAK1;RAC1;YWHAE;HDAC2;HDAC3;CASP2;SOS1;PSEN1;VAV1;NGFR
Signaling by ERBB2 KD Mutants	0.862227	1.38538	0.023	0.0574268	25	24	EGF;PIK3CA;EGFR;HRAS;HSP90AA1;KRAS;ERBB2;PIK3R1;GRB2;SHC1;NRAS;SOS1;PLCG1;ERBB3;HBEGF;ERBB4;NRG1;EREG;GAB1;CDC37;NRG2;NRG3;NRG4;BTC	EGF;PIK3CA;EGFR;HRAS;HSP90AA1;KRAS;ERBB2;PIK3R1;GRB2;SHC1;NRAS;SOS1;PLCG1;ERBB3;HBEGF;ERBB4
Insulin receptor signalling cascade	0.854548	1.3854	0	0.05763	54	52	MAPK3;MAPK1;FGF2;PIK3C3;PIK3R4;FGF1;FGF7;PIK3CA;PIK3CB;HRAS;PTPN11;KRAS;TLR9;INSR;PIK3R1;GRB2;IRS1;FLT3;PIK3R2;SHC1;AKT2;NRAS;FGFR1;SOS1;FGFR2;IRS2;FGFR3;FGF8;FLT3LG;TRIB3;GAB2;FGF10;FGFR4;FGF4;GAB1;FGF23;FGF9;FGF3;FGF20;KL;FGF19;FGF17;FGF6;FRS2;GRB10;FGF18;FGF5;FGF22;FGF16;PDE3B;KLB;THEM4	MAPK3;MAPK1;FGF2;PIK3C3;PIK3R4;FGF1;FGF7;PIK3CA;PIK3CB;HRAS;PTPN11;KRAS;TLR9;INSR;PIK3R1;GRB2;IRS1;FLT3;PIK3R2;SHC1;AKT2;NRAS;FGFR1;SOS1;FGFR2
VEGFR2 mediated cell proliferation	0.859197	1.38467	0.0523139	0.0577611	19	16	VEGFA;SRC;HRAS;KRAS;KDR;NRAS;PRKCB;PRKCD;PLCG1;ITPR1;PRKCZ;SPHK1;RASA1;ITPR3;AHCYL1;ITPR2	VEGFA;SRC;HRAS;KRAS;KDR;NRAS;PRKCB;PRKCD;PLCG1;ITPR1;PRKCZ
Oncogenic MAPK signaling	0.856588	1.3847	0	0.057964	80	77	MAPK3;MAPK1;PPP1CC;ATG7;PPP1CB;MAP2K1;BCL2L11;RAF1;MAP2K2;FGA;FGG;FGB;MAP3K11;SRC;HRAS;JAK2;KRAS;VWF;FN1;NRAS;YWHAB;CSK;ARRB1;RAP1A;ARRB2;RAP1B;ITGA2B;PAPSS1;SHOC2;ITGB3;VCL;NF1;BRAF;CAMK2G;ARAF;IQGAP1;DUSP6;CAMK2A;CAMK2B;PEBP1;MARK3;AP3B1;LMNA;MRAS;ZC3HAV1;CAMK2D;APBB1IP;TLN1;DUSP16;PHB;TRIM24;KSR1;DUSP10;SND1;DUSP9;KSR2;AKAP9;DUSP8;DUSP7;CNKSR1;CNKSR2;SPRED1;FXR1;AGTRAP;QKI;SPRED2;SPRED3;BRAP;E…	MAPK3;MAPK1;PPP1CC;ATG7;PPP1CB;MAP2K1;BCL2L11;RAF1;MAP2K2;FGA;FGG;FGB;MAP3K11;SRC;HRAS;JAK2;KRAS;VWF;FN1;NRAS;YWHAB;CSK;ARRB1;RAP1A;ARRB2;RAP1B;ITGA2B;PAPSS1;SHOC2;ITGB3;VCL;NF1;BRAF;CAMK2G
RHO GTPases Activate ROCKs	0.854534	1.38405	0.034	0.0582669	19	19	PPP1CB;PPP1R12A;PPP1R12B;RHOA;MYH14;PAK1;RHOB;RHOC;MYL9;ROCK2;MYH9;CFL1;ROCK1;MYH11;MYL12B;LIMK1;MYH10;MYL6;LIMK2	PPP1CB;PPP1R12A;PPP1R12B;RHOA;MYH14;PAK1;RHOB;RHOC;MYL9;ROCK2;MYH9;CFL1;ROCK1;MYH11;MYL12B;LIMK1
Netrin-1 signaling	0.862671	1.38365	0	0.0584371	50	49	MAPK8;MAPK14;FYN;MAPK11;MAPK12;MAPK13;SRC;PTPN11;CDC42;RAC1;PAK1;PRKCQ;PTK2;NCK1;PLCG1;EZR;SIAH2;WASL;TRIO;SIAH1;SLIT3;NTN1;SLIT1;DOCK1;RGMA;MYO10;SLIT2;DCC;RGMB;TRPC1;TRPC6;TRPC3;TRPC4;TRPC5;ROBO1;HFE2;UNC5B;NEO1;UNC5A;ABLIM2;AGAP2;NTN4;PITPNA;TRPC7;UNC5C;ABLIM1;ABLIM3;UNC5D;DSCAML1	MAPK8;MAPK14;FYN;MAPK11;MAPK12;MAPK13;SRC;PTPN11;CDC42;RAC1;PAK1;PRKCQ;PTK2;NCK1;PLCG1;EZR
Interferon Signaling	0.85686	1.38292	0	0.0591965	205	193	MAPK3;IFNG;STAT1;IFNB1;JAK1;OAS1;TYK2;IRF3;OAS2;IRF7;DDX58;IFNA2;OAS3;IFNA17;STAT2;IRF9;NEDD4;IFNAR1;IFNA4;IFNAR2;IFNA6;IFNA8;HLA-DRB1;IFNA5;EIF4E;IFNA7;IFNA10;IFNA14;IFNA21;IFNA16;SUMO1;BST2;HLA-DRA;HLA-DRB5;MT2A;IFI27;UBC;UBA52;UBB;JAK2;ISG15;RPS27A;ICAM1;PTPN11;CD44;SOCS3;OASL;IRF1;SOCS1;VCAM1;PTPN6;NCAM1;PTPN1;IFNGR1;MX1;IFIT1;HLA-A;B2M;RNASEL;IFNGR2;IFIT3;EIF2AK2;IRF5;UBE2N;TRIM21;IRF8;HLA-E…	MAPK3;IFNG;STAT1;IFNB1;JAK1;OAS1;TYK2;IRF3;OAS2;IRF7;DDX58;IFNA2;OAS3;IFNA17;STAT2;IRF9;NEDD4;IFNAR1;IFNA4;IFNAR2;IFNA6;IFNA8;HLA-DRB1;IFNA5;EIF4E;IFNA7;IFNA10;IFNA14;IFNA21;IFNA16;SUMO1;BST2;HLA-DRA;HLA-DRB5;MT2A;IFI27;UBC;UBA52;UBB;JAK2;ISG15;RPS27A;ICAM1;PTPN11;CD44;SOCS3;OASL;IRF1;SOCS1;VCAM1;PTPN6;NCAM1;PTPN1;IFNGR1;MX1;IFIT1;HLA-A;B2M;RNASEL;IFNGR2;IFIT3;EIF2AK2;IRF5;UBE2N;TRIM21;IRF8;HLA-E…
HIV Transcription Elongation	0.868126	1.38176	0.004	0.0603092	47	33	POLR2F;POLR2E;POLR2L;POLR2H;POLR2K;POLR2A;POLR2B;CDK9;POLR2C;POLR2G;GTF2F2;POLR2J;POLR2I;CCNH;ERCC2;ERCC3;TCEA1;SUPT5H;CDK7;GTF2F1;CCNT1;NCBP1;MNAT1;ELL;NCBP2;GTF2H1;GTF2H3;GTF2H2;GTF2H5;GTF2H4;SUPT16H;SSRP1;SUPT4H1	POLR2F;POLR2E;POLR2L;POLR2H;POLR2K;POLR2A;POLR2B;CDK9;POLR2C;POLR2G;GTF2F2;POLR2J;POLR2I;CCNH;ERCC2;ERCC3;TCEA1;SUPT5H;CDK7;GTF2F1;CCNT1;NCBP1;MNAT1;ELL;NCBP2;GTF2H1;GTF2H3;GTF2H2
GPVI-mediated activation cascade	0.862969	1.38122	0.008	0.0606948	33	30	FYN;LCK;PIK3CA;PIK3CG;PIK3CB;RHOA;PTPN11;SYK;CDC42;PIK3R1;PTPN6;LYN;RAC1;RAC2;PIK3R2;RHOB;PIK3R3;VAV1;PRKCZ;RHOG;LCP2;PIK3R5;PLCG2;LAT;FCER1G;VAV2;VAV3;GP6;PDPN;CLEC1B	FYN;LCK;PIK3CA;PIK3CG;PIK3CB;RHOA;PTPN11;SYK;CDC42;PIK3R1;PTPN6;LYN;RAC1;RAC2;PIK3R2;RHOB;PIK3R3;VAV1;PRKCZ;RHOG
RNA Polymerase I Transcription Termination	0.851748	1.37973	0.026	0.0618167	33	27	POLR2F;POLR2E;POLR2L;POLR2H;POLR2K;POLR1C;TBP;POLR1B;CCNH;ERCC2;POLR1A;ERCC3;CDK7;MNAT1;GTF2H1;GTF2H3;GTF2H2;TTF1;POLR1E;GTF2H5;GTF2H4;UBTF;TAF1A;TAF1C;TAF1B;TAF1D;PTRF	POLR2F;POLR2E;POLR2L;POLR2H;POLR2K;POLR1C;TBP;POLR1B;CCNH;ERCC2;POLR1A;ERCC3;CDK7;MNAT1;GTF2H1;GTF2H3;GTF2H2
Signaling by ERBB2 in Cancer	0.853636	1.37986	0.016	0.0618711	26	25	EGF;PIK3CA;EGFR;HRAS;HSP90AA1;KRAS;ERBB2;PIK3R1;GRB2;SHC1;NRAS;SOS1;PLCG1;ERBB3;HBEGF;ERBB4;NRG1;EREG;GAB1;PTPN12;CDC37;NRG2;NRG3;NRG4;BTC	EGF;PIK3CA;EGFR;HRAS;HSP90AA1;KRAS;ERBB2;PIK3R1;GRB2;SHC1;NRAS;SOS1;PLCG1;ERBB3;HBEGF;ERBB4
Nuclear Events (kinase and transcription factor activation)	0.853475	1.37993	0	0.0620435	62	60	MAPK3;MAPK1;FOS;MAPK14;MAPK11;RPS6KA1;RPS6KA3;RPS6KA2;ATF2;JUNB;PPP2CA;CREB1;EP300;TF;PPP2CB;MAPK7;F3;PPP2R1A;CDK5;DNM2;JUND;PPP2R5D;SGK1;SRF;RPS6KA5;PPP2R1B;FOSL1;MEF2A;MEF2C;EGR2;DUSP6;FOSB;ID2;MAPKAPK2;TRIB1;DUSP4;CHD4;ID1;REST;SH3GL3;MEF2D;ATF1;ASCL1;DUSP3;ELK1;EGR3;TCF12;DUSP7;VRK3;ID3;CDK5R1;TPH1;NAB2;EGR4;ID4;LYL1;ARC;NAB1;CDK5R2;VGF	MAPK3;MAPK1;FOS;MAPK14;MAPK11;RPS6KA1;RPS6KA3;RPS6KA2;ATF2;JUNB;PPP2CA;CREB1;EP300;TF;PPP2CB;MAPK7;F3;PPP2R1A;CDK5;DNM2;JUND;PPP2R5D;SGK1;SRF;RPS6KA5;PPP2R1B;FOSL1
RHO GTPases activate CIT	0.854233	1.37866	0.0480962	0.0629214	19	19	PPP1CB;PPP1R12A;PPP1R12B;RHOA;MYH14;RAC1;CDKN1B;RHOB;RHOC;DLG4;MYL9;MYH9;MYH11;MYL12B;MYH10;MYL6;PRC1;KIF14;CIT	PPP1CB;PPP1R12A;PPP1R12B;RHOA;MYH14;RAC1;CDKN1B;RHOB;RHOC;DLG4;MYL9;MYH9
FGFR2 mutant receptor activation	0.859849	1.37716	0.003	0.0638453	33	32	FGF2;POLR2F;POLR2E;POLR2L;POLR2H;POLR2K;FGF1;FGF7;POLR2A;POLR2B;POLR2C;POLR2G;FGFR2;GTF2F2;POLR2J;POLR2I;GTF2F1;NCBP1;FGF8;NCBP2;FGF10;FGF4;FGF23;FGF9;FGF3;FGF20;FGF17;FGF6;FGF18;FGF5;FGF22;FGF16	FGF2;POLR2F;POLR2E;POLR2L;POLR2H;POLR2K;FGF1;FGF7;POLR2A;POLR2B;POLR2C;POLR2G;FGFR2;GTF2F2;POLR2J;POLR2I;GTF2F1;NCBP1;FGF8;NCBP2
RHO GTPases activate PKNs	0.851834	1.37761	0.007	0.0640289	63	31	PPP1CB;PPP1R12A;PPP1R14A;PPP1R12B;RHOA;MYH14;RAC1;YWHAZ;YWHAB;YWHAE;PAK1;RHOB;SFN;RHOC;YWHAQ;H2AFX;YWHAH;YWHAG;PKN1;MYL9;MYH9;CDC25C;PKN3;MYH11;MYL12B;MYH10;MYL6;NCOA2;KLK2;KDM1A;KDM4C	PPP1CB;PPP1R12A;PPP1R14A;PPP1R12B;RHOA;MYH14;RAC1;YWHAZ;YWHAB;YWHAE;PAK1;RHOB;SFN;RHOC;YWHAQ;H2AFX;YWHAH;YWHAG;PKN1;MYL9;MYH9;CDC25C;PKN3;MYH11
EPHA-mediated growth cone collapse	0.845102	1.37717	0.0766902	0.0640642	15	15	FYN;SRC;RHOA;MYH14;LYN;YES1;MYL9;ROCK2;MYH9;ROCK1;MYH11;MYL12B;MYH10;MYL6;NGEF	FYN;SRC;RHOA;MYH14;LYN;YES1;MYL9;ROCK2;MYH9;ROCK1;MYH11;MYL12B
Translesion synthesis by POLK	0.851456	1.3773	0.0512048	0.0641331	17	16	UBC;UBA52;UBB;RPS27A;PCNA;RFC4;RFC3;RFC5;RFC2;REV3L;RPA1;RPA2;RFC1;RPA3;REV1;MAD2L2	UBC;UBA52;UBB;RPS27A;PCNA;RFC4;RFC3;RFC5;RFC2;REV3L;RPA1
RNA Polymerase I Promoter Escape	0.853178	1.37576	0.018	0.065426	60	28	POLR2F;POLR2E;POLR2L;POLR2H;POLR2K;POLR1C;TBP;H2AFX;POLR1B;CCNH;ERCC2;POLR1A;ERCC3;CDK7;MNAT1;GTF2H1;GTF2H3;GTF2H2;POLR1E;GTF2H5;GTF2H4;CBX3;UBTF;RRN3;TAF1A;TAF1C;TAF1B;TAF1D	POLR2F;POLR2E;POLR2L;POLR2H;POLR2K;POLR1C;TBP;H2AFX;POLR1B;CCNH;ERCC2;POLR1A;ERCC3;CDK7;MNAT1;GTF2H1;GTF2H3;GTF2H2
Translesion synthesis by REV1	0.851456	1.37457	0.0553877	0.0666294	16	16	UBC;UBA52;UBB;RPS27A;PCNA;RFC4;RFC3;RFC5;RFC2;REV3L;RPA1;RPA2;RFC1;RPA3;REV1;MAD2L2	UBC;UBA52;UBB;RPS27A;PCNA;RFC4;RFC3;RFC5;RFC2;REV3L;RPA1
Signaling by ERBB4	0.856295	1.37363	0	0.0675975	58	58	EGF;NEDD4;PIK3CA;UBC;UBA52;SRC;EGFR;UBB;HRAS;RPS27A;ESR1;KRAS;CXCL12;PIK3R1;GRB2;STAT5A;APOE;SHC1;NRAS;TAB2;ITCH;SOS1;GFAP;PGR;PSEN1;DLG4;SPARC;ERBB3;NCOR1;YAP1;HBEGF;ERBB4;S100B;WWP1;WWOX;NRG1;ADAM17;EREG;PSEN2;NCSTN;NRG2;NRG3;STMN1;PSENEN;NRG4;BTC;APH1A;APH1B;GABRQ;GABRB3;GABRA1;GABRG2;GABRB2;GABRB1;CSN2;GABRG3;ADAP1;MXD4	EGF;NEDD4;PIK3CA;UBC;UBA52;SRC;EGFR;UBB;HRAS;RPS27A;ESR1;KRAS;CXCL12;PIK3R1;GRB2;STAT5A;APOE;SHC1;NRAS;TAB2;ITCH;SOS1;GFAP;PGR;PSEN1;DLG4;SPARC;ERBB3;NCOR1;YAP1;HBEGF;ERBB4;S100B;WWP1;WWOX;NRG1;ADAM17
Interferon gamma signaling	0.850233	1.37205	0	0.0692213	93	90	IFNG;STAT1;JAK1;OAS1;IRF3;OAS2;IRF7;OAS3;IRF9;HLA-DRB1;SUMO1;HLA-DRA;HLA-DRB5;MT2A;JAK2;ICAM1;PTPN11;CD44;SOCS3;OASL;IRF1;SOCS1;VCAM1;PTPN6;NCAM1;PTPN1;IFNGR1;HLA-A;B2M;IFNGR2;IRF5;TRIM21;IRF8;HLA-E;HLA-B;HLA-C;PRKCD;PML;IRF2;TRIM25;FCGR1A;GBP1;HLA-G;GBP2;SP100;CIITA;PTAFR;IRF6;CAMK2G;HLA-DPB1;GBP5;TRIM22;HLA-F;HLA-DQA2;HLA-DPA1;PTPN2;TRIM5;GBP4;TRIM68;CAMK2A;PIAS1;CAMK2B;HLA-DQB1;IFI30;TRIM10;FC…	IFNG;STAT1;JAK1;OAS1;IRF3;OAS2;IRF7;OAS3;IRF9;HLA-DRB1;SUMO1;HLA-DRA;HLA-DRB5;MT2A;JAK2;ICAM1;PTPN11;CD44;SOCS3;OASL;IRF1;SOCS1;VCAM1;PTPN6;NCAM1;PTPN1;IFNGR1;HLA-A;B2M;IFNGR2;IRF5;TRIM21;IRF8;HLA-E;HLA-B;HLA-C;PRKCD;PML;IRF2;TRIM25;FCGR1A;GBP1;HLA-G;GBP2;SP100;CIITA;PTAFR;IRF6;CAMK2G;HLA-DPB1;GBP5;TRIM22;HLA-F;HLA-DQA2;HLA-DPA1
SMAD2/SMAD3:SMAD4 heterotrimer regulates transcription	0.8544	1.37213	0.018	0.0693565	32	30	SMAD2;SMAD7;JUNB;MYC;UBC;UBA52;UBB;RPS27A;SMAD3;HDAC1;SP1;SERPINE1;SMAD4;CDK9;SNW1;CCNT1;CCNT2;CDKN2B;CCNK;CCNC;RNF111;TFDP1;CDK8;MEN1;E2F4;E2F5;TFDP2;ATP1B4;TGIF1;TGIF2	SMAD2;SMAD7;JUNB;MYC;UBC;UBA52;UBB;RPS27A;SMAD3;HDAC1;SP1;SERPINE1;SMAD4;CDK9
Transcriptional activity of SMAD2/SMAD3:SMAD4 heterotrimer	0.84776	1.37142	0.002	0.0696969	44	42	SMAD2;SMAD7;JUNB;SKIL;MYC;UBC;UBA52;UBB;RPS27A;SMAD3;PARP1;HDAC1;SP1;SERPINE1;SMAD4;NEDD4L;UBE2D1;CDK9;UBE2D3;NCOR1;SNW1;SMURF2;CCNT1;NCOR2;PPM1A;CCNT2;CDKN2B;CCNK;CCNC;RNF111;TFDP1;CDK8;TRIM33;USP9X;MEN1;E2F4;E2F5;SKI;TFDP2;ATP1B4;TGIF1;TGIF2	SMAD2;SMAD7;JUNB;SKIL;MYC;UBC;UBA52;UBB;RPS27A;SMAD3;PARP1;HDAC1;SP1;SERPINE1;SMAD4;NEDD4L;UBE2D1;CDK9;UBE2D3;NCOR1;SNW1;SMURF2;CCNT1;NCOR2;PPM1A;CCNT2;CDKN2B
Constitutive Signaling by Aberrant PI3K in Cancer	0.853008	1.37123	0	0.0697292	75	72	EGF;FGF2;FYN;LCK;PDGFB;FGF1;FGF7;PDGFA;TGFA;PIK3CA;PIK3CB;PIK3CD;SRC;EGFR;ESR1;PTPN11;ERBB2;KIT;CD86;CD19;PIK3R1;GRB2;CD80;RAC1;PDGFRB;RAC2;IRS1;PIK3R2;MET;FGFR1;PIK3R3;VAV1;FGFR2;PDGFRA;ERBB3;IRS2;HBEGF;ERBB4;FGFR3;RHOG;FGF8;NRG1;FGF10;EREG;FGFR4;FGF4;ESR2;CD28;GAB1;FGF23;FGF9;FGF3;TRAT1;FGF20;KL;FGF19;NRG2;FGF17;NRG3;FGF6;FRS2;FGF18;FGF5;FGF22;NRG4;ICOS;BTC;FGF16;PIK3AP1;KLB;STRN;EPGN	EGF;FGF2;FYN;LCK;PDGFB;FGF1;FGF7;PDGFA;TGFA;PIK3CA;PIK3CB;PIK3CD;SRC;EGFR;ESR1;PTPN11;ERBB2;KIT;CD86;CD19;PIK3R1;GRB2;CD80;RAC1;PDGFRB;RAC2;IRS1;PIK3R2;MET;FGFR1;PIK3R3;VAV1;FGFR2;PDGFRA;ERBB3;IRS2;HBEGF;ERBB4;FGFR3;RHOG
Signaling by FGFR in disease	0.845599	1.3706	0	0.0697761	63	61	STAT1;FGF2;POLR2F;POLR2E;POLR2L;POLR2H;POLR2K;FGF1;FGF7;PIK3CA;STAT3;HRAS;KRAS;PIK3R1;STAT5B;GRB2;POLR2A;STAT5A;POLR2B;BCR;NRAS;POLR2C;FGFR1;SOS1;POLR2G;FGFR2;PLCG1;GTF2F2;POLR2J;POLR2I;FGFR3;GTF2F1;NCBP1;FGF8;NCBP2;GAB2;FGF10;FGFR4;FGF4;GAB1;FGF23;FGF9;FGF3;MYO18A;FGF20;CUX1;TRIM24;FGF17;FGF6;ZMYM2;FRS2;BAG4;FGF18;FGF5;FGF22;FGFR1OP2;CPSF6;ERLIN2;LRRFIP1;FGF16;CNTRL	STAT1;FGF2;POLR2F;POLR2E;POLR2L;POLR2H;POLR2K;FGF1;FGF7;PIK3CA;STAT3;HRAS;KRAS;PIK3R1;STAT5B;GRB2;POLR2A;STAT5A;POLR2B;BCR;NRAS;POLR2C;FGFR1;SOS1;POLR2G;FGFR2;PLCG1;GTF2F2;POLR2J;POLR2I
Activation of Matrix Metalloproteinases	0.849633	1.37067	0.02	0.0699456	33	29	MMP9;FURIN;MMP2;CMA1;KLKB1;PLG;MMP1;MMP14;MMP3;ELANE;TIMP2;MMP7;MMP13;CTSG;CTSK;MMP8;COL18A1;MMP10;MMP11;KLK2;PRSS1;MMP16;MMP15;MMP17;MMP24;CTRB1;CTRB2;SPOCK3;PRSS2	MMP9;FURIN;MMP2;CMA1;KLKB1;PLG;MMP1;MMP14;MMP3;ELANE;TIMP2;MMP7;MMP13
Activation of GABAB receptors	0.848678	1.3707	0.004	0.0701579	43	40	GNB1;ADCY3;GNB2;GNGT1;ADCY5;GNAI3;ADCY2;ADCY6;ADCY4;GNB3;ADCY7;ADCY9;GNB5;GNG13;GNB4;GNG2;GNAI1;GNG7;GNAI2;GNG5;GNAT3;GNG12;GNG10;GNG8;GNG4;GNG3;GNG11;GABBR2;GABBR1;GNAL;KCNJ6;KCNJ15;KCNJ2;KCNJ5;KCNJ10;KCNJ3;KCNJ16;KCNJ4;KCNJ12;KCNJ9	GNB1;ADCY3;GNB2;GNGT1;ADCY5;GNAI3;ADCY2;ADCY6;ADCY4;GNB3;ADCY7;ADCY9;GNB5;GNG13;GNB4;GNG2;GNAI1;GNG7;GNAI2;GNG5;GNAT3;GNG12;GNG10;GNG8;GNG4;GNG3;GNG11
O-linked glycosylation of mucins	0.855149	1.36977	0	0.0702749	65	60	MUC5B;ST3GAL1;ST6GAL1;ST3GAL2;ST6GALNAC3;ST6GALNAC4;ST6GALNAC2;GALNT1;ST3GAL4;MUC1;MUC5AC;MUC2;C1GALT1;MUC6;MUC7;MUC4;GCNT1;MUC20;MUC17;MUC13;MUC12;MUC16;MUC3A;MUC19;MUCL1;MUC15;MUC21;B3GNTL1;ST3GAL3;C1GALT1C1;B3GNT2;GCNT3;GCNT4;GALNT4;B3GNT6;GALNT2;B4GALT6;B4GALT5;GALNT6;GALNT12;GALNT11;B3GNT3;GALNT3;B3GNT4;GALNT13;GALNT5;GALNTL5;GALNT14;GALNT7;B3GNT5;GALNT8;GALNT10;GALNTL6;GALNT9;GCNT7;CHST4;A4…	MUC5B;ST3GAL1;ST6GAL1;ST3GAL2;ST6GALNAC3;ST6GALNAC4;ST6GALNAC2;GALNT1;ST3GAL4;MUC1;MUC5AC;MUC2;C1GALT1;MUC6;MUC7;MUC4;GCNT1;MUC20;MUC17;MUC13;MUC12;MUC16;MUC3A;MUC19;MUCL1;MUC15;MUC21
Estrogen-dependent gene expression	0.85021	1.36993	0	0.0703484	122	86	JUN;BCL2;FOS;POLR2F;POLR2E;POLR2L;POLR2H;POLR2K;ATF2;DDX5;TGFA;MYC;HSP90AA1;CCND1;ESR1;EP300;HDAC1;CREBBP;SP1;CXCL12;POLR2A;HSP90AB1;POLR2B;TBP;YY1;MYB;CDK9;CTSD;KAT2B;POLR2C;GATA3;POLR2G;JUND;PGR;H2AFX;GTF2F2;POLR2J;POLR2I;ERBB4;AXIN1;FOXA1;GTF2F1;POU2F1;RUNX1;CCNT1;NCOA1;NCOA3;KAT5;PRMT1;FOSB;RAD21;SMC1A;SMC3;NCOA2;KPNA2;CARM1;GTF2A2;GTF2A1;MED1;PTGES3;CHD1;KDM1A;STAG2;FKBP4;KANK1;KCTD6;USF1;ST…	JUN;BCL2;FOS;POLR2F;POLR2E;POLR2L;POLR2H;POLR2K;ATF2;DDX5;TGFA;MYC;HSP90AA1;CCND1;ESR1;EP300;HDAC1;CREBBP;SP1;CXCL12;POLR2A;HSP90AB1;POLR2B;TBP;YY1;MYB;CDK9;CTSD;KAT2B;POLR2C;GATA3;POLR2G;JUND;PGR;H2AFX;GTF2F2;POLR2J;POLR2I;ERBB4;AXIN1;FOXA1;GTF2F1;POU2F1;RUNX1;CCNT1
Negative regulation of MET activity	0.839657	1.36913	0.057	0.0704548	21	20	UBC;UBA52;UBB;RPS27A;GRB2;PTPN1;HGS;SH3GL1;MET;CBL;STAM2;USP8;EPS15;STAM;PTPN2;SH3GL2;SH3KBP1;PTPRJ;SH3GL3;LRIG1	UBC;UBA52;UBB;RPS27A;GRB2;PTPN1;HGS;SH3GL1;MET;CBL;STAM2;USP8;EPS15;STAM
Signaling by PTK6	0.859875	1.36927	0	0.0704566	55	52	AKT1;EGF;UBC;UBA52;EGFR;UBB;STAT3;HRAS;LRRK2;RPS27A;CCND1;RHOA;KRAS;ERBB2;SOCS3;CDK2;CDK4;PTPN1;RAC1;NR3C1;CCNE1;CDKN1B;HIF1A;NRAS;CBL;PXN;ERBB3;HBEGF;CRK;ERBB4;NRG1;BCAR1;EREG;EPAS1;RASA1;PTK6;NRG2;KHDRBS1;DOCK1;ELMO1;NRG3;ELMO2;SFPQ;NRG4;PELP1;BTC;DOK1;ARHGAP35;ARAP1;STAP2;KHDRBS3;KHDRBS2	AKT1;EGF;UBC;UBA52;EGFR;UBB;STAT3;HRAS;LRRK2;RPS27A;CCND1;RHOA;KRAS;ERBB2;SOCS3;CDK2;CDK4;PTPN1;RAC1;NR3C1;CCNE1;CDKN1B;HIF1A;NRAS;CBL;PXN;ERBB3;HBEGF;CRK;ERBB4
Signaling by ERBB2 TMD/JMD mutants	0.863627	1.36927	0.0250752	0.0706945	22	21	EGF;EGFR;HRAS;HSP90AA1;KRAS;ERBB2;GRB2;SHC1;NRAS;SOS1;PLCG1;ERBB3;HBEGF;ERBB4;NRG1;EREG;CDC37;NRG2;NRG3;NRG4;BTC	EGF;EGFR;HRAS;HSP90AA1;KRAS;ERBB2;GRB2;SHC1;NRAS;SOS1;PLCG1;ERBB3;HBEGF;ERBB4;NRG1;EREG
Signaling by NTRKs	0.845135	1.3686	0	0.0709372	135	132	MAPK3;MAPK1;FOS;MAPK14;FURIN;MAP2K1;BAX;FYN;MAPK11;RPS6KA1;RPS6KA3;MAPK12;MAPK13;RPS6KA2;MAP2K2;ATF2;JUNB;PIK3CA;PIK3CB;SRC;STAT3;HRAS;PPP2CA;RHOA;PTPN11;KRAS;CREB1;EP300;NGF;TF;PIK3R1;GRB2;RAC1;PPP2CB;IRS1;MAPK7;F3;PPP2R1A;PIK3R2;CDK5;SHC1;NRAS;BDNF;YWHAB;CLTC;PCSK5;PCSK6;DNM2;SOS1;JUND;PLCG1;RAP1A;PPP2R5D;SGK1;SRF;RIT1;IRS2;DNM1;MAP2K5;CRK;RPS6KA5;RIT2;RALA;PPP2R1B;BRAF;FOSL1;AP2M1;MEF2A;RALB;A…	MAPK3;MAPK1;FOS;MAPK14;FURIN;MAP2K1;BAX;FYN;MAPK11;RPS6KA1;RPS6KA3;MAPK12;MAPK13;RPS6KA2;MAP2K2;ATF2;JUNB;PIK3CA;PIK3CB;SRC;STAT3;HRAS;PPP2CA;RHOA;PTPN11;KRAS;CREB1;EP300;NGF;TF;PIK3R1;GRB2;RAC1;PPP2CB;IRS1;MAPK7;F3;PPP2R1A;PIK3R2;CDK5;SHC1;NRAS;BDNF;YWHAB;CLTC;PCSK5;PCSK6;DNM2;SOS1;JUND;PLCG1;RAP1A;PPP2R5D;SGK1;SRF;RIT1;IRS2;DNM1;MAP2K5;CRK;RPS6KA5;RIT2;RALA;PPP2R1B;BRAF;FOSL1
RHO GTPases activate PAKs	0.83821	1.36818	0.0570571	0.0709808	21	20	PPP1CB;PPP1R12A;PPP1R12B;CDC42;MYH14;RAC1;PAK1;PAK2;FLNA;MYL9;MYH9;MYH11;MYL12B;LIMK1;MYLK;CTTN;MYH10;MYL6;NF2;PAK3	PPP1CB;PPP1R12A;PPP1R12B;CDC42;MYH14;RAC1;PAK1;PAK2;FLNA;MYL9;MYH9;MYH11;MYL12B;LIMK1;MYLK;CTTN
Interleukin-12 family signaling	0.849762	1.36832	0	0.0710553	57	54	IFNG;IL10;STAT1;JAK1;TYK2;CANX;IL12B;STAT3;JAK2;CDC42;IL12RB1;IL23A;IL23R;P4HB;IL6ST;IL12RB2;STAT4;IL27RA;SOD1;SOD2;IL12A;RAP1B;HSPA9;PPIA;ARF1;PAK2;MTAP;RALA;VAMP7;HNRNPA2B1;CFL1;TCP1;MSN;MIF;RPLP0;TALDO1;SERPINB2;ANXA2;HNRNPF;PSME2;LMNB1;SNRPA1;PDCD4;IL27;LCP1;AIP;EBI3;CAPZA1;CA1;GSTA2;GSTO1;CRLF1;PITPNA;CNN2	IFNG;IL10;STAT1;JAK1;TYK2;CANX;IL12B;STAT3;JAK2;CDC42;IL12RB1;IL23A;IL23R;P4HB;IL6ST;IL12RB2;STAT4;IL27RA;SOD1;SOD2;IL12A;RAP1B;HSPA9;PPIA;ARF1;PAK2;MTAP;RALA;VAMP7;HNRNPA2B1;CFL1;TCP1;MSN;MIF;RPLP0
VEGFR2 mediated vascular permeability	0.849435	1.36714	0.026026	0.0720969	27	25	AKT1;MTOR;MLST8;HSP90AA1;CTNNB1;NOS3;RAC1;CAV1;AKT2;PAK1;AKT3;VAV1;PAK2;RICTOR;CDH5;TRIB3;CTNND1;JUP;CTNNA1;MAPKAP1;PAK3;VAV2;VAV3;PRR5;THEM4	AKT1;MTOR;MLST8;HSP90AA1;CTNNB1;NOS3;RAC1;CAV1;AKT2;PAK1;AKT3;VAV1;PAK2;RICTOR;CDH5;TRIB3;CTNND1
DAP12 interactions	0.849151	1.36689	0.001	0.0721598	44	42	FYN;LCK;PIK3CA;PIK3CB;HRAS;KRAS;SYK;PIK3R1;GRB2;RAC1;B2M;PIK3R2;SHC1;NRAS;HLA-E;HLA-B;HLA-C;BTK;SOS1;PLCG1;TYROBP;KLRD1;LCP2;GRAP2;PLCG2;LAT;NCR2;VAV2;TREM1;TREM2;VAV3;KLRC2;KLRK1;CD300LB;SIRPB1;CLEC5A;CD300E;SIGLEC15;SIGLEC14;SIGLEC16;KIR3DS1;KIR2DS5	FYN;LCK;PIK3CA;PIK3CB;HRAS;KRAS;SYK;PIK3R1;GRB2;RAC1;B2M;PIK3R2;SHC1;NRAS;HLA-E;HLA-B;HLA-C;BTK;SOS1;PLCG1;TYROBP
GABA B receptor activation	0.848678	1.36648	0.009	0.0724554	43	40	GNB1;ADCY3;GNB2;GNGT1;ADCY5;GNAI3;ADCY2;ADCY6;ADCY4;GNB3;ADCY7;ADCY9;GNB5;GNG13;GNB4;GNG2;GNAI1;GNG7;GNAI2;GNG5;GNAT3;GNG12;GNG10;GNG8;GNG4;GNG3;GNG11;GABBR2;GABBR1;GNAL;KCNJ6;KCNJ15;KCNJ2;KCNJ5;KCNJ10;KCNJ3;KCNJ16;KCNJ4;KCNJ12;KCNJ9	GNB1;ADCY3;GNB2;GNGT1;ADCY5;GNAI3;ADCY2;ADCY6;ADCY4;GNB3;ADCY7;ADCY9;GNB5;GNG13;GNB4;GNG2;GNAI1;GNG7;GNAI2;GNG5;GNAT3;GNG12;GNG10;GNG8;GNG4;GNG3;GNG11
Signaling by FGFR	0.847537	1.36603	0	0.0727987	89	84	MAPK3;MAPK1;FGF2;POLR2F;POLR2E;POLR2L;POLR2H;POLR2K;FGF1;FGF7;PIK3CA;UBC;UBA52;SRC;UBB;HRAS;PPP2CA;RPS27A;PTPN11;KRAS;PIK3R1;GRB2;POLR2A;PPP2CB;POLR2B;PPP2R1A;SHC1;NRAS;POLR2C;FGFR1;CBL;SOS1;POLR2G;FGFR2;PLCG1;GTF2F2;POLR2J;POLR2I;FGFR3;GTF2F1;BRAF;HNRNPA1;NCBP1;FGF8;NCBP2;FGF10;FGFR4;FGF4;HNRNPH1;GAB1;HNRNPF;FGF23;PTBP1;FGF9;FGF3;HNRNPM;FGF20;TIAL1;KL;FGF19;SPRY2;FGF17;FGF6;FRS2;FGFRL1;GALNT3;FG…	MAPK3;MAPK1;FGF2;POLR2F;POLR2E;POLR2L;POLR2H;POLR2K;FGF1;FGF7;PIK3CA;UBC;UBA52;SRC;UBB;HRAS;PPP2CA;RPS27A;PTPN11;KRAS;PIK3R1;GRB2;POLR2A;PPP2CB;POLR2B;PPP2R1A;SHC1;NRAS;POLR2C;FGFR1;CBL;SOS1;POLR2G;FGFR2;PLCG1;GTF2F2;POLR2J;POLR2I
SHC-mediated cascade:FGFR2	0.836476	1.36512	0.037	0.0737584	23	23	FGF2;FGF1;FGF7;HRAS;KRAS;GRB2;SHC1;NRAS;SOS1;FGFR2;FGF8;FGF10;FGF4;FGF23;FGF9;FGF3;FGF20;FGF17;FGF6;FGF18;FGF5;FGF22;FGF16	FGF2;FGF1;FGF7;HRAS;KRAS;GRB2;SHC1;NRAS;SOS1;FGFR2
Sema3A PAK dependent Axon repulsion	0.847653	1.36416	0.0714286	0.0748007	16	15	FYN;NRP1;HSP90AA1;RAC1;HSP90AB1;PAK1;PAK2;CFL1;LIMK1;PAK3;SEMA3A;FES;PLXNA3;PLXNA4;PLXNA2	FYN;NRP1;HSP90AA1;RAC1;HSP90AB1;PAK1;PAK2;CFL1
Signaling by VEGF	0.841069	1.36325	0	0.0749064	104	99	AKT1;MTOR;MAPK14;FYN;MAPK11;MAPK12;MAPK13;MLST8;NRP1;PIK3CA;PIK3CB;VEGFA;SRC;HRAS;HSP90AA1;RHOA;KRAS;CDC42;CTNNB1;NOS3;KDR;PRKACA;PIK3R1;PRKACB;RAC1;CAV1;FLT1;PRKACG;PIK3R2;AKT2;NRAS;PRKCB;PAK1;PRKCD;HSPB1;AKT3;PTK2;VEGFC;NCK1;PXN;VAV1;PLCG1;ITPR1;ITGB3;PTK2B;PAK2;RICTOR;CRK;PRKCZ;FLT4;CYBB;ROCK2;CDH5;ITGAV;TRIB3;ROCK1;BCAR1;CTNND1;VEGFB;NCF1;JUP;NCF2;CTNNA1;AXL;SPHK1;MAPKAPK2;RASA1;MAPKAP1;PAK3;…	AKT1;MTOR;MAPK14;FYN;MAPK11;MAPK12;MAPK13;MLST8;NRP1;PIK3CA;PIK3CB;VEGFA;SRC;HRAS;HSP90AA1;RHOA;KRAS;CDC42;CTNNB1;NOS3;KDR;PRKACA;PIK3R1;PRKACB;RAC1;CAV1;FLT1;PRKACG;PIK3R2;AKT2;NRAS;PRKCB;PAK1;PRKCD;HSPB1;AKT3;PTK2;VEGFC;NCK1;PXN;VAV1;PLCG1;ITPR1;ITGB3;PTK2B;PAK2;RICTOR;CRK;PRKCZ;FLT4;CYBB;ROCK2;CDH5;ITGAV
Signaling by EGFR	0.841388	1.36332	0.004	0.0750956	50	49	EGF;TGFA;PIK3CA;UBC;UBA52;SRC;EGFR;UBB;HRAS;RPS27A;PTPN11;KRAS;CDC42;PIK3R1;GRB2;HGS;SHC1;SH3GL1;NRAS;CBL;SOS1;CSK;PXN;PLCG1;STAM2;HBEGF;EPS15;STAM;ADAM17;EREG;SH3GL2;SH3KBP1;GAB1;ADAM10;ARHGEF7;PTPN12;EPS15L1;SH3GL3;PAG1;EPN1;SPRY2;PTPN3;SPRY1;BTC;AAMP;ADAM12;PTPRK;LRIG1;EPGN	EGF;TGFA;PIK3CA;UBC;UBA52;SRC;EGFR;UBB;HRAS;RPS27A;PTPN11;KRAS;CDC42;PIK3R1;GRB2;HGS;SHC1;SH3GL1;NRAS;CBL;SOS1;CSK;PXN;PLCG1;STAM2;HBEGF;EPS15;STAM
Defects of contact activation system (CAS) and kallikrein/kinin system (KKS)	0.83445	1.3636	0.0685484	0.0752118	16	16	SERPING1;KLKB1;F12;F2;VWF;F8;F9;GP1BA;GP9;GP5;GP1BB;F10;F11;TPST2;TPST1;GGCX	SERPING1;KLKB1;F12;F2;VWF
FOXO-mediated transcription	0.843803	1.36275	0	0.0752632	66	64	AKT1;SMAD2;FASLG;BCL2L11;DDIT3;BBC3;SMAD3;EP300;CAT;HDAC1;CREBBP;CDKN1A;SIRT1;SMAD4;NR3C1;CAV1;CDKN1B;FOXO1;TXN;FOXO3;YWHAZ;POMC;AKT2;YWHAB;KAT2B;HDAC2;STK11;AKT3;SOD2;SFN;NPY;YWHAQ;YWHAG;SIN3A;TRIM63;SREBF1;KLF4;GADD45A;PINK1;GCK;PPARGC1A;FBXO32;RETN;IGFBP1;RBL2;FOXO4;NFYB;SIRT3;G6PC;MSTN;FOXG1;ATXN3;CCNG2;NFYA;TXNIP;PCBP4;FOXO6;PCK1;AGRP;NFYC;PLXNA4;CITED2;ABCA6;BTG1	AKT1;SMAD2;FASLG;BCL2L11;DDIT3;BBC3;SMAD3;EP300;CAT;HDAC1;CREBBP;CDKN1A;SIRT1;SMAD4;NR3C1;CAV1;CDKN1B;FOXO1;TXN;FOXO3;YWHAZ;POMC;AKT2;YWHAB;KAT2B;HDAC2;STK11;AKT3;SOD2;SFN;NPY;YWHAQ;YWHAG;SIN3A;TRIM63;SREBF1;KLF4;GADD45A;PINK1;GCK
ERBB2 Regulates Cell Motility	0.847261	1.36334	0.084507	0.0753222	15	15	EGF;EGFR;RHOA;ERBB2;ERBB3;HBEGF;ERBB4;NRG1;EREG;NRG2;NRG3;DIAPH1;NRG4;BTC;MEMO1	EGF;EGFR;RHOA;ERBB2;ERBB3;HBEGF;ERBB4;NRG1;EREG
Neurodegenerative Diseases	0.842879	1.36147	0.0340681	0.0757843	22	22	JUN;FASLG;BCL2L11;APP;FOXO3;CDK5;YWHAE;SOD2;CAPN1;CAPN2;CDC25C;CDC25A;PRDX1;GOLGA2;LMNB1;LMNA;CDC25B;PRDX2;CDK5R1;CAST;CAPNS1;CAPNS2	JUN;FASLG;BCL2L11;APP;FOXO3;CDK5;YWHAE;SOD2;CAPN1;CAPN2;CDC25C;CDC25A
Antiviral mechanism by IFN-stimulated genes	0.850054	1.36185	0	0.0757866	85	78	MAPK3;STAT1;JAK1;OAS1;IRF3;OAS2;DDX58;OAS3;NEDD4;EIF4E;UBC;UBA52;UBB;ISG15;RPS27A;OASL;MX1;IFIT1;RNASEL;EIF2AK2;UBE2N;TRIM25;HERC5;PLCG1;UBA7;USP18;MX2;RANBP2;UBE2L6;EIF4G1;EIF4A1;FLNA;EIF4A3;UBE2E1;PPM1B;NUP214;EIF4A2;SEC13;ABCE1;NUP62;TPR;KPNA2;NUP153;FLNB;EIF4G3;NUP107;NUP85;KPNA1;NUP37;USP41;RAE1;KPNB1;EIF4G2;NUP160;ARIH1;KPNA3;AAAS;NUP133;NUP98;KPNA4;NUP155;NUP43;NUP93;NUP50;KPNA5;NUP35;NUP2…	MAPK3;STAT1;JAK1;OAS1;IRF3;OAS2;DDX58;OAS3;NEDD4;EIF4E;UBC;UBA52;UBB;ISG15;RPS27A;OASL;MX1;IFIT1;RNASEL;EIF2AK2;UBE2N;TRIM25;HERC5;PLCG1;UBA7;USP18;MX2;RANBP2;UBE2L6;EIF4G1;EIF4A1;FLNA;EIF4A3;UBE2E1;PPM1B;NUP214;EIF4A2;SEC13
Aflatoxin activation and detoxification	0.825651	1.36203	0.108981	0.0757958	20	15	CYP3A4;GGT1;CYP1A2;CYP3A5;ACY1;GGT5;GGT7;MGST1;MGST3;AKR7A2;GGT6;MGST2;ACY3;AKR7A3;AKR7L	CYP3A4;GGT1
TP53 Regulates Transcription of Genes Involved in G2 Cell Cycle Arrest	0.831174	1.36209	0.0731463	0.0759474	18	17	BAX;TP53;PCNA;EP300;CDK1;CCNB1;SFN;AURKA;GADD45A;CDC25C;PRMT1;RBL2;TFDP1;CARM1;E2F4;TFDP2;ZNF385A	BAX;TP53;PCNA;EP300;CDK1;CCNB1;SFN;AURKA;GADD45A;CDC25C
Signaling by NTRK1 (TRKA)	0.84376	1.3615	0	0.0759599	116	114	MAPK3;MAPK1;FOS;MAPK14;MAP2K1;MAPK11;RPS6KA1;RPS6KA3;MAPK12;MAPK13;RPS6KA2;MAP2K2;ATF2;JUNB;PIK3CA;PIK3CB;SRC;STAT3;HRAS;PPP2CA;RHOA;KRAS;CREB1;EP300;NGF;TF;PIK3R1;GRB2;PPP2CB;IRS1;MAPK7;F3;PPP2R1A;PIK3R2;CDK5;SHC1;NRAS;YWHAB;CLTC;DNM2;SOS1;JUND;PLCG1;RAP1A;PPP2R5D;SGK1;SRF;RIT1;IRS2;DNM1;MAP2K5;CRK;RPS6KA5;RIT2;RALA;PPP2R1B;BRAF;FOSL1;AP2M1;MEF2A;RALB;AP2A1;AP2B1;ADORA2A;MEF2C;CRKL;EGR2;DUSP6;FO…	MAPK3;MAPK1;FOS;MAPK14;MAP2K1;MAPK11;RPS6KA1;RPS6KA3;MAPK12;MAPK13;RPS6KA2;MAP2K2;ATF2;JUNB;PIK3CA;PIK3CB;SRC;STAT3;HRAS;PPP2CA;RHOA;KRAS;CREB1;EP300;NGF;TF;PIK3R1;GRB2;PPP2CB;IRS1;MAPK7;F3;PPP2R1A;PIK3R2;CDK5;SHC1;NRAS;YWHAB;CLTC;DNM2;SOS1;JUND;PLCG1;RAP1A;PPP2R5D;SGK1;SRF;RIT1;IRS2;DNM1;MAP2K5;CRK;RPS6KA5;RIT2;RALA;PPP2R1B;BRAF;FOSL1;AP2M1;MEF2A;RALB;AP2A1;AP2B1
Chaperone Mediated Autophagy	0.843079	1.36116	0.046	0.0759978	21	20	UBC;UBA52;UBB;HSP90AA1;RPS27A;HSPA8;CFTR;HSP90AB1;GFAP;HDAC6;LAMP2;PARK7;EEF1A1;HBB;CETN1;PCNT;ARL13B;IFT88;PLIN3;PLIN2	UBC;UBA52;UBB;HSP90AA1;RPS27A;HSPA8;CFTR;HSP90AB1;GFAP;HDAC6;LAMP2;PARK7;EEF1A1
PI3K events in ERBB2 signaling	0.85204	1.36035	0.0574597	0.0769109	16	16	EGF;PIK3CA;EGFR;ERBB2;PIK3R1;GRB2;ERBB3;HBEGF;ERBB4;NRG1;EREG;GAB1;NRG2;NRG3;NRG4;BTC	EGF;PIK3CA;EGFR;ERBB2;PIK3R1;GRB2;ERBB3;HBEGF;ERBB4;NRG1;EREG
IGF1R signaling cascade	0.842389	1.35979	0	0.0769675	53	52	IGF1;FGF2;PIK3C3;PIK3R4;FGF1;FGF7;PIK3CA;PIK3CB;HRAS;PTPN11;KRAS;TLR9;PIK3R1;GRB2;IGF1R;IRS1;FLT3;PIK3R2;IGF2;SHC1;AKT2;NRAS;FGFR1;SOS1;FGFR2;IRS2;FGFR3;FGF8;FLT3LG;TRIB3;GAB2;FGF10;FGFR4;FGF4;GAB1;FGF23;FGF9;FGF3;IRS4;FGF20;KL;FGF19;FGF17;FGF6;FRS2;FGF18;FGF5;FGF22;FGF16;PDE3B;KLB;THEM4	IGF1;FGF2;PIK3C3;PIK3R4;FGF1;FGF7;PIK3CA;PIK3CB;HRAS;PTPN11;KRAS;TLR9;PIK3R1;GRB2;IGF1R;IRS1;FLT3;PIK3R2;IGF2;SHC1;AKT2;NRAS;FGFR1;SOS1;FGFR2
Platelet Aggregation (Plug Formation)	0.851929	1.35993	0.006	0.0770118	37	35	AKT1;FGA;FGG;FGB;SRC;F2;SYK;GRB2;PTPN1;VWF;FN1;MPL;SHC1;SOS1;PTK2;CSK;RAP1A;RAP1B;ITGA2B;THPO;ITGB3;CRK;BCAR1;ADRA2C;ADRA2B;GP1BA;GP9;GP5;GP1BB;APBB1IP;TLN1;RAPGEF3;RAPGEF4;RASGRP2;RASGRP1	AKT1;FGA;FGG;FGB;SRC;F2;SYK;GRB2;PTPN1;VWF;FN1;MPL;SHC1;SOS1;PTK2;CSK;RAP1A;RAP1B;ITGA2B;THPO;ITGB3;CRK
Cyclin D associated events in G1	0.843565	1.35944	0.004	0.0771583	47	45	RB1;UBC;UBA52;SRC;UBB;PPP2CA;JAK2;RPS27A;CCND1;CDKN2A;CDK2;ABL1;CDKN1A;CDK4;LYN;PPP2CB;CCNE1;CDKN1B;PPP2R1A;CDK6;CUL1;SKP1;CCND3;CCNH;PPP2R2A;CCND2;CDK7;PPP2R1B;SKP2;MNAT1;CDKN2B;PPP2R3B;RBL2;TFDP1;PTK6;CKS1B;CDKN2C;CCNE2;CDKN1C;E2F4;E2F3;CDKN2D;E2F5;E2F2;TFDP2	RB1;UBC;UBA52;SRC;UBB;PPP2CA;JAK2;RPS27A;CCND1;CDKN2A;CDK2;ABL1;CDKN1A;CDK4;LYN;PPP2CB;CCNE1;CDKN1B;PPP2R1A;CDK6;CUL1;SKP1;CCND3;CCNH;PPP2R2A;CCND2;CDK7;PPP2R1B;SKP2;MNAT1;CDKN2B
TP53 Regulates Transcription of DNA Repair Genes	0.84937	1.35997	0.002	0.0771796	65	51	JUN;FOS;POLR2F;POLR2E;POLR2L;POLR2H;POLR2K;ATF2;TP53;POLR2A;ATM;POLR2B;BRCA1;CDK9;POLR2C;ATR;POLR2G;GTF2F2;POLR2J;CHEK1;POLR2I;CCNH;ERCC2;ERCC3;TCEA1;SUPT5H;CDK7;GTF2F1;CCNT1;MNAT1;ELL;GTF2H1;MSH2;CCNT2;GTF2H3;CCNK;GTF2H2;CDK12;CDK13;MLH1;RAD51D;GTF2H5;GTF2H4;SUPT16H;SSRP1;MDC1;FANCD2;SUPT4H1;DDB2;FANCI;FANCC	JUN;FOS;POLR2F;POLR2E;POLR2L;POLR2H;POLR2K;ATF2;TP53;POLR2A;ATM;POLR2B;BRCA1;CDK9;POLR2C;ATR;POLR2G;GTF2F2;POLR2J;CHEK1;POLR2I;CCNH;ERCC2;ERCC3;TCEA1;SUPT5H;CDK7;GTF2F1;CCNT1;MNAT1;ELL;GTF2H1;MSH2;CCNT2;GTF2H3;CCNK;GTF2H2;CDK12;CDK13;MLH1
Signaling by FGFR3 in disease	0.829104	1.3591	0.0650651	0.077348	22	22	FGF2;FGF1;PIK3CA;HRAS;KRAS;PIK3R1;GRB2;NRAS;SOS1;PLCG1;FGFR3;FGF8;FGF4;GAB1;FGF23;FGF9;FGF20;FGF17;FRS2;FGF18;FGF5;FGF16	FGF2;FGF1;PIK3CA;HRAS;KRAS;PIK3R1;GRB2;NRAS;SOS1;PLCG1
Miscellaneous transport and binding events	0.846256	1.3584	0.0410822	0.077994	24	22	MAGT1;TUSC3;LRRC8C;LRRC8A;LRRC8B;LRRC8D;LRRC8E;AZGP1;NIPA1;ADD1;PIP;NIPAL4;ADD2;ADD3;CTNS;NIPA2;ANKH;NIPAL1;MMGT1;NIPAL3;MRS2;NIPAL2	MAGT1;TUSC3
APC/C:Cdc20 mediated degradation of Cyclin B	0.838844	1.35782	0.044	0.0782409	24	22	UBC;UBA52;UBB;RPS27A;CDK1;UBE2D1;CCNB1;UBE2S;CDC20;CDC27;UBE2E1;CDC16;CDC23;UBE2C;ANAPC11;ANAPC5;ANAPC10;ANAPC1;ANAPC4;ANAPC7;CDC26;ANAPC16	UBC;UBA52;UBB;RPS27A;CDK1;UBE2D1;CCNB1;UBE2S;CDC20;CDC27;UBE2E1;CDC16;CDC23;UBE2C;ANAPC11;ANAPC5;ANAPC10;ANAPC1;ANAPC4;ANAPC7
Interleukin-12 signaling	0.839523	1.35788	0.005	0.0784001	47	44	IFNG;IL10;JAK1;TYK2;IL12B;JAK2;CDC42;IL12RB1;P4HB;IL12RB2;STAT4;SOD1;SOD2;IL12A;RAP1B;HSPA9;PPIA;ARF1;PAK2;MTAP;RALA;VAMP7;HNRNPA2B1;CFL1;TCP1;MSN;MIF;RPLP0;TALDO1;SERPINB2;ANXA2;HNRNPF;PSME2;LMNB1;SNRPA1;PDCD4;LCP1;AIP;CAPZA1;CA1;GSTA2;GSTO1;PITPNA;CNN2	IFNG;IL10;JAK1;TYK2;IL12B;JAK2;CDC42;IL12RB1;P4HB;IL12RB2;STAT4;SOD1;SOD2;IL12A;RAP1B;HSPA9;PPIA;ARF1;PAK2;MTAP;RALA;VAMP7;HNRNPA2B1;CFL1;TCP1;MSN;MIF;RPLP0
NOTCH4 Intracellular Domain Regulates Transcription	0.835882	1.35744	0.049049	0.0784557	20	20	NOTCH1;SMAD3;EP300;ACTA2;CREBBP;KAT2B;NOTCH2;RBPJ;SNW1;FLT4;KAT2A;NOTCH4;HEY1;HES1;HES5;HEY2;MAML1;MAMLD1;MAML2;MAML3	NOTCH1;SMAD3;EP300;ACTA2;CREBBP;KAT2B;NOTCH2;RBPJ;SNW1;FLT4;KAT2A;NOTCH4
Signaling by FGFR3 point mutants in cancer	0.829104	1.35614	0.049049	0.0800615	22	22	FGF2;FGF1;PIK3CA;HRAS;KRAS;PIK3R1;GRB2;NRAS;SOS1;PLCG1;FGFR3;FGF8;FGF4;GAB1;FGF23;FGF9;FGF20;FGF17;FRS2;FGF18;FGF5;FGF16	FGF2;FGF1;PIK3CA;HRAS;KRAS;PIK3R1;GRB2;NRAS;SOS1;PLCG1
MTOR signalling	0.841694	1.35542	0.013	0.0807934	41	39	AKT1;MTOR;RHEB;TSC2;RPTOR;EIF4E;RPS6;MLST8;RPS6KB1;AKT2;YWHAB;STK11;EIF4EBP1;TSC1;EIF4G1;PRKAA1;PRKAA2;PRKAB2;PRKAB1;PPM1A;FKBP1A;EIF4B;CAB39;PRKAG1;PRKAG2;PRKAG3;AKT1S1;RRAGB;RRAGC;LAMTOR3;RRAGD;RRAGA;EEF2K;LAMTOR2;LAMTOR1;CAB39L;STRADB;STRADA;SLC38A9	AKT1;MTOR;RHEB;TSC2;RPTOR;EIF4E;RPS6;MLST8;RPS6KB1;AKT2;YWHAB;STK11;EIF4EBP1;TSC1;EIF4G1;PRKAA1;PRKAA2;PRKAB2;PRKAB1;PPM1A;FKBP1A
Downstream signaling of activated FGFR2	0.843679	1.355	0.017	0.0811573	30	30	FGF2;FGF1;FGF7;PIK3CA;HRAS;PTPN11;KRAS;PIK3R1;GRB2;SHC1;NRAS;SOS1;FGFR2;PLCG1;FGF8;FGF10;FGF4;GAB1;FGF23;FGF9;FGF3;FGF20;FGF17;FGF6;FRS2;FGF18;FGF5;FGF22;FGF16;FRS3	FGF2;FGF1;FGF7;PIK3CA;HRAS;PTPN11;KRAS;PIK3R1;GRB2;SHC1;NRAS;SOS1;FGFR2;PLCG1
Cell death signalling via NRAGE, NRIF and NADE	0.838162	1.35129	0.001	0.0833351	76	72	MAPK8;CASP3;TRAF6;SQSTM1;BCL2L11;BAD;UBC;UBA52;UBB;RPS27A;NGF;RAC1;YWHAE;CASP2;SOS1;PSEN1;VAV1;NGFR;AATF;ITSN1;GNA13;PSEN2;ARHGEF7;TRIO;NCSTN;SOS2;OBSCN;TIAM1;VAV2;ARHGEF2;VAV3;PSENEN;ARHGEF1;AKAP13;ARHGEF12;ARHGEF4;ITGB3BP;APH1A;MCF2;ARHGEF3;APH1B;MAGED1;NET1;ARHGEF11;ECT2;PLEKHG5;NGEF;ARHGEF6;FGD1;RASGRF2;ARHGEF18;PREX1;ARHGEF5;ARHGEF16;ARHGEF17;ABR;ARHGEF9;FGD3;TIAM2;ARHGEF40;ARHGEF10L;ARHGEF1…	MAPK8;CASP3;TRAF6;SQSTM1;BCL2L11;BAD;UBC;UBA52;UBB;RPS27A;NGF;RAC1;YWHAE;CASP2;SOS1;PSEN1;VAV1;NGFR
Signaling by Type 1 Insulin-like Growth Factor 1 Receptor (IGF1R)	0.841847	1.35153	0.003	0.0835066	54	53	IGF1;FGF2;PIK3C3;PIK3R4;FGF1;FGF7;PIK3CA;PIK3CB;HRAS;PTPN11;KRAS;TLR9;PIK3R1;GRB2;IGF1R;IRS1;FLT3;PIK3R2;IGF2;SHC1;AKT2;NRAS;FGFR1;SOS1;FGFR2;IRS2;FGFR3;FGF8;FLT3LG;TRIB3;GAB2;FGF10;FGFR4;FGF4;GAB1;FGF23;FGF9;FGF3;IRS4;FGF20;KL;FGF19;FGF17;FGF6;FRS2;FGF18;FGF5;FGF22;FGF16;PDE3B;KLB;CILP;THEM4	IGF1;FGF2;PIK3C3;PIK3R4;FGF1;FGF7;PIK3CA;PIK3CB;HRAS;PTPN11;KRAS;TLR9;PIK3R1;GRB2;IGF1R;IRS1;FLT3;PIK3R2;IGF2;SHC1;AKT2;NRAS;FGFR1;SOS1;FGFR2
Formation of TC-NER Pre-Incision Complex	0.842932	1.35291	0	0.0835362	53	50	POLR2F;RBX1;POLR2E;POLR2L;POLR2H;POLR2K;UBC;UBA52;UBB;RPS27A;EP300;POLR2A;POLR2B;POLR2C;POLR2G;PPIE;POLR2J;POLR2I;CCNH;ERCC2;ERCC3;TCEA1;COPS5;PRPF19;CDK7;CUL4A;MNAT1;COPS6;CUL4B;GTF2H1;GTF2H3;USP7;GTF2H2;DDB1;XAB2;GTF2H5;GTF2H4;ERCC6;COPS2;ERCC8;XPA;ISY1;COPS4;COPS8;AQR;COPS7A;GPS1;HMGN1;ZNF830;COPS7B	POLR2F;RBX1;POLR2E;POLR2L;POLR2H;POLR2K;UBC;UBA52;UBB;RPS27A;EP300;POLR2A;POLR2B;POLR2C;POLR2G;PPIE;POLR2J;POLR2I;CCNH;ERCC2;ERCC3;TCEA1;COPS5;PRPF19;CDK7;CUL4A;MNAT1;COPS6;CUL4B;GTF2H1;GTF2H3;USP7;GTF2H2
FOXO-mediated transcription of cell cycle genes	0.828755	1.3513	0.0851703	0.0835639	17	17	SMAD2;SMAD3;CDKN1A;SMAD4;CAV1;CDKN1B;FOXO1;FOXO3;KLF4;GADD45A;RBL2;FOXO4;MSTN;FOXG1;CCNG2;PCBP4;BTG1	SMAD2;SMAD3;CDKN1A;SMAD4;CAV1;CDKN1B;FOXO1;FOXO3;KLF4;GADD45A
Signaling by NODAL	0.840359	1.35302	0.0641283	0.0835869	21	19	SMAD2;FURIN;SMAD3;SMAD4;FOXO3;PCSK6;ACVR1B;LEFTY2;ACVR1C;DAND5;FOXH1;ACVR2B;TDGF1;ACVR2A;CER1;LEFTY1;NODAL;GDF1;DRAP1	SMAD2;FURIN;SMAD3;SMAD4;FOXO3;PCSK6
VEGFA-VEGFR2 Pathway	0.84062	1.35155	0	0.0837164	95	92	AKT1;MTOR;MAPK14;FYN;MAPK11;MAPK12;MAPK13;MLST8;PIK3CA;PIK3CB;VEGFA;SRC;HRAS;HSP90AA1;RHOA;KRAS;CDC42;CTNNB1;NOS3;KDR;PRKACA;PIK3R1;PRKACB;RAC1;CAV1;PRKACG;PIK3R2;AKT2;NRAS;PRKCB;PAK1;PRKCD;HSPB1;AKT3;PTK2;NCK1;PXN;VAV1;PLCG1;ITPR1;ITGB3;PTK2B;PAK2;RICTOR;CRK;PRKCZ;CYBB;ROCK2;CDH5;ITGAV;TRIB3;ROCK1;BCAR1;CTNND1;NCF1;JUP;NCF2;CTNNA1;AXL;SPHK1;MAPKAPK2;RASA1;MAPKAP1;PAK3;ITPR3;NCF4;VAV2;CYBA;DOCK1;…	AKT1;MTOR;MAPK14;FYN;MAPK11;MAPK12;MAPK13;MLST8;PIK3CA;PIK3CB;VEGFA;SRC;HRAS;HSP90AA1;RHOA;KRAS;CDC42;CTNNB1;NOS3;KDR;PRKACA;PIK3R1;PRKACB;RAC1;CAV1;PRKACG;PIK3R2;AKT2;NRAS;PRKCB;PAK1;PRKCD;HSPB1;AKT3;PTK2;NCK1;PXN;VAV1;PLCG1;ITPR1;ITGB3;PTK2B;PAK2;RICTOR;CRK;PRKCZ;CYBB;ROCK2;CDH5;ITGAV
Diseases of hemostasis	0.83445	1.35219	0.0793173	0.0838134	16	16	SERPING1;KLKB1;F12;F2;VWF;F8;F9;GP1BA;GP9;GP5;GP1BB;F10;F11;TPST2;TPST1;GGCX	SERPING1;KLKB1;F12;F2;VWF
G1 Phase	0.843565	1.35166	0.006	0.0838322	47	45	RB1;UBC;UBA52;SRC;UBB;PPP2CA;JAK2;RPS27A;CCND1;CDKN2A;CDK2;ABL1;CDKN1A;CDK4;LYN;PPP2CB;CCNE1;CDKN1B;PPP2R1A;CDK6;CUL1;SKP1;CCND3;CCNH;PPP2R2A;CCND2;CDK7;PPP2R1B;SKP2;MNAT1;CDKN2B;PPP2R3B;RBL2;TFDP1;PTK6;CKS1B;CDKN2C;CCNE2;CDKN1C;E2F4;E2F3;CDKN2D;E2F5;E2F2;TFDP2	RB1;UBC;UBA52;SRC;UBB;PPP2CA;JAK2;RPS27A;CCND1;CDKN2A;CDK2;ABL1;CDKN1A;CDK4;LYN;PPP2CB;CCNE1;CDKN1B;PPP2R1A;CDK6;CUL1;SKP1;CCND3;CCNH;PPP2R2A;CCND2;CDK7;PPP2R1B;SKP2;MNAT1;CDKN2B
Deregulated CDK5 triggers multiple neurodegenerative pathways in Alzheimer's disease models	0.842879	1.35178	0.0421264	0.0838888	22	22	JUN;FASLG;BCL2L11;APP;FOXO3;CDK5;YWHAE;SOD2;CAPN1;CAPN2;CDC25C;CDC25A;PRDX1;GOLGA2;LMNB1;LMNA;CDC25B;PRDX2;CDK5R1;CAST;CAPNS1;CAPNS2	JUN;FASLG;BCL2L11;APP;FOXO3;CDK5;YWHAE;SOD2;CAPN1;CAPN2;CDC25C;CDC25A
PERK regulates gene expression	0.843778	1.35196	0.009	0.0839007	33	30	CCL2;HSPA5;ATF4;CEBPB;DDIT3;ATF6;PARN;EIF2AK3;ATF3;EIF2S1;EIF2S2;EIF2S3;IGFBP1;ASNS;NFYB;EXOSC4;HERPUD1;EXOSC5;DCP2;EXOSC3;EXOSC6;EXOSC2;EXOSC8;EXOSC7;EXOSC1;NFYA;DIS3;EXOSC9;CEBPG;NFYC	CCL2;HSPA5;ATF4;CEBPB;DDIT3;ATF6;PARN
Sealing of the nuclear envelope (NE) by ESCRT-III	0.837582	1.35249	0.037	0.083946	32	27	CHMP4B;CHMP2B;CHMP2A;CHMP6;CHMP4C;CHMP4A;CHMP7;VPS4A;CHMP3;TUBA1A;TUBA1B;TUBB4A;SPAST;TUBA4A;IST1;TUBB4B;TUBB3;TUBB1;TUBB6;TUBA1C;TUBB2B;TUBB8;TUBAL3;TUBA3E;TUBA8;CC2D1B;LEMD2	CHMP4B;CHMP2B;CHMP2A;CHMP6;CHMP4C;CHMP4A;CHMP7
Signaling by FGFR1 in disease	0.835774	1.35225	0.015	0.0839972	38	37	STAT1;FGF2;FGF1;PIK3CA;STAT3;HRAS;KRAS;PIK3R1;STAT5B;GRB2;STAT5A;BCR;NRAS;FGFR1;SOS1;PLCG1;FGF8;GAB2;FGF4;GAB1;FGF23;FGF9;MYO18A;FGF20;CUX1;TRIM24;FGF17;FGF6;ZMYM2;FRS2;BAG4;FGF5;FGFR1OP2;CPSF6;ERLIN2;LRRFIP1;CNTRL	STAT1;FGF2;FGF1;PIK3CA;STAT3;HRAS;KRAS;PIK3R1;STAT5B;GRB2;STAT5A;BCR;NRAS;FGFR1;SOS1;PLCG1
IRS-mediated signalling	0.835428	1.34995	0.006	0.0847036	48	47	FGF2;PIK3C3;PIK3R4;FGF1;FGF7;PIK3CA;PIK3CB;HRAS;PTPN11;KRAS;TLR9;PIK3R1;GRB2;IRS1;FLT3;PIK3R2;AKT2;NRAS;FGFR1;SOS1;FGFR2;IRS2;FGFR3;FGF8;FLT3LG;TRIB3;GAB2;FGF10;FGFR4;FGF4;GAB1;FGF23;FGF9;FGF3;FGF20;KL;FGF19;FGF17;FGF6;FRS2;FGF18;FGF5;FGF22;FGF16;PDE3B;KLB;THEM4	FGF2;PIK3C3;PIK3R4;FGF1;FGF7;PIK3CA;PIK3CB;HRAS;PTPN11;KRAS;TLR9;PIK3R1;GRB2;IRS1;FLT3;PIK3R2;AKT2;NRAS;FGFR1;SOS1;FGFR2;IRS2;FGFR3;FGF8;FLT3LG;TRIB3;GAB2;FGF10;FGFR4
FRS-mediated FGFR2 signaling	0.83249	1.3501	0.035	0.0847764	25	25	FGF2;FGF1;FGF7;HRAS;PTPN11;KRAS;GRB2;NRAS;SOS1;FGFR2;FGF8;FGF10;FGF4;FGF23;FGF9;FGF3;FGF20;FGF17;FGF6;FRS2;FGF18;FGF5;FGF22;FGF16;FRS3	FGF2;FGF1;FGF7;HRAS;PTPN11;KRAS;GRB2;NRAS;SOS1;FGFR2
Translesion Synthesis by POLH	0.836189	1.34953	0.0762287	0.0850517	19	18	VCP;UBC;UBA52;UBB;RPS27A;PCNA;RFC4;RFC3;RFC5;RFC2;RPA1;RPA2;UFD1L;RFC1;NPLOC4;RCHY1;RPA3;POLH	VCP;UBC;UBA52;UBB;RPS27A;PCNA;RFC4;RFC3;RFC5;RFC2;RPA1
Interleukin-37 signaling	0.832707	1.34864	0.0742227	0.086158	21	19	CASP1;TBK1;STAT3;PTPN11;SMAD3;PTPN6;PTPN23;PTPN2;IL37;PTPN12;PTPN13;IL18R1;PTPN7;PTPN5;IL18BP;PTPN4;SIGIRR;PTPN14;PTPN9	CASP1;TBK1;STAT3;PTPN11;SMAD3;PTPN6
NoRC negatively regulates rRNA expression	0.832655	1.34708	0.007	0.0870902	77	43	POLR2F;POLR2E;POLR2L;POLR2H;POLR2K;POLR1C;HDAC1;TBP;HDAC2;H2AFX;POLR1B;SIN3A;CCNH;ERCC2;POLR1A;ERCC3;CDK7;DNMT1;SIN3B;MNAT1;GTF2H1;SMARCA5;GTF2H3;GTF2H2;TTF1;DNMT3B;POLR1E;GTF2H5;GTF2H4;UBTF;ARID4B;SAP18;BAZ2A;SAP30;TAF1A;TAF1C;TAF1B;TAF1D;MBD2;SAP130;SUDS3;SAP30L;SAP30BP	POLR2F;POLR2E;POLR2L;POLR2H;POLR2K;POLR1C;HDAC1;TBP;HDAC2;H2AFX;POLR1B;SIN3A;CCNH;ERCC2;POLR1A;ERCC3;CDK7;DNMT1;SIN3B;MNAT1;GTF2H1;SMARCA5;GTF2H3;GTF2H2
Nephrin family interactions	0.847653	1.34778	0.036036	0.0870923	22	22	FYN;PIK3CA;PIK3CB;SPTAN1;PIK3R1;PIK3R2;ACTN1;NCK1;ACTN4;ACTN2;CASK;SPTBN1;IQGAP1;WASL;NPHS1;CD2AP;NCK2;MAGI2;KIRREL;KIRREL3;KIRREL2;ACTN3	FYN;PIK3CA;PIK3CB;SPTAN1;PIK3R1;PIK3R2;ACTN1;NCK1;ACTN4;ACTN2;CASK;SPTBN1
Glucagon-like Peptide-1 (GLP1) regulates insulin secretion	0.835836	1.34741	0.01	0.087097	42	39	PRKACA;PRKACB;GNB1;PRKACG;GCG;GNB2;PRKAR2A;PRKAR2B;GNGT1;ADCY5;ADCY6;PRKAR1B;GNB3;GNB5;GNG13;GNB4;GNG2;RAP1A;GNG7;ITPR1;GNG5;GNG12;GNG10;GNG8;GNG4;GNG3;GNG11;IQGAP1;GNAS;ITPR3;RAPGEF3;RAPGEF4;GLP1R;KCNS3;ITPR2;KCNB1;AKAP5;KCNC2;KCNG2	PRKACA;PRKACB;GNB1;PRKACG;GCG;GNB2;PRKAR2A;PRKAR2B;GNGT1;ADCY5;ADCY6;PRKAR1B;GNB3;GNB5;GNG13;GNB4;GNG2;RAP1A;GNG7;ITPR1;GNG5;GNG12;GNG10;GNG8;GNG4;GNG3;GNG11
FGFR1 mutant receptor activation	0.837547	1.34717	0.032	0.0871972	31	30	STAT1;FGF2;FGF1;PIK3CA;STAT3;PIK3R1;STAT5B;GRB2;STAT5A;BCR;FGFR1;FGF8;GAB2;FGF4;FGF23;FGF9;MYO18A;FGF20;CUX1;TRIM24;FGF17;FGF6;ZMYM2;BAG4;FGF5;FGFR1OP2;CPSF6;ERLIN2;LRRFIP1;CNTRL	STAT1;FGF2;FGF1;PIK3CA;STAT3;PIK3R1;STAT5B;GRB2;STAT5A;BCR;FGFR1
EGFR downregulation	0.840092	1.34751	0.023	0.0872018	31	30	EGF;TGFA;UBC;UBA52;EGFR;UBB;RPS27A;CDC42;GRB2;HGS;SH3GL1;CBL;STAM2;HBEGF;EPS15;STAM;EREG;SH3GL2;SH3KBP1;ARHGEF7;PTPN12;EPS15L1;SH3GL3;EPN1;SPRY2;PTPN3;SPRY1;BTC;PTPRK;EPGN	EGF;TGFA;UBC;UBA52;EGFR;UBB;RPS27A;CDC42;GRB2;HGS;SH3GL1;CBL;STAM2;HBEGF;EPS15;STAM
Regulation of gene expression in beta cells	0.831828	1.34662	0.0571715	0.0872119	21	20	AKT1;PKLR;FOXO1;AKT2;AKT3;HNF4A;PAX6;GCK;FOXA2;NEUROD1;SLC2A2;HNF1A;IAPP;PDX1;NKX6-1;NKX2-2;MAFA;FOXA3;RFX6;HNF4G	AKT1;PKLR;FOXO1;AKT2;AKT3;HNF4A;PAX6;GCK;FOXA2;NEUROD1
Signal amplification	0.835856	1.34679	0.022	0.0872414	33	31	MAPK14;SRC;GNB1;GNB2;GNGT1;GNAI3;GNB3;GNB5;GNG13;GNB4;GNG2;GNAI1;GNG7;GNAI2;GNG5;GNAT3;GNG12;GNG10;GNG8;GNG4;GNG3;GNG11;GNA15;GNA11;P2RY12;GNA13;PLA2G4A;GNA14;TBXA2R;P2RY1;AAMP	MAPK14;SRC;GNB1;GNB2;GNGT1;GNAI3;GNB3;GNB5;GNG13;GNB4;GNG2;GNAI1;GNG7;GNAI2;GNG5;GNAT3;GNG12;GNG10;GNG8;GNG4;GNG3;GNG11;GNA15;GNA11;P2RY12;GNA13;PLA2G4A
Energy dependent regulation of mTOR by LKB1-AMPK	0.822207	1.34582	0.047	0.0878571	29	27	MTOR;RHEB;TSC2;RPTOR;MLST8;STK11;TSC1;PRKAA1;PRKAA2;PRKAB2;PRKAB1;PPM1A;CAB39;PRKAG1;PRKAG2;PRKAG3;RRAGB;RRAGC;LAMTOR3;RRAGD;RRAGA;LAMTOR2;LAMTOR1;CAB39L;STRADB;STRADA;SLC38A9	MTOR;RHEB;TSC2;RPTOR;MLST8;STK11;TSC1;PRKAA1;PRKAA2;PRKAB2;PRKAB1;PPM1A
Aberrant regulation of mitotic exit in cancer due to RB1 defects	0.829647	1.3459	0.0986908	0.0879766	20	17	RB1;UBE2D1;UBE2S;CDC27;SKP2;UBE2E1;CDC16;CDC23;UBE2C;ANAPC11;ANAPC5;ANAPC10;ANAPC1;ANAPC4;ANAPC7;CDC26;ANAPC16	RB1;UBE2D1;UBE2S;CDC27;SKP2;UBE2E1;CDC16;CDC23;UBE2C;ANAPC11;ANAPC5;ANAPC10;ANAPC1;ANAPC4;ANAPC7
Scavenging of heme from plasma	0.840885	1.34524	0.100301	0.0884742	92	15	ALB;AMBP;HP;HPX;APOA1;CD163;LRP1;HBB;HPR;APOL1;IGLV7-43;IGHA2;IGLC7;IGKC;IGHA1	ALB;AMBP;HP;HPX;APOA1;CD163;LRP1;HBB
Fc epsilon receptor (FCERI) signaling	0.830755	1.34472	0	0.0885648	210	129	JUN;MAPK3;MAPK1;NFKB1;MAPK8;FOS;CHUK;RELA;TRAF6;NFKBIA;FYN;IKBKG;IKBKB;MAP2K7;MAPK9;MAP3K1;MAP3K7;MAP2K4;MAPK10;PIK3CA;PIK3CB;UBC;UBA52;UBB;HRAS;RPS27A;PSMD9;KRAS;SYK;PIK3R1;GRB2;LYN;RAC1;PPP3CB;PIK3R2;SHC1;NRAS;UBE2N;UBE2D1;TAB1;PSMC6;TAB2;PAK1;BTK;CUL1;PRKCQ;UBE2D2;SOS1;PPP3R1;VAV1;PLCG1;SKP1;BTRC;ITK;ITPR1;TAB3;PAK2;PSMD4;FBXW11;CDC34;PSMD14;PSMB8;LCP2;PSMC3;PSMC5;BCL10;GAB2;PSMA7;NFATC1;PSMA6…	JUN;MAPK3;MAPK1;NFKB1;MAPK8;FOS;CHUK;RELA;TRAF6;NFKBIA;FYN;IKBKG;IKBKB;MAP2K7;MAPK9;MAP3K1;MAP3K7;MAP2K4;MAPK10;PIK3CA;PIK3CB;UBC;UBA52;UBB;HRAS;RPS27A;PSMD9;KRAS;SYK;PIK3R1;GRB2;LYN;RAC1;PPP3CB;PIK3R2;SHC1;NRAS;UBE2N;UBE2D1;TAB1;PSMC6;TAB2;PAK1;BTK;CUL1;PRKCQ;UBE2D2;SOS1;PPP3R1;VAV1;PLCG1;SKP1;BTRC;ITK;ITPR1;TAB3;PAK2;PSMD4;FBXW11;CDC34;PSMD14;PSMB8
Downstream signaling of activated FGFR3	0.837426	1.34476	0.037	0.0887186	25	25	FGF2;FGF1;PIK3CA;HRAS;PTPN11;KRAS;PIK3R1;GRB2;SHC1;NRAS;SOS1;PLCG1;FGFR3;FGF8;FGF4;GAB1;FGF23;FGF9;FGF20;FGF17;FRS2;FGF18;FGF5;FGF16;FRS3	FGF2;FGF1;PIK3CA;HRAS;PTPN11;KRAS;PIK3R1;GRB2;SHC1;NRAS;SOS1;PLCG1
ISG15 antiviral mechanism	0.835831	1.34483	0.001	0.0888733	76	70	MAPK3;STAT1;JAK1;IRF3;DDX58;NEDD4;EIF4E;UBC;UBA52;UBB;ISG15;RPS27A;MX1;IFIT1;EIF2AK2;UBE2N;TRIM25;HERC5;PLCG1;UBA7;USP18;MX2;RANBP2;UBE2L6;EIF4G1;EIF4A1;EIF4A3;UBE2E1;PPM1B;NUP214;EIF4A2;SEC13;NUP62;TPR;KPNA2;NUP153;FLNB;EIF4G3;NUP107;NUP85;KPNA1;NUP37;USP41;RAE1;KPNB1;EIF4G2;NUP160;ARIH1;KPNA3;AAAS;NUP133;NUP98;KPNA4;NUP155;NUP43;NUP93;NUP50;KPNA5;NUP35;NUP205;NUP210;KPNA7;POM121;NUP54;SEH1L;NUP…	MAPK3;STAT1;JAK1;IRF3;DDX58;NEDD4;EIF4E;UBC;UBA52;UBB;ISG15;RPS27A;MX1;IFIT1;EIF2AK2;UBE2N;TRIM25;HERC5;PLCG1;UBA7;USP18;MX2;RANBP2;UBE2L6;EIF4G1;EIF4A1;EIF4A3;UBE2E1;PPM1B;NUP214;EIF4A2;SEC13
Diseases of signal transduction by growth factor receptors and second messengers	0.827956	1.34372	0	0.0889737	384	370	AKT1;EGF;MAPK3;MAPK1;MTOR;TGFB1;PPP1CC;STAT1;SMAD2;ATG7;FGF2;PPP1CB;CHUK;GSK3B;MAP2K1;FYN;CASP9;LCK;POLR2F;BCL2L11;PDGFB;TGFBR1;RAF1;TSC2;RBX1;MAP2K2;POLR2E;GSK3A;POLR2L;POLR2H;POLR2K;FGF1;TGFBR2;VCP;FGA;FGF7;FGG;FGB;MAP3K11;MLST8;PDGFA;TGFA;BAD;PIK3CA;MYC;PIK3CB;UBC;PIK3CD;UBA52;SRC;EGFR;UBB;STAT3;HRAS;PPP2CA;JAK2;HSP90AA1;PTEN;RPS27A;ESR1;PSMD9;PTPN11;NOTCH1;KRAS;SMAD3;CREB1;ERBB2;EP300;KIT;CTN…	AKT1;EGF;MAPK3;MAPK1;MTOR;TGFB1;PPP1CC;STAT1;SMAD2;ATG7;FGF2;PPP1CB;CHUK;GSK3B;MAP2K1;FYN;CASP9;LCK;POLR2F;BCL2L11;PDGFB;TGFBR1;RAF1;TSC2;RBX1;MAP2K2;POLR2E;GSK3A;POLR2L;POLR2H;POLR2K;FGF1;TGFBR2;VCP;FGA;FGF7;FGG;FGB;MAP3K11;MLST8;PDGFA;TGFA;BAD;PIK3CA;MYC;PIK3CB;UBC;PIK3CD;UBA52;SRC;EGFR;UBB;STAT3;HRAS;PPP2CA;JAK2;HSP90AA1;PTEN;RPS27A;ESR1;PSMD9;PTPN11;NOTCH1;KRAS;SMAD3;CREB1;ERBB2;EP300;KIT;CTN…
PI-3K cascade:FGFR3	0.829377	1.34379	0.0721443	0.0891492	18	18	FGF2;FGF1;PIK3CA;PTPN11;PIK3R1;GRB2;FGFR3;FGF8;FGF4;GAB1;FGF23;FGF9;FGF20;FGF17;FRS2;FGF18;FGF5;FGF16	FGF2;FGF1;PIK3CA;PTPN11;PIK3R1;GRB2
SUMOylation of transcription factors	0.831235	1.34395	0.0630631	0.0891582	20	19	UBE2I;SUMO1;TP53;CDKN2A;MITF;MDM2;PIAS2;SUMO2;PIAS1;PIAS4;SP3;SUMO3;PIAS3;TFAP2A;FOXL2;HIC1;MTA1;TFAP2B;TFAP2C	UBE2I;SUMO1;TP53;CDKN2A;MITF;MDM2
Myogenesis	0.836139	1.34416	0.032	0.0891813	29	29	MAPK14;MAPK11;MAPK12;MAP2K6;CDC42;CTNNB1;ABL1;CDH2;MYOD1;MEF2A;TCF3;MYOG;MEF2C;CTNNA1;TCF4;MEF2D;SPAG9;CTNNA2;MYF5;TCF12;MEF2B;MYF6;BNIP2;CDH15;CDH4;CDON;NEO1;NTN3;BOC	MAPK14;MAPK11;MAPK12;MAP2K6;CDC42;CTNNB1;ABL1;CDH2;MYOD1;MEF2A;TCF3;MYOG;MEF2C
Transcriptional Regulation by VENTX	0.831925	1.34314	0.033	0.0893182	41	32	NFKB1;RELA;CEBPB;TP53;CCND1;CDKN2A;CTNNB1;EHMT2;EHMT1;CSF1R;UBE2D1;UBE2S;CDC27;UBE2E1;LEF1;CDC16;CDC23;UBE2C;ANAPC11;ANAPC5;ANAPC10;ANAPC1;ANAPC4;ANAPC7;CDC26;TCF7L2;TNRC6A;MOV10;ANAPC16;TNRC6B;TNRC6C;VENTX	NFKB1;RELA;CEBPB;TP53;CCND1;CDKN2A;CTNNB1;EHMT2;EHMT1;CSF1R;UBE2D1;UBE2S;CDC27;UBE2E1;LEF1;CDC16;CDC23;UBE2C;ANAPC11;ANAPC5;ANAPC10;ANAPC1;ANAPC4;ANAPC7
IRS-related events triggered by IGF1R	0.841012	1.34321	0.005	0.0894716	52	51	IGF1;FGF2;PIK3C3;PIK3R4;FGF1;FGF7;PIK3CA;PIK3CB;HRAS;PTPN11;KRAS;TLR9;PIK3R1;GRB2;IGF1R;IRS1;FLT3;PIK3R2;IGF2;AKT2;NRAS;FGFR1;SOS1;FGFR2;IRS2;FGFR3;FGF8;FLT3LG;TRIB3;GAB2;FGF10;FGFR4;FGF4;GAB1;FGF23;FGF9;FGF3;IRS4;FGF20;KL;FGF19;FGF17;FGF6;FRS2;FGF18;FGF5;FGF22;FGF16;PDE3B;KLB;THEM4	IGF1;FGF2;PIK3C3;PIK3R4;FGF1;FGF7;PIK3CA;PIK3CB;HRAS;PTPN11;KRAS;TLR9;PIK3R1;GRB2;IGF1R;IRS1;FLT3;PIK3R2;IGF2;AKT2;NRAS;FGFR1;SOS1;FGFR2
RNA Polymerase I Promoter Clearance	0.834703	1.34273	0.004	0.0897134	80	47	MAPK3;POLR2F;POLR2E;POLR2L;POLR2H;POLR2K;POLR1C;HDAC1;EHMT2;TBP;KAT2B;HDAC2;H2AFX;POLR1B;CCNH;ERCC2;POLR1A;ERCC3;RBBP7;CDK7;RBBP4;KAT2A;MNAT1;GTF2H1;GTF2H3;GTF2H2;TTF1;POLR1E;GTF2H5;GTF2H4;ERCC6;CHD4;CBX3;MTA2;UBTF;CHD3;RRN3;MTA1;TAF1A;TAF1C;TAF1B;TAF1D;MBD3;MBD2;GATAD2B;GATAD2A;MTA3	MAPK3;POLR2F;POLR2E;POLR2L;POLR2H;POLR2K;POLR1C;HDAC1;EHMT2;TBP;KAT2B;HDAC2;H2AFX;POLR1B;CCNH;ERCC2;POLR1A;ERCC3;RBBP7;CDK7;RBBP4;KAT2A;MNAT1;GTF2H1;GTF2H3;GTF2H2
Selective autophagy	0.832468	1.34158	0.003	0.0908721	62	59	ATG5;ATG12;MAP1LC3B;SQSTM1;MAP1LC3A;ULK1;VCP;UBC;UBA52;SRC;UBB;HSP90AA1;RPS27A;HSPA8;ATM;CFTR;UBE2N;NBR1;CSNK2A1;VDAC1;HDAC6;PARK2;PRKAA2;DYNLL1;PRKAB2;PARK7;PRKAB1;CSNK2A2;PINK1;MFN2;PRKAG1;DYNLL2;PRKAG2;PRKAG3;DYNC1H1;EPAS1;DYNC1I2;CSNK2B;MFN1;CETN1;HSF1;PCNT;DYNC1I1;DYNC1LI2;TOMM20;TOMM40;ARL13B;PEX5;FUNDC1;IFT88;DYNC1LI1;PLIN3;PLIN2;TOMM7;USP30;TOMM22;PGAM5;TOMM6;TOMM5	ATG5;ATG12;MAP1LC3B;SQSTM1;MAP1LC3A;ULK1;VCP;UBC;UBA52;SRC;UBB;HSP90AA1;RPS27A;HSPA8;ATM;CFTR;UBE2N;NBR1;CSNK2A1;VDAC1;HDAC6;PARK2;PRKAA2;DYNLL1;PRKAB2;PARK7;PRKAB1;CSNK2A2;PINK1
Adrenaline,noradrenaline inhibits insulin secretion	0.840961	1.34119	0.036	0.0909457	28	26	GNB1;GNB2;GNGT1;ADCY5;ADCY6;GNB3;GNB5;GNG13;GNB4;GNG2;GNAI1;GNG7;GNAI2;GNG5;GNG12;GNG10;GNG8;GNG4;GNG3;GNG11;ADRA2C;CACNA1C;CACNA1D;CACNA2D2;CACNB2;CACNB3	GNB1;GNB2;GNGT1;ADCY5;ADCY6;GNB3;GNB5;GNG13;GNB4;GNG2;GNAI1;GNG7;GNAI2;GNG5;GNG12;GNG10;GNG8;GNG4;GNG3;GNG11
RNA Polymerase I Transcription	0.83327	1.34135	0.006	0.090954	82	48	MAPK3;POLR2F;POLR2E;POLR2L;POLR2H;POLR2K;POLR1C;HDAC1;EHMT2;TBP;KAT2B;HDAC2;H2AFX;POLR1B;CCNH;ERCC2;POLR1A;ERCC3;RBBP7;CDK7;RBBP4;KAT2A;MNAT1;GTF2H1;GTF2H3;GTF2H2;TTF1;POLR1E;GTF2H5;GTF2H4;ERCC6;CHD4;CBX3;MTA2;UBTF;CHD3;RRN3;MTA1;TAF1A;TAF1C;TAF1B;TAF1D;MBD3;PTRF;MBD2;GATAD2B;GATAD2A;MTA3	MAPK3;POLR2F;POLR2E;POLR2L;POLR2H;POLR2K;POLR1C;HDAC1;EHMT2;TBP;KAT2B;HDAC2;H2AFX;POLR1B;CCNH;ERCC2;POLR1A;ERCC3;RBBP7;CDK7;RBBP4;KAT2A;MNAT1;GTF2H1;GTF2H3;GTF2H2
Regulation of gene expression in late stage (branching morphogenesis) pancreatic bud precursor cells	0.822893	1.34163	0.11334	0.0910312	16	16	NOTCH1;EP300;CREBBP;KAT2B;RBPJ;SNW1;KAT2A;HNF1B;ONECUT1;NEUROG3;HES1;MAML1;MAMLD1;MAML2;MAML3;ONECUT3	NOTCH1;EP300;CREBBP;KAT2B;RBPJ;SNW1;KAT2A
Interleukin-1 family signaling	0.831649	1.34002	0	0.0923653	139	134	NFKB1;MAPK8;IL4;IL1B;MYD88;IL13;CHUK;RELA;CASP1;MAP2K1;TRAF6;NFKBIA;IKBKG;SQSTM1;IKBKB;TBK1;IL1A;MAP3K7;RBX1;MAP2K4;MAP2K6;UBC;UBA52;UBB;STAT3;RPS27A;PSMD9;PTPN11;SMAD3;APP;IL18;PTPN6;IL1R1;IRAK1;NOD2;IRAK4;NFKB2;UBE2N;TAB1;PSMC6;TAB2;CUL1;NOD1;SKP1;MAP3K3;IRAK2;BTRC;HMGB1;SAA1;PTPN23;TAB3;IRAK3;IL1RN;PSMD4;FBXW11;S100B;PSMD14;PSMB8;IL33;CTSG;PSMC3;NFKBIB;PSMC5;PSMA7;PSMA6;PSMD10;PSMA3;PSMC2;PTPN…	NFKB1;MAPK8;IL4;IL1B;MYD88;IL13;CHUK;RELA;CASP1;MAP2K1;TRAF6;NFKBIA;IKBKG;SQSTM1;IKBKB;TBK1;IL1A;MAP3K7;RBX1;MAP2K4;MAP2K6;UBC;UBA52;UBB;STAT3;RPS27A;PSMD9;PTPN11;SMAD3;APP;IL18;PTPN6;IL1R1;IRAK1;NOD2;IRAK4;NFKB2;UBE2N;TAB1;PSMC6;TAB2;CUL1;NOD1;SKP1;MAP3K3;IRAK2;BTRC;HMGB1;SAA1;PTPN23;TAB3;IRAK3;IL1RN;PSMD4;FBXW11;S100B;PSMD14;PSMB8
Regulation of TP53 Activity through Acetylation	0.834747	1.3373	0.033	0.0946741	30	28	AKT1;MAP2K6;TP53;EP300;HDAC1;AKT2;HDAC2;PML;AKT3;RBBP7;RBBP4;CHD4;MTA2;CHD3;KAT6A;PIP4K2C;PIP4K2B;PIP4K2A;BRPF3;ING2;MBD3;ING5;BRD7;GATAD2B;GATAD2A;MEAF6;BRPF1;TMEM55B	AKT1;MAP2K6;TP53;EP300;HDAC1;AKT2;HDAC2;PML;AKT3;RBBP7;RBBP4
Potential therapeutics for SARS	0.830221	1.33767	0	0.0946809	82	80	JAK1;TYK2;FURIN;STAT2;IFNAR1;TLR7;TBK1;RIPK1;IFNAR2;ACE2;VEGFA;JAK2;HSP90AA1;TLR9;JAK3;HDAC1;IL6R;IL1R1;IFNGR1;NR3C1;HSP90AB1;IFNGR2;HDAC2;ITGB1;IMPDH2;RBBP7;ROCK2;RBBP4;AP2M1;TUBB;AP2A1;FKBP1A;AP2B1;ROCK1;ITGA4;S1PR1;AP2A2;PDCD1;SIGMAR1;AP2S1;CHD4;ZBP1;MTA2;CYSLTR1;PTGES3;REST;BRD4;CHD3;KDM1A;ATP1A1;FKBP4;ARID4B;ARID4A;COMT;SAP18;ATP1A2;SAP30;MTA1;RCOR1;FXYD1;IMPDH1;ATP1A4;BRMS1;FXYD2;ATP1B1;MBD…	JAK1;TYK2;FURIN;STAT2;IFNAR1;TLR7;TBK1;RIPK1;IFNAR2;ACE2;VEGFA;JAK2;HSP90AA1;TLR9;JAK3;HDAC1;IL6R;IL1R1;IFNGR1;NR3C1;HSP90AB1;IFNGR2;HDAC2;ITGB1;IMPDH2
FCGR3A-mediated phagocytosis	0.829254	1.33714	0.002	0.094688	142	65	MAPK3;MAPK1;FYN;CD247;CD3G;IGHG4;IGHG1;IGHG2;SRC;ACTB;SYK;CDC42;ABL1;GRB2;LYN;FCGR3A;RAC1;BTK;HCK;PTK2;NCK1;VAV1;FGR;YES1;CRK;MYH9;ACTR2;ACTR3;WAS;MYO5A;MYO9B;MYH2;WASL;ARPC1A;ARPC2;MYO1C;ARPC4;VAV2;ARPC5;DOCK1;ELMO1;ARPC3;VAV3;WASF1;MYO10;ELMO2;WIPF1;WIPF2;BAIAP2;ABI1;CYFIP1;WASF2;NCKAP1L;CYFIP2;ABI2;BRK1;NCKAP1;WASF3;ARPC1B;NCKIPSD;WIPF3;IGLV7-43;IGLC7;IGHG3;IGKC	MAPK3;MAPK1;FYN;CD247;CD3G;IGHG4;IGHG1;IGHG2;SRC;ACTB;SYK;CDC42;ABL1;GRB2;LYN;FCGR3A;RAC1;BTK;HCK;PTK2;NCK1;VAV1;FGR;YES1;CRK
Antigen activates B Cell Receptor (BCR) leading to generation of second messengers	0.828882	1.33799	0.025	0.0946986	95	32	FYN;PIK3CD;SYK;CD79A;CD19;PIK3R1;PTPN6;GRB2;LYN;BTK;SOS1;NCK1;VAV1;ITPR1;BLK;PLCG2;SH3KBP1;CD22;ITPR3;CD79B;BLNK;AHCYL1;ITPR2;TRPC1;PIK3AP1;ORAI1;DAPP1;ORAI2;IGLV7-43;IGLC7;IGHM;IGKC	FYN;PIK3CD;SYK;CD79A;CD19;PIK3R1;PTPN6;GRB2;LYN;BTK;SOS1;NCK1;VAV1;ITPR1
SHC-mediated cascade:FGFR3	0.8312	1.33736	0.0740741	0.0948551	18	18	FGF2;FGF1;HRAS;KRAS;GRB2;SHC1;NRAS;SOS1;FGFR3;FGF8;FGF4;FGF23;FGF9;FGF20;FGF17;FGF18;FGF5;FGF16	FGF2;FGF1;HRAS;KRAS;GRB2;SHC1;NRAS;SOS1;FGFR3;FGF8
Positive epigenetic regulation of rRNA expression	0.832529	1.33768	0.01	0.0949167	76	43	GSK3B;POLR2F;POLR2E;POLR2L;POLR2H;POLR2K;POLR1C;ACTB;EP300;HDAC1;EHMT2;TBP;KAT2B;HDAC2;H2AFX;POLR1B;POLR1A;RBBP7;RBBP4;KAT2A;SMARCA5;DDX21;TTF1;SF3B1;POLR1E;ERCC6;CHD4;CBX3;MTA2;MYO1C;BAZ1B;CHD3;MYBBP1A;DEK;MTA1;TAF1A;TAF1C;TAF1B;TAF1D;MBD3;GATAD2B;GATAD2A;MTA3	GSK3B;POLR2F;POLR2E;POLR2L;POLR2H;POLR2K;POLR1C;ACTB;EP300;HDAC1;EHMT2;TBP;KAT2B;HDAC2;H2AFX;POLR1B;POLR1A;RBBP7;RBBP4;KAT2A;SMARCA5
Transcriptional regulation of granulopoiesis	0.833918	1.338	0.038	0.0949492	59	28	CEBPB;MYC;STAT3;CREB1;EP300;CDK2;CDKN1A;IL6R;CDK4;CSF3R;MYB;PML;H2AFX;SPI1;LEF1;RUNX1;RXRA;RARA;CEBPA;GATA2;TFDP1;DEK;FLI1;TAL1;GFI1;TFDP2;CEBPE;CBFB	CEBPB;MYC;STAT3;CREB1;EP300;CDK2;CDKN1A;IL6R;CDK4;CSF3R;MYB;PML;H2AFX;SPI1;LEF1;RUNX1;RXRA;RARA;CEBPA;GATA2
Translesion synthesis by POLI	0.830966	1.33807	0.0886203	0.0951009	17	17	UBC;UBA52;UBB;RPS27A;PCNA;RFC4;RFC3;RFC5;RFC2;REV3L;RPA1;POLI;RPA2;RFC1;RPA3;REV1;MAD2L2	UBC;UBA52;UBB;RPS27A;PCNA;RFC4;RFC3;RFC5;RFC2;REV3L;RPA1;POLI
Downstream signaling of activated FGFR4	0.83163	1.33642	0.041	0.0955444	27	27	FGF2;FGF1;PIK3CA;HRAS;PTPN11;KRAS;PIK3R1;GRB2;SHC1;NRAS;SOS1;PLCG1;FGF8;FGFR4;FGF4;GAB1;FGF23;FGF9;FGF20;FGF19;FGF17;FGF6;FRS2;FGF18;FGF16;KLB;FRS3	FGF2;FGF1;PIK3CA;HRAS;PTPN11;KRAS;PIK3R1;GRB2;SHC1;NRAS;SOS1;PLCG1
Opioid Signalling	0.827907	1.33577	0.002	0.0962641	90	81	PPP1CA;MAPK1;PPP1R1B;PPP2CA;CREB1;PRKACA;PRKACB;PPP2CB;PPP3CB;GNB1;PPP2R1A;PRKACG;CDK5;POMC;ADCY3;PPP3CC;GNB2;PRKCD;PRKAR2A;PRKAR2B;GNGT1;PPP3R1;ADCY5;GNAI3;ADCY2;ADCY6;PRKAR1B;ADCY4;GNB3;ADCY7;ADCY9;GNB5;GNG13;GNB4;GNG2;GNAI1;GNG7;PPP2R5D;GNAI2;OPRM1;PRKCG;ITPR1;GNG5;PDYN;GNAT3;GNG12;GNG10;GNG8;GNG4;GNG3;GNG11;PPP2R1B;CAMK2G;PLCB3;GNAZ;PLCB2;PRKX;PLA2G4A;PLCB1;CAMK2A;CAMK2B;CAMK4;GNAT2;GNAT1;KPN…	PPP1CA;MAPK1;PPP1R1B;PPP2CA;CREB1;PRKACA;PRKACB;PPP2CB;PPP3CB;GNB1;PPP2R1A;PRKACG;CDK5;POMC;ADCY3;PPP3CC;GNB2;PRKCD;PRKAR2A;PRKAR2B;GNGT1;PPP3R1;ADCY5;GNAI3;ADCY2;ADCY6;PRKAR1B;ADCY4;GNB3;ADCY7;ADCY9;GNB5;GNG13;GNB4;GNG2;GNAI1;GNG7;PPP2R5D;GNAI2;OPRM1;PRKCG;ITPR1;GNG5;PDYN;GNAT3;GNG12;GNG10;GNG8;GNG4;GNG3;GNG11;PPP2R1B;CAMK2G;PLCB3
Glycogen metabolism	0.823955	1.33539	0.047	0.0965689	27	26	PPP1R3C;UBC;UBA52;UBB;RPS27A;GYS1;PHKA2;PHKA1;PHKG2;PHKG1;PHKB;GYS2;EPM2A;PYGL;PYGB;PYGM;GAA;GBE1;PGM1;AGL;NHLRC1;GYG1;PGM2;GYG2;PGM2L1;UGP2	PPP1R3C;UBC;UBA52;UBB;RPS27A;GYS1;PHKA2;PHKA1;PHKG2;PHKG1;PHKB;GYS2;EPM2A;PYGL
NOTCH3 Intracellular Domain Regulates Transcription	0.823736	1.33432	0.058	0.0980287	25	25	STAT1;NOTCH1;EP300;CREBBP;KAT2B;RBPJ;SNW1;KAT2A;NOTCH3;IKZF1;PBX1;WWC1;HEY1;PTCRA;HES1;HES5;DLGAP5;HEY2;MAML1;MAMLD1;MAML2;FABP7;PLXND1;MAML3;HEYL	STAT1;NOTCH1;EP300;CREBBP;KAT2B;RBPJ;SNW1;KAT2A;NOTCH3;IKZF1
SHC-mediated cascade:FGFR1	0.81711	1.32979	0.073	0.0997999	21	21	FGF2;FGF1;HRAS;KRAS;GRB2;SHC1;NRAS;FGFR1;SOS1;FGF8;FGF10;FGF4;FGF23;FGF9;FGF3;FGF20;KL;FGF17;FGF6;FGF5;FGF22	FGF2;FGF1;HRAS;KRAS;GRB2;SHC1;NRAS;FGFR1;SOS1
Interleukin-1 signaling	0.829737	1.33018	0	0.0998774	102	99	NFKB1;IL1B;MYD88;CHUK;RELA;MAP2K1;TRAF6;NFKBIA;IKBKG;SQSTM1;IKBKB;IL1A;MAP3K7;RBX1;MAP2K4;MAP2K6;UBC;UBA52;UBB;RPS27A;PSMD9;APP;IL1R1;IRAK1;NOD2;IRAK4;NFKB2;UBE2N;TAB1;PSMC6;TAB2;CUL1;NOD1;SKP1;MAP3K3;IRAK2;BTRC;HMGB1;SAA1;TAB3;IRAK3;IL1RN;PSMD4;FBXW11;S100B;PSMD14;PSMB8;PSMC3;NFKBIB;PSMC5;PSMA7;PSMA6;PSMD10;PSMA3;PSMC2;PSMB9;PSMD7;PSMB2;MAP3K8;PSMD2;PSMA5;PSMC1;PSMB1;PSMD6;PSMA4;PSMC4;PSMB5;PSMA…	NFKB1;IL1B;MYD88;CHUK;RELA;MAP2K1;TRAF6;NFKBIA;IKBKG;SQSTM1;IKBKB;IL1A;MAP3K7;RBX1;MAP2K4;MAP2K6;UBC;UBA52;UBB;RPS27A;PSMD9;APP;IL1R1;IRAK1;NOD2;IRAK4;NFKB2;UBE2N;TAB1;PSMC6;TAB2;CUL1;NOD1;SKP1;MAP3K3;IRAK2;BTRC;HMGB1;SAA1;TAB3;IRAK3;IL1RN;PSMD4;FBXW11;S100B;PSMD14;PSMB8
PI-3K cascade:FGFR2	0.821492	1.32981	0.065	0.100018	23	23	FGF2;FGF1;FGF7;PIK3CA;PTPN11;PIK3R1;GRB2;FGFR2;FGF8;FGF10;FGF4;GAB1;FGF23;FGF9;FGF3;FGF20;FGF17;FGF6;FRS2;FGF18;FGF5;FGF22;FGF16	FGF2;FGF1;FGF7;PIK3CA;PTPN11;PIK3R1;GRB2
PI3K Cascade	0.829182	1.33045	0.011	0.10005	44	43	FGF2;PIK3C3;PIK3R4;FGF1;FGF7;PIK3CA;PIK3CB;PTPN11;TLR9;PIK3R1;GRB2;IRS1;FLT3;PIK3R2;AKT2;FGFR1;FGFR2;IRS2;FGFR3;FGF8;FLT3LG;TRIB3;GAB2;FGF10;FGFR4;FGF4;GAB1;FGF23;FGF9;FGF3;FGF20;KL;FGF19;FGF17;FGF6;FRS2;FGF18;FGF5;FGF22;FGF16;PDE3B;KLB;THEM4	FGF2;PIK3C3;PIK3R4;FGF1;FGF7;PIK3CA;PIK3CB;PTPN11;TLR9;PIK3R1;GRB2;IRS1;FLT3;PIK3R2;AKT2;FGFR1;FGFR2;IRS2;FGFR3;FGF8;FLT3LG;TRIB3;GAB2;FGF10;FGFR4
Gap-filling DNA repair synthesis and ligation in TC-NER	0.826206	1.32947	0.004	0.100097	64	61	POLR2F;RBX1;POLR2E;POLR2L;POLR2H;POLR2K;UBC;UBA52;UBB;RPS27A;PCNA;EP300;POLR2A;POLR2B;POLR2C;POLR2G;RFC4;PPIE;POLR2J;POLR2I;CCNH;RFC3;RFC5;RFC2;ERCC2;ERCC3;POLE;TCEA1;PRPF19;CDK7;POLD1;CUL4A;RPA1;MNAT1;CUL4B;GTF2H1;GTF2H3;USP7;GTF2H2;DDB1;LIG1;RPA2;XAB2;GTF2H5;GTF2H4;RFC1;LIG3;ERCC6;XRCC1;ERCC8;POLE2;RPA3;POLE3;ISY1;AQR;POLD2;POLE4;POLD3;HMGN1;POLD4;ZNF830	POLR2F;RBX1;POLR2E;POLR2L;POLR2H;POLR2K;UBC;UBA52;UBB;RPS27A;PCNA;EP300;POLR2A;POLR2B;POLR2C;POLR2G;RFC4;PPIE;POLR2J;POLR2I;CCNH;RFC3;RFC5;RFC2;ERCC2;ERCC3;POLE;TCEA1;PRPF19;CDK7;POLD1;CUL4A;RPA1;MNAT1;CUL4B;GTF2H1;GTF2H3;USP7;GTF2H2
RET signaling	0.829222	1.33021	0.017	0.100102	41	39	PIK3CA;PIK3CB;PIK3CD;SRC;PTPN11;PRKACA;PIK3R1;GRB2;PRKACB;MAPK7;PRKACG;PIK3R2;SHC1;SOS1;PIK3R3;RET;PLCG1;IRS2;GAB2;PDLIM7;GAB1;DOK2;SHANK3;FRS2;GRB10;GRB7;DOK1;SHC3;RAP1GAP;GFRA1;ARTN;NRTN;PSPN;GFRA3;GFRA2;GFRA4;DOK5;DOK4;DOK6	PIK3CA;PIK3CB;PIK3CD;SRC;PTPN11;PRKACA;PIK3R1;GRB2;PRKACB;MAPK7;PRKACG;PIK3R2;SHC1;SOS1;PIK3R3;RET;PLCG1;IRS2
FRS-mediated FGFR4 signaling	0.819015	1.3326	0.0651303	0.100184	22	22	FGF2;FGF1;HRAS;PTPN11;KRAS;GRB2;NRAS;SOS1;FGF8;FGFR4;FGF4;FGF23;FGF9;FGF20;FGF19;FGF17;FGF6;FRS2;FGF18;FGF16;KLB;FRS3	FGF2;FGF1;HRAS;PTPN11;KRAS;GRB2;NRAS;SOS1
Signaling by Nuclear Receptors	0.823013	1.33052	0	0.100187	272	227	AKT1;JUN;EGF;MAPK3;BCL2;MAPK1;FOS;MMP9;MMP2;POLR2F;POLR2E;POLR2L;POLR2H;POLR2K;ATF2;DDX5;TGFA;PIK3CA;MYC;SRC;EGFR;HRAS;HSP90AA1;CCND1;ESR1;KRAS;CREB1;EP300;NOS3;HDAC1;CREBBP;SP1;CXCL12;PIK3R1;POLR2A;IGF1R;APOE;CAV1;HSP90AB1;CDKN1B;GNB1;POLR2B;FOXO3;TBP;PIK3R2;SHC1;AKT2;NRAS;YY1;MYB;CDK9;CTSD;KAT2B;MMP3;XPO1;POLR2C;HDAC3;GNB2;GNGT1;AKT3;GNAI3;PTK2;GATA3;PIK3R3;GNB3;POLR2G;JUND;PGR;H2AFX;GNB5;GNG13…	AKT1;JUN;EGF;MAPK3;BCL2;MAPK1;FOS;MMP9;MMP2;POLR2F;POLR2E;POLR2L;POLR2H;POLR2K;ATF2;DDX5;TGFA;PIK3CA;MYC;SRC;EGFR;HRAS;HSP90AA1;CCND1;ESR1;KRAS;CREB1;EP300;NOS3;HDAC1;CREBBP;SP1;CXCL12;PIK3R1;POLR2A;IGF1R;APOE;CAV1;HSP90AB1;CDKN1B;GNB1;POLR2B;FOXO3;TBP;PIK3R2;SHC1;AKT2;NRAS;YY1;MYB;CDK9;CTSD;KAT2B;MMP3;XPO1;POLR2C;HDAC3;GNB2;GNGT1;AKT3;GNAI3;PTK2;GATA3;PIK3R3;GNB3;POLR2G;JUND;PGR;H2AFX;GNB5;GNG13…
Platelet activation, signaling and aggregation	0.822226	1.32983	0	0.100227	260	239	AKT1;EGF;MAPK3;MAPK1;TGFB1;MAPK14;IGF1;HSPA5;KNG1;FYN;LCK;SERPINA1;PDGFB;RAF1;FGA;FGG;FGB;SERPING1;PDGFA;ALB;PIK3CA;PIK3CG;PIK3CB;VEGFA;SRC;RHOA;PTPN11;F2;APP;SYK;CDC42;ANXA5;TF;PLG;SERPINE1;PIK3R1;PTPN6;GRB2;LYN;PTPN1;RAC1;VWF;RAC2;GNB1;ITIH4;FN1;MPL;PIK3R2;PF4;IGF2;YWHAZ;SHC1;PRKCE;PRKCB;SELP;TIMP3;CLU;THBS1;GNB2;PRKCD;PRKCQ;GNGT1;PLEK;ACTN1;RHOB;SOD1;SOS1;AHSG;GNAI3;PTK2;VEGFC;PIK3R3;CSK;GNB3;…	AKT1;EGF;MAPK3;MAPK1;TGFB1;MAPK14;IGF1;HSPA5;KNG1;FYN;LCK;SERPINA1;PDGFB;RAF1;FGA;FGG;FGB;SERPING1;PDGFA;ALB;PIK3CA;PIK3CG;PIK3CB;VEGFA;SRC;RHOA;PTPN11;F2;APP;SYK;CDC42;ANXA5;TF;PLG;SERPINE1;PIK3R1;PTPN6;GRB2;LYN;PTPN1;RAC1;VWF;RAC2;GNB1;ITIH4;FN1;MPL;PIK3R2;PF4;IGF2;YWHAZ;SHC1;PRKCE;PRKCB;SELP;TIMP3;CLU;THBS1;GNB2;PRKCD;PRKCQ;GNGT1;PLEK;ACTN1;RHOB;SOD1;SOS1;AHSG;GNAI3;PTK2;VEGFC;PIK3R3;CSK;GNB3;…
Leishmania phagocytosis	0.829254	1.33241	0.002	0.100287	142	65	MAPK3;MAPK1;FYN;CD247;CD3G;IGHG4;IGHG1;IGHG2;SRC;ACTB;SYK;CDC42;ABL1;GRB2;LYN;FCGR3A;RAC1;BTK;HCK;PTK2;NCK1;VAV1;FGR;YES1;CRK;MYH9;ACTR2;ACTR3;WAS;MYO5A;MYO9B;MYH2;WASL;ARPC1A;ARPC2;MYO1C;ARPC4;VAV2;ARPC5;DOCK1;ELMO1;ARPC3;VAV3;WASF1;MYO10;ELMO2;WIPF1;WIPF2;BAIAP2;ABI1;CYFIP1;WASF2;NCKAP1L;CYFIP2;ABI2;BRK1;NCKAP1;WASF3;ARPC1B;NCKIPSD;WIPF3;IGLV7-43;IGLC7;IGHG3;IGKC	MAPK3;MAPK1;FYN;CD247;CD3G;IGHG4;IGHG1;IGHG2;SRC;ACTB;SYK;CDC42;ABL1;GRB2;LYN;FCGR3A;RAC1;BTK;HCK;PTK2;NCK1;VAV1;FGR;YES1;CRK
Signaling by Receptor Tyrosine Kinases	0.817568	1.33061	0	0.100336	493	469	AKT1;EGF;MAPK3;MAPK1;MTOR;FOS;STAT1;MAPK14;IGF1;FGF2;MMP9;PIK3C3;FURIN;MAP2K1;BAX;NEDD4;FYN;LCK;MAPK11;RPS6KA1;RPS6KA3;POLR2F;MAPK12;SPP1;PDGFB;MAPK13;RPS6KA2;MAP2K2;POLR2E;POLR2L;PIK3R4;POLR2H;POLR2K;FGF1;ATF2;FGF7;CMA1;MLST8;JUNB;NRP1;PDGFA;TGFA;PIK3CA;PIK3CB;UBC;VEGFA;UBA52;SRC;EGFR;UBB;STAT3;HRAS;PPP2CA;JAK2;HSP90AA1;RPS27A;RHOA;ESR1;PTPN11;KRAS;CREB1;TLR9;ERBB2;EP300;CDC42;KIT;NGF;CTNNB1;TF;…	AKT1;EGF;MAPK3;MAPK1;MTOR;FOS;STAT1;MAPK14;IGF1;FGF2;MMP9;PIK3C3;FURIN;MAP2K1;BAX;NEDD4;FYN;LCK;MAPK11;RPS6KA1;RPS6KA3;POLR2F;MAPK12;SPP1;PDGFB;MAPK13;RPS6KA2;MAP2K2;POLR2E;POLR2L;PIK3R4;POLR2H;POLR2K;FGF1;ATF2;FGF7;CMA1;MLST8;JUNB;NRP1;PDGFA;TGFA;PIK3CA;PIK3CB;UBC;VEGFA;UBA52;SRC;EGFR;UBB;STAT3;HRAS;PPP2CA;JAK2;HSP90AA1;RPS27A;RHOA;ESR1;PTPN11;KRAS;CREB1;TLR9;ERBB2;EP300;CDC42;KIT;NGF;CTNNB1;TF;…
Recycling pathway of L1	0.830652	1.33219	0.038	0.100338	28	26	MAPK1;RPS6KA1;RPS6KA3;RPS6KA2;SRC;CLTC;DNM2;RPS6KA6;EZR;DNM1;RPS6KA5;AP2M1;AP2A1;AP2B1;MSN;SH3GL2;AP2A2;DNM3;RPS6KA4;CLTA;AP2S1;KIF4A;RDX;NUMB;KIF4B;L1CAM	MAPK1;RPS6KA1;RPS6KA3;RPS6KA2;SRC;CLTC;DNM2;RPS6KA6;EZR;DNM1;RPS6KA5;AP2M1;AP2A1;AP2B1;MSN
Activation of kainate receptors upon glutamate binding	0.830319	1.33143	0.034034	0.100404	30	28	GNB1;GNB2;GNGT1;GNB3;DLG4;GNB5;GNG13;GNB4;GNG2;GNG7;GNG5;GNG12;GNG10;GNG8;GNG4;GNG3;GNG11;DLG1;PLCB3;DLG3;PLCB2;PLCB1;NCALD;GRIK2;GRIK1;GRIK3;GRIK5;GRIK4	GNB1;GNB2;GNGT1;GNB3;DLG4;GNB5;GNG13;GNB4;GNG2;GNG7;GNG5;GNG12;GNG10;GNG8;GNG4;GNG3;GNG11;DLG1;PLCB3;DLG3;PLCB2;PLCB1
Metabolism of cofactors	0.829218	1.32909	0.100301	0.100426	19	16	AKT1;HSP90AA1;NOS3;PRKG2;GCH1;IDH1;PTS;COQ6;PDSS1;PDSS2;COQ9;COQ5;COQ2;SPR;COQ3;GCHFR	AKT1;HSP90AA1;NOS3
Regulation of PTEN gene transcription	0.830708	1.33068	0.001	0.100483	61	56	JUN;MAPK3;MAPK1;MTOR;RHEB;RPTOR;ATF2;MLST8;TP53;PTEN;HDAC1;HDAC2;HDAC3;EZH2;SNAI1;RBBP7;SNAI2;RBBP4;EED;ATN1;HDAC5;RRAGB;HDAC7;RRAGC;LAMTOR3;BMI1;RRAGD;CHD4;RRAGA;MTA2;REST;SUZ12;CHD3;KDM1A;LAMTOR2;LAMTOR1;MECOM;MAF1;CBX8;RING1;MTA1;RCOR1;CBX4;SALL4;MBD3;PHC3;GATAD2B;PHC1;CBX2;PHC2;CBX6;GATAD2A;MTA3;NR2E1;SLC38A9;SCMH1	JUN;MAPK3;MAPK1;MTOR;RHEB;RPTOR;ATF2;MLST8;TP53;PTEN;HDAC1;HDAC2;HDAC3;EZH2
RNA Polymerase I Transcription Initiation	0.829302	1.32821	0.017	0.100549	48	43	POLR2F;POLR2E;POLR2L;POLR2H;POLR2K;POLR1C;HDAC1;EHMT2;TBP;KAT2B;HDAC2;POLR1B;CCNH;ERCC2;POLR1A;ERCC3;RBBP7;CDK7;RBBP4;KAT2A;MNAT1;GTF2H1;GTF2H3;GTF2H2;TTF1;POLR1E;GTF2H5;GTF2H4;ERCC6;CHD4;MTA2;UBTF;CHD3;RRN3;MTA1;TAF1A;TAF1C;TAF1B;TAF1D;MBD3;GATAD2B;GATAD2A;MTA3	POLR2F;POLR2E;POLR2L;POLR2H;POLR2K;POLR1C;HDAC1;EHMT2;TBP;KAT2B;HDAC2;POLR1B;CCNH;ERCC2;POLR1A;ERCC3;RBBP7;CDK7;RBBP4;KAT2A;MNAT1;GTF2H1;GTF2H3;GTF2H2
Initial triggering of complement	0.824805	1.33188	0.04	0.100569	103	27	CRP;IGHG4;IGHG1;IGHG2;C3;CFB;C1QA;CFD;C4A;C1QB;C1S;C1R;C4B;C2;C1QC;FCN1;MASP2;FCN2;FCN3;GZMM;MASP1;COLEC11;COLEC10;IGLV7-43;IGLC7;IGHG3;IGKC	CRP;IGHG4;IGHG1;IGHG2;C3
MAPK family signaling cascades	0.818284	1.33094	0	0.100606	326	304	IL5;JUN;EGF;MAPK3;MAPK1;IL2;CSF2;PPP1CC;JAK1;BCL2L1;FGF2;PPP1CB;TYK2;MAP2K1;MMP2;IL3;FYN;MAPK12;PDGFB;RAF1;RBX1;MAP2K2;FGF1;FGA;FGF7;FGG;FGB;MAP3K11;PDGFA;TGFA;PIK3CA;MYC;PIK3CB;UBC;UBA52;SRC;EGFR;UBB;HRAS;PPP2CA;JAK2;RPS27A;PSMD9;PTPN11;KRAS;ERBB2;CDC42;KIT;JAK3;PRKACA;SPTAN1;PIK3R1;IL6R;IL2RB;GRB2;PRKACB;NCAM1;CDK1;RAC1;IL3RA;IL2RG;CSF2RA;PPP2CB;PDGFRB;CSF2RB;VWF;IRS1;FOXO1;FN1;FLT3;IL5RA;PPP2R…	IL5;JUN;EGF;MAPK3;MAPK1;IL2;CSF2;PPP1CC;JAK1;BCL2L1;FGF2;PPP1CB;TYK2;MAP2K1;MMP2;IL3;FYN;MAPK12;PDGFB;RAF1;RBX1;MAP2K2;FGF1;FGA;FGF7;FGG;FGB;MAP3K11;PDGFA;TGFA;PIK3CA;MYC;PIK3CB;UBC;UBA52;SRC;EGFR;UBB;HRAS;PPP2CA;JAK2;RPS27A;PSMD9;PTPN11;KRAS;ERBB2;CDC42;KIT;JAK3;PRKACA;SPTAN1;PIK3R1;IL6R;IL2RB;GRB2;PRKACB;NCAM1;CDK1;RAC1;IL3RA;IL2RG;CSF2RA;PPP2CB;PDGFRB;CSF2RB;VWF;IRS1;FOXO1;FN1;FLT3;IL5RA;PPP2R…
Parasite infection	0.829254	1.33113	0	0.100626	142	65	MAPK3;MAPK1;FYN;CD247;CD3G;IGHG4;IGHG1;IGHG2;SRC;ACTB;SYK;CDC42;ABL1;GRB2;LYN;FCGR3A;RAC1;BTK;HCK;PTK2;NCK1;VAV1;FGR;YES1;CRK;MYH9;ACTR2;ACTR3;WAS;MYO5A;MYO9B;MYH2;WASL;ARPC1A;ARPC2;MYO1C;ARPC4;VAV2;ARPC5;DOCK1;ELMO1;ARPC3;VAV3;WASF1;MYO10;ELMO2;WIPF1;WIPF2;BAIAP2;ABI1;CYFIP1;WASF2;NCKAP1L;CYFIP2;ABI2;BRK1;NCKAP1;WASF3;ARPC1B;NCKIPSD;WIPF3;IGLV7-43;IGLC7;IGHG3;IGKC	MAPK3;MAPK1;FYN;CD247;CD3G;IGHG4;IGHG1;IGHG2;SRC;ACTB;SYK;CDC42;ABL1;GRB2;LYN;FCGR3A;RAC1;BTK;HCK;PTK2;NCK1;VAV1;FGR;YES1;CRK
SUMOylation of DNA methylation proteins	0.821823	1.33073	0.122984	0.100656	16	15	UBE2I;SUMO1;DNMT1;DNMT3B;DNMT3A;BMI1;CBX8;RING1;PCGF2;CBX4;PHC3;PHC1;CBX2;PHC2;SCMH1	UBE2I;SUMO1
Dual incision in TC-NER	0.826327	1.33143	0.002	0.100664	65	61	POLR2F;RBX1;POLR2E;POLR2L;POLR2H;POLR2K;UBC;UBA52;UBB;RPS27A;PCNA;EP300;POLR2A;POLR2B;POLR2C;POLR2G;RFC4;PPIE;POLR2J;POLR2I;CCNH;RFC3;RFC5;RFC2;ERCC2;ERCC3;POLE;TCEA1;PRPF19;CDK7;POLD1;CUL4A;RPA1;MNAT1;CUL4B;GTF2H1;GTF2H3;USP7;GTF2H2;DDB1;ERCC5;RPA2;XAB2;GTF2H5;GTF2H4;ERCC1;RFC1;ERCC6;ERCC8;XPA;POLE2;RPA3;POLE3;ISY1;AQR;POLD2;POLE4;POLD3;HMGN1;POLD4;ZNF830	POLR2F;RBX1;POLR2E;POLR2L;POLR2H;POLR2K;UBC;UBA52;UBB;RPS27A;PCNA;EP300;POLR2A;POLR2B;POLR2C;POLR2G;RFC4;PPIE;POLR2J;POLR2I;CCNH;RFC3;RFC5;RFC2;ERCC2;ERCC3;POLE;TCEA1;PRPF19;CDK7;POLD1;CUL4A;RPA1;MNAT1;CUL4B;GTF2H1;GTF2H3;USP7;GTF2H2
The role of Nef in HIV-1 replication and disease pathogenesis	0.823496	1.33159	0.031	0.100681	29	28	FYN;LCK;CD4;CD247;RAC1;HLA-A;B2M;HCK;ARF1;PAK2;AP1G1;AP2M1;AP2A1;AP2B1;AP2A2;CD28;AP1B1;CD8B;AP2S1;AP1S1;ELMO1;AP1M1;AP1M2;AP1S2;AP1S3;DOCK2;ATP6V1H;PACS1	FYN;LCK;CD4;CD247;RAC1;HLA-A;B2M;HCK;ARF1;PAK2;AP1G1;AP2M1;AP2A1;AP2B1
Thromboxane signalling through TP receptor	0.82219	1.32797	0.0842528	0.100685	24	22	GNB1;GNB2;GNGT1;GNB3;GNB5;GNG13;GNB4;GNG2;GNG7;GNG5;GNG12;GNG10;GNG8;GNG4;GNG3;GNG11;GNA15;GNA11;GNA13;GNA14;TBXA2R;AAMP	GNB1;GNB2;GNGT1;GNB3;GNB5;GNG13;GNB4;GNG2;GNG7;GNG5;GNG12;GNG10;GNG8;GNG4;GNG3;GNG11;GNA15;GNA11
C-type lectin receptors (CLRs)	0.823297	1.32843	0	0.100713	144	137	NFKB1;IL1B;CASP8;CHUK;RELA;TRAF6;NFKBIA;FYN;IKBKG;IKBKB;MUC5B;RAF1;MAP3K7;UBA3;PYCARD;UBC;UBA52;SRC;UBB;HRAS;RPS27A;PSMD9;KRAS;EP300;SYK;PRKACA;CREBBP;MUC1;PRKACB;LYN;MUC5AC;PPP3CB;MUC2;NFKB2;PRKACG;NRAS;MUC6;UBE2N;UBE2D1;TAB1;PSMC6;RELB;MUC7;TAB2;MUC4;PAK1;CUL1;PRKCD;UBE2D2;MUC20;MUC17;MUC13;PPP3R1;MUC12;MUC16;MUC3A;MUC19;MUCL1;MUC15;MUC21;CLEC7A;CD209;SKP1;BTRC;ITPR1;TAB3;PAK2;PSMD4;FBXW11;CDC3…	NFKB1;IL1B;CASP8;CHUK;RELA;TRAF6;NFKBIA;FYN;IKBKG;IKBKB;MUC5B;RAF1;MAP3K7;UBA3;PYCARD;UBC;UBA52;SRC;UBB;HRAS;RPS27A;PSMD9;KRAS;EP300;SYK;PRKACA;CREBBP;MUC1;PRKACB;LYN;MUC5AC;PPP3CB;MUC2;NFKB2;PRKACG;NRAS;MUC6;UBE2N;UBE2D1;TAB1;PSMC6;RELB;MUC7;TAB2;MUC4;PAK1;CUL1;PRKCD;UBE2D2;MUC20;MUC17;MUC13;PPP3R1;MUC12;MUC16;MUC3A;MUC19;MUCL1;MUC15;MUC21;CLEC7A;CD209;SKP1;BTRC;ITPR1;TAB3;PAK2;PSMD4;FBXW11;CDC3…
Elastic fibre formation	0.827595	1.32822	0.016	0.100778	41	40	TGFB1;FURIN;ELN;BMP7;BMP4;BMP2;ITGB1;TGFB2;VTN;TGFB3;ITGB3;ITGA5;ITGAV;LOX;ITGB6;MFAP1;FBN1;ITGB5;ITGB8;BMP10;GDF5;FBLN1;FBN2;LTBP1;ITGA8;LTBP3;FBLN2;FBN3;FBLN5;EFEMP1;MFAP4;EFEMP2;LOXL1;MFAP2;LTBP4;MFAP5;LTBP2;LOXL3;MFAP3;LOXL4	TGFB1;FURIN;ELN;BMP7;BMP4;BMP2;ITGB1;TGFB2;VTN;TGFB3;ITGB3;ITGA5;ITGAV
NOTCH1 Intracellular Domain Regulates Transcription	0.82053	1.32854	0.016	0.10081	48	47	RBX1;MYC;UBC;UBA52;UBB;RPS27A;NOTCH1;EP300;HDAC1;CREBBP;HDAC9;HIF1A;KAT2B;HDAC2;HDAC3;CUL1;SKP1;NCOR1;HDAC6;RBPJ;FBXW7;SNW1;NCOR2;KAT2A;CCNC;HDAC5;HDAC8;HDAC7;CDK8;TBL1XR1;HDAC10;HDAC11;TBL1X;HEY1;TLE1;HES1;HES5;HEY2;TLE3;TLE2;MAML1;TLE4;MAMLD1;NBEA;MAML2;MAML3;HEYL	RBX1;MYC;UBC;UBA52;UBB;RPS27A;NOTCH1;EP300;HDAC1;CREBBP;HDAC9;HIF1A;KAT2B;HDAC2;HDAC3;CUL1;SKP1;NCOR1;HDAC6;RBPJ;FBXW7;SNW1;NCOR2;KAT2A
Inhibition of the proteolytic activity of APC/C required for the onset of anaphase by mitotic spindle checkpoint components	0.815721	1.32764	0.106426	0.10086	21	19	UBE2D1;UBE2S;CDC20;CDC27;UBE2E1;CDC16;CDC23;UBE2C;ANAPC11;BUB1B;MAD2L1;ANAPC5;ANAPC10;ANAPC1;ANAPC4;ANAPC7;BUB3;CDC26;ANAPC16	UBE2D1;UBE2S;CDC20;CDC27;UBE2E1;CDC16;CDC23;UBE2C;ANAPC11;BUB1B;MAD2L1;ANAPC5;ANAPC10;ANAPC1;ANAPC4;ANAPC7;BUB3;CDC26
Downstream TCR signaling	0.82278	1.3286	0	0.100963	104	93	NFKB1;CHUK;RELA;TRAF6;NFKBIA;IKBKG;IKBKB;LCK;MAP3K7;HLA-DRB1;CD4;CD3E;HLA-DRA;CD247;HLA-DRB5;CD3G;TRAC;PIK3CA;PIK3CB;UBC;UBA52;UBB;PTEN;RPS27A;PSMD9;PIK3R1;PIK3R2;UBE2N;UBE2D1;PSMC6;TAB2;CUL1;PRKCQ;UBE2D2;SKP1;BTRC;PSMD4;FBXW11;CDC34;PSMD14;PSMB8;HLA-DPB1;PSMC3;HLA-DQA2;HLA-DPA1;CD3D;PSMC5;BCL10;PSMA7;PSMA6;PSMD10;PSMA3;PSMC2;PSMB9;INPP5D;PSMD7;PSMB2;PSMD2;PSMA5;PSMC1;PSMB1;PSMD6;PSMA4;PSMC4;PSMB…	NFKB1;CHUK;RELA;TRAF6;NFKBIA;IKBKG;IKBKB;LCK;MAP3K7;HLA-DRB1;CD4;CD3E;HLA-DRA;CD247;HLA-DRB5;CD3G;TRAC;PIK3CA;PIK3CB;UBC;UBA52;UBB;PTEN;RPS27A;PSMD9;PIK3R1;PIK3R2;UBE2N;UBE2D1;PSMC6;TAB2;CUL1;PRKCQ;UBE2D2;SKP1;BTRC;PSMD4;FBXW11;CDC34;PSMD14;PSMB8;HLA-DPB1;PSMC3;HLA-DQA2;HLA-DPA1;CD3D;PSMC5;BCL10;PSMA7;PSMA6;PSMD10;PSMA3;PSMC2
Phosphorylation of the APC/C	0.817879	1.32652	0.0882648	0.101971	20	18	CDK1;PLK1;UBE2D1;CCNB1;UBE2S;CDC27;UBE2E1;CDC16;CDC23;UBE2C;ANAPC11;ANAPC5;ANAPC10;ANAPC1;ANAPC4;ANAPC7;CDC26;ANAPC16	CDK1;PLK1;UBE2D1;CCNB1;UBE2S;CDC27;UBE2E1;CDC16;CDC23;UBE2C;ANAPC11;ANAPC5;ANAPC10;ANAPC1;ANAPC4;ANAPC7;CDC26
Apoptotic cleavage of cellular proteins	0.824645	1.32659	0.022	0.102122	38	35	CASP3;CASP8;CASP7;DSP;CTNNB1;CDH1;VIM;SPTAN1;BIRC2;PRKCD;PRKCQ;PTK2;CASP6;MAPT;TJP1;PLEC;ROCK1;OCLN;LMNB1;LMNA;GSN;DBNL;BMX;APC;DSG1;BCAP31;PKP1;ACIN1;DSG3;CLSPN;SATB1;ADD1;DSG2;FNTA;GAS2	CASP3;CASP8;CASP7;DSP;CTNNB1;CDH1;VIM;SPTAN1;BIRC2;PRKCD;PRKCQ;PTK2;CASP6;MAPT;TJP1;PLEC;ROCK1
Signaling by Insulin receptor	0.819002	1.32528	0.002	0.103633	78	76	MAPK3;MAPK1;FGF2;PIK3C3;PIK3R4;FGF1;FGF7;PIK3CA;PIK3CB;HRAS;PTPN11;KRAS;TLR9;INSR;PIK3R1;GRB2;IRS1;FLT3;PIK3R2;SHC1;AKT2;NRAS;FGFR1;SOS1;FGFR2;IRS2;FGFR3;FGF8;FLT3LG;TRIB3;GAB2;FGF10;FGFR4;FGF4;GAB1;FGF23;FGF9;FGF3;FGF20;ATP6V0A1;ATP6V0A2;KL;ATP6V1B2;FGF19;ATP6V1E1;ATP6V0A4;ATP6V1A;TCIRG1;FGF17;FGF6;ATP6V1B1;FRS2;ATP6V0D1;GRB10;FGF18;FGF5;FGF22;ATP6V0D2;ATP6V0C;ATP6V1F;ATP6V1D;ATP6V1E2;ATP6V1C2;A…	MAPK3;MAPK1;FGF2;PIK3C3;PIK3R4;FGF1;FGF7;PIK3CA;PIK3CB;HRAS;PTPN11;KRAS;TLR9;INSR;PIK3R1;GRB2;IRS1;FLT3;PIK3R2;SHC1;AKT2;NRAS;FGFR1;SOS1;FGFR2
Regulation of actin dynamics for phagocytic cup formation	0.822869	1.32393	0.003	0.104964	143	67	MAPK3;MAPK1;FCGR2A;CD247;CD3G;IGHG4;IGHG1;IGHG2;HSP90AA1;ACTB;SYK;CDC42;ABL1;GRB2;FCGR3A;RAC1;HSP90AB1;PAK1;BTK;PTK2;NCK1;VAV1;FCGR1A;CRK;MYH9;CFL1;ACTR2;ACTR3;WAS;LIMK1;MYO5A;MYO9B;MYH2;WASL;ARPC1A;NF2;ARPC2;MYO1C;ARPC4;VAV2;ARPC5;DOCK1;ELMO1;ARPC3;VAV3;WASF1;MYO10;ELMO2;WIPF1;WIPF2;BAIAP2;ABI1;CYFIP1;WASF2;NCKAP1L;CYFIP2;ABI2;BRK1;NCKAP1;WASF3;ARPC1B;NCKIPSD;WIPF3;IGLV7-43;IGLC7;IGHG3;IGKC	MAPK3;MAPK1;FCGR2A;CD247;CD3G;IGHG4;IGHG1;IGHG2;HSP90AA1;ACTB;SYK;CDC42;ABL1;GRB2;FCGR3A;RAC1;HSP90AB1;PAK1;BTK;PTK2;NCK1;VAV1;FCGR1A
RAF/MAP kinase cascade	0.812164	1.32404	0	0.104996	276	265	IL5;EGF;MAPK3;MAPK1;IL2;CSF2;PPP1CC;JAK1;BCL2L1;FGF2;PPP1CB;MAP2K1;IL3;FYN;MAPK12;PDGFB;RAF1;RBX1;MAP2K2;FGF1;FGA;FGF7;FGG;FGB;MAP3K11;PDGFA;TGFA;PIK3CA;PIK3CB;UBC;UBA52;SRC;EGFR;UBB;HRAS;PPP2CA;JAK2;RPS27A;PSMD9;KRAS;ERBB2;KIT;JAK3;SPTAN1;PIK3R1;IL2RB;GRB2;NCAM1;IL3RA;IL2RG;CSF2RA;PPP2CB;PDGFRB;CSF2RB;VWF;IRS1;FN1;FLT3;IL5RA;PPP2R1A;PIK3R2;SHC1;NRAS;YWHAB;TEK;PSMC6;MET;FGFR1;CUL3;PRKCQ;DUSP1;SOS…	IL5;EGF;MAPK3;MAPK1;IL2;CSF2;PPP1CC;JAK1;BCL2L1;FGF2;PPP1CB;MAP2K1;IL3;FYN;MAPK12;PDGFB;RAF1;RBX1;MAP2K2;FGF1;FGA;FGF7;FGG;FGB;MAP3K11;PDGFA;TGFA;PIK3CA;PIK3CB;UBC;UBA52;SRC;EGFR;UBB;HRAS;PPP2CA;JAK2;RPS27A;PSMD9;KRAS;ERBB2;KIT;JAK3;SPTAN1;PIK3R1;IL2RB;GRB2;NCAM1;IL3RA;IL2RG;CSF2RA;PPP2CB;PDGFRB;CSF2RB;VWF;IRS1;FN1;FLT3;IL5RA;PPP2R1A;PIK3R2;SHC1;NRAS;YWHAB;TEK;PSMC6;MET;FGFR1;CUL3;PRKCQ;DUSP1;SOS…
Programmed Cell Death	0.817167	1.32371	0	0.105097	197	176	AKT1;MAPK3;BCL2;MAPK1;MAPK8;CASP3;BCL2L1;CASP8;BAX;FASLG;CASP9;RIPK1;APAF1;BCL2L11;FADD;CASP7;TRADD;BBC3;TICAM1;BID;PPP1R13B;BAD;DSP;TP53;UBC;UBA52;UBB;TLR4;STAT3;HSP90AA1;CYCS;RPS27A;PSMD9;CDKN2A;CTNNB1;CDH1;TNFSF10;VIM;SPTAN1;FAS;GZMB;XIAP;BAK1;BIRC3;TRAF2;YWHAZ;AKT2;CFLAR;BIRC2;YWHAB;PSMC6;YWHAE;PPP3CC;PRKCD;PRKCQ;AKT3;PPP3R1;SFN;PTK2;TNFRSF10B;YWHAQ;TNFRSF10A;PMAIP1;YWHAH;YWHAG;CD14;LY96;HMGB…	AKT1;MAPK3;BCL2;MAPK1;MAPK8;CASP3;BCL2L1;CASP8;BAX;FASLG;CASP9;RIPK1;APAF1;BCL2L11;FADD;CASP7;TRADD;BBC3;TICAM1;BID;PPP1R13B;BAD;DSP;TP53;UBC;UBA52;UBB;TLR4;STAT3;HSP90AA1;CYCS;RPS27A;PSMD9;CDKN2A;CTNNB1;CDH1;TNFSF10;VIM;SPTAN1;FAS;GZMB;XIAP;BAK1;BIRC3;TRAF2;YWHAZ;AKT2;CFLAR;BIRC2;YWHAB;PSMC6;YWHAE;PPP3CC;PRKCD;PRKCQ;AKT3;PPP3R1;SFN;PTK2;TNFRSF10B;YWHAQ;TNFRSF10A;PMAIP1;YWHAH;YWHAG;CD14;LY96;HMGB…
FLT3 Signaling	0.816945	1.32405	0	0.105239	290	278	IL5;EGF;MAPK3;MAPK1;IL2;CSF2;PPP1CC;JAK1;BCL2L1;FGF2;PPP1CB;PIK3C3;MAP2K1;IL3;FYN;MAPK12;PDGFB;RAF1;RBX1;MAP2K2;PIK3R4;FGF1;FGA;FGF7;FGG;FGB;MAP3K11;PDGFA;TGFA;PIK3CA;PIK3CB;UBC;UBA52;SRC;EGFR;UBB;HRAS;PPP2CA;JAK2;RPS27A;PSMD9;PTPN11;KRAS;TLR9;ERBB2;KIT;JAK3;SPTAN1;PIK3R1;IL2RB;STAT5B;GRB2;NCAM1;STAT5A;IL3RA;IL2RG;CSF2RA;PPP2CB;PDGFRB;CSF2RB;VWF;IRS1;FN1;FLT3;IL5RA;PPP2R1A;PIK3R2;SHC1;AKT2;NRAS;Y…	IL5;EGF;MAPK3;MAPK1;IL2;CSF2;PPP1CC;JAK1;BCL2L1;FGF2;PPP1CB;PIK3C3;MAP2K1;IL3;FYN;MAPK12;PDGFB;RAF1;RBX1;MAP2K2;PIK3R4;FGF1;FGA;FGF7;FGG;FGB;MAP3K11;PDGFA;TGFA;PIK3CA;PIK3CB;UBC;UBA52;SRC;EGFR;UBB;HRAS;PPP2CA;JAK2;RPS27A;PSMD9;PTPN11;KRAS;TLR9;ERBB2;KIT;JAK3;SPTAN1;PIK3R1;IL2RB;STAT5B;GRB2;NCAM1;STAT5A;IL3RA;IL2RG;CSF2RA;PPP2CB;PDGFRB;CSF2RB;VWF;IRS1;FN1;FLT3;IL5RA;PPP2R1A;PIK3R2;SHC1;AKT2;NRAS;Y…
Fcgamma receptor (FCGR) dependent phagocytosis	0.828003	1.32303	0	0.105968	168	90	MAPK3;MAPK1;FYN;FCGR2A;CD247;CD3G;IGHG4;IGHG1;IGHG2;PIK3CA;PIK3CB;SRC;HSP90AA1;ACTB;SYK;CDC42;ABL1;PIK3R1;GRB2;LYN;FCGR3A;RAC1;HSP90AB1;PIK3R2;PRKCE;PAK1;BTK;PRKCD;HCK;PTK2;NCK1;VAV1;PLCG1;FCGR1A;FGR;ITPR1;YES1;CRK;MYH9;CFL1;ACTR2;ACTR3;WAS;LIMK1;MYO5A;PLCG2;MYO9B;MYH2;WASL;ARPC1A;NF2;PLD2;ITPR3;ARPC2;MYO1C;ARPC4;VAV2;ARPC5;DOCK1;ELMO1;ARPC3;PLA2G6;VAV3;WASF1;MYO10;ELMO2;WIPF1;WIPF2;PLD1;BAIAP2;A…	MAPK3;MAPK1;FYN;FCGR2A;CD247;CD3G;IGHG4;IGHG1;IGHG2;PIK3CA;PIK3CB;SRC;HSP90AA1;ACTB;SYK;CDC42;ABL1;PIK3R1;GRB2;LYN;FCGR3A;RAC1;HSP90AB1;PIK3R2;PRKCE;PAK1;BTK;PRKCD;HCK;PTK2;NCK1;VAV1;PLCG1;FCGR1A;FGR;ITPR1;YES1;CRK
Negative epigenetic regulation of rRNA expression	0.826625	1.32279	0.006	0.10613	83	46	POLR2F;POLR2E;POLR2L;POLR2H;POLR2K;POLR1C;HDAC1;SIRT1;TBP;HDAC2;H2AFX;POLR1B;SIN3A;CCNH;ERCC2;POLR1A;ERCC3;CDK7;DNMT1;SIN3B;MNAT1;GTF2H1;SMARCA5;GTF2H3;GTF2H2;TTF1;DNMT3B;POLR1E;GTF2H5;GTF2H4;SUV39H1;UBTF;ARID4B;SAP18;BAZ2A;RRP8;SAP30;TAF1A;TAF1C;TAF1B;TAF1D;MBD2;SAP130;SUDS3;SAP30L;SAP30BP	POLR2F;POLR2E;POLR2L;POLR2H;POLR2K;POLR1C;HDAC1;SIRT1;TBP;HDAC2;H2AFX;POLR1B;SIN3A;CCNH;ERCC2;POLR1A;ERCC3;CDK7;DNMT1;SIN3B;MNAT1;GTF2H1;SMARCA5;GTF2H3;GTF2H2
PIP3 activates AKT signaling	0.816144	1.32247	0	0.106333	283	251	AKT1;JUN;EGF;MAPK3;MAPK1;MTOR;FGF2;MYD88;CHUK;GSK3B;TRAF6;NEDD4;FYN;CASP9;LCK;RHEB;PDGFB;TSC2;RPTOR;GSK3A;FGF1;ATF2;FGF7;MLST8;PDGFA;TGFA;BAD;TP53;PIK3CA;PIK3CB;UBC;PIK3CD;UBA52;SRC;EGFR;UBB;PPP2CA;PTEN;RPS27A;ESR1;PSMD9;PTPN11;CREB1;ERBB2;PHLPP1;KIT;PHLPP2;HDAC1;CD86;CDKN1A;CD19;INSR;PIK3R1;GRB2;CD80;IRAK1;RAC1;PPP2CB;XIAP;PDGFRB;MDM2;RAC2;CDKN1B;IRAK4;IRS1;CNOT6L;FOXO1;PPP2R1A;FOXO3;PIK3R2;AKT2…	AKT1;JUN;EGF;MAPK3;MAPK1;MTOR;FGF2;MYD88;CHUK;GSK3B;TRAF6;NEDD4;FYN;CASP9;LCK;RHEB;PDGFB;TSC2;RPTOR;GSK3A;FGF1;ATF2;FGF7;MLST8;PDGFA;TGFA;BAD;TP53;PIK3CA;PIK3CB;UBC;PIK3CD;UBA52;SRC;EGFR;UBB;PPP2CA;PTEN;RPS27A;ESR1;PSMD9;PTPN11;CREB1;ERBB2;PHLPP1;KIT;PHLPP2;HDAC1;CD86;CDKN1A;CD19;INSR;PIK3R1;GRB2;CD80;IRAK1;RAC1;PPP2CB;XIAP;PDGFRB;MDM2;RAC2;CDKN1B;IRAK4;IRS1;CNOT6L;FOXO1;PPP2R1A;FOXO3;PIK3R2;AKT2…
MAPK1/MAPK3 signaling	0.815847	1.3218	0	0.106515	282	270	IL5;EGF;MAPK3;MAPK1;IL2;CSF2;PPP1CC;JAK1;BCL2L1;FGF2;PPP1CB;TYK2;MAP2K1;IL3;FYN;MAPK12;PDGFB;RAF1;RBX1;MAP2K2;FGF1;FGA;FGF7;FGG;FGB;MAP3K11;PDGFA;TGFA;PIK3CA;PIK3CB;UBC;UBA52;SRC;EGFR;UBB;HRAS;PPP2CA;JAK2;RPS27A;PSMD9;PTPN11;KRAS;ERBB2;KIT;JAK3;SPTAN1;PIK3R1;IL6R;IL2RB;GRB2;NCAM1;CDK1;IL3RA;IL2RG;CSF2RA;PPP2CB;PDGFRB;CSF2RB;VWF;IRS1;FN1;FLT3;IL5RA;PPP2R1A;PIK3R2;IL6ST;SHC1;NRAS;YWHAB;TEK;PSMC6;ME…	IL5;EGF;MAPK3;MAPK1;IL2;CSF2;PPP1CC;JAK1;BCL2L1;FGF2;PPP1CB;TYK2;MAP2K1;IL3;FYN;MAPK12;PDGFB;RAF1;RBX1;MAP2K2;FGF1;FGA;FGF7;FGG;FGB;MAP3K11;PDGFA;TGFA;PIK3CA;PIK3CB;UBC;UBA52;SRC;EGFR;UBB;HRAS;PPP2CA;JAK2;RPS27A;PSMD9;PTPN11;KRAS;ERBB2;KIT;JAK3;SPTAN1;PIK3R1;IL6R;IL2RB;GRB2;NCAM1;CDK1;IL3RA;IL2RG;CSF2RA;PPP2CB;PDGFRB;CSF2RB;VWF;IRS1;FN1;FLT3;IL5RA;PPP2R1A;PIK3R2;IL6ST;SHC1;NRAS;YWHAB;TEK;PSMC6;ME…
Apoptosis	0.820996	1.32186	0	0.106683	179	164	AKT1;MAPK3;BCL2;MAPK1;MAPK8;CASP3;BCL2L1;CASP8;BAX;FASLG;CASP9;RIPK1;APAF1;BCL2L11;FADD;CASP7;TRADD;BBC3;TICAM1;BID;PPP1R13B;BAD;DSP;TP53;UBC;UBA52;UBB;TLR4;STAT3;CYCS;RPS27A;PSMD9;CDKN2A;CTNNB1;CDH1;TNFSF10;VIM;SPTAN1;FAS;GZMB;XIAP;BAK1;TRAF2;YWHAZ;AKT2;CFLAR;BIRC2;YWHAB;PSMC6;YWHAE;PPP3CC;PRKCD;PRKCQ;AKT3;PPP3R1;SFN;PTK2;TNFRSF10B;YWHAQ;TNFRSF10A;PMAIP1;YWHAH;YWHAG;CD14;LY96;HMGB1;PAK2;DIABLO;P…	AKT1;MAPK3;BCL2;MAPK1;MAPK8;CASP3;BCL2L1;CASP8;BAX;FASLG;CASP9;RIPK1;APAF1;BCL2L11;FADD;CASP7;TRADD;BBC3;TICAM1;BID;PPP1R13B;BAD;DSP;TP53;UBC;UBA52;UBB;TLR4;STAT3;CYCS;RPS27A;PSMD9;CDKN2A;CTNNB1;CDH1;TNFSF10;VIM;SPTAN1;FAS;GZMB;XIAP;BAK1;TRAF2;YWHAZ;AKT2;CFLAR;BIRC2;YWHAB;PSMC6;YWHAE;PPP3CC;PRKCD;PRKCQ;AKT3;PPP3R1;SFN;PTK2;TNFRSF10B;YWHAQ;TNFRSF10A;PMAIP1;YWHAH;YWHAG;CD14;LY96;HMGB1;PAK2;DIABLO;P…
Signaling by TGFB family members	0.822945	1.32191	0	0.106868	102	99	PPP1CA;TGFB1;PPP1CC;SMAD2;PPP1CB;FURIN;TGFBR1;PPP1R15A;TGFBR2;SMAD7;JUNB;SKIL;PMEPA1;MYC;UBC;UBA52;UBB;RPS27A;RHOA;SMAD3;PARP1;HDAC1;SP1;SERPINE1;SMAD4;NEDD4L;UBE2D1;CDK9;BMP2;XPO1;CBL;UBE2D3;NEDD8;NCOR1;SMURF1;STUB1;SNW1;SMURF2;PRKCZ;CCNT1;NCOR2;PPM1A;FKBP1A;CCNT2;CDKN2B;ZFYVE9;SMAD5;CCNK;NOG;ACVR1B;SMAD6;CCNC;RNF111;FST;BMPR1A;SMAD1;BMPR1B;BMPR2;ACVR1C;UBE2M;TFDP1;ACVRL1;CDK8;TRIM33;USP9X;SMAD9…	PPP1CA;TGFB1;PPP1CC;SMAD2;PPP1CB;FURIN;TGFBR1;PPP1R15A;TGFBR2;SMAD7;JUNB;SKIL;PMEPA1;MYC;UBC;UBA52;UBB;RPS27A;RHOA;SMAD3;PARP1;HDAC1;SP1;SERPINE1;SMAD4;NEDD4L;UBE2D1;CDK9;BMP2;XPO1;CBL;UBE2D3;NEDD8;NCOR1;SMURF1;STUB1;SNW1;SMURF2;PRKCZ;CCNT1;NCOR2;PPM1A;FKBP1A;CCNT2;CDKN2B;ZFYVE9;SMAD5;CCNK
Downstream signaling of activated FGFR1	0.821318	1.32089	0.039	0.107742	31	31	FGF2;FGF1;PIK3CA;HRAS;PTPN11;KRAS;PIK3R1;GRB2;SHC1;NRAS;FGFR1;SOS1;PLCG1;FGF8;FGF10;FGF4;GAB1;FGF23;FGF9;FGF3;FGF20;KL;FGF17;FGF6;FRS2;FGF5;FGF22;FLRT3;FLRT1;FRS3;FLRT2	FGF2;FGF1;PIK3CA;HRAS;PTPN11;KRAS;PIK3R1;GRB2;SHC1;NRAS;FGFR1;SOS1;PLCG1
RNA Polymerase II Promoter Escape	0.81831	1.3204	0.011	0.108245	47	46	POLR2F;POLR2E;POLR2L;POLR2H;POLR2K;POLR2A;GTF2B;POLR2B;TBP;TAF1;POLR2C;POLR2G;GTF2F2;POLR2J;POLR2I;CCNH;ERCC2;ERCC3;TAF1L;CDK7;GTF2F1;MNAT1;GTF2H1;GTF2H3;GTF2H2;GTF2E1;TAF9;GTF2H5;GTF2H4;GTF2E2;GTF2A2;GTF2A1;TAF6;TAF5;TAF7;TAF12;TAF11;TAF10;TAF4;TAF2;TAF9B;TAF13;TAF3;TAF7L;TAF4B;TAF15	POLR2F;POLR2E;POLR2L;POLR2H;POLR2K;POLR2A;GTF2B;POLR2B;TBP;TAF1;POLR2C;POLR2G;GTF2F2;POLR2J;POLR2I;CCNH;ERCC2;ERCC3;TAF1L;CDK7;GTF2F1;MNAT1;GTF2H1;GTF2H3;GTF2H2
Metalloprotease DUBs	0.821268	1.31977	0.0940941	0.108714	31	19	UBC;UBA52;UBB;RPS27A;EP300;BRCA1;KAT2B;PSMD14;STAM;STAMBP;BRCC3;MYSM1;BARD1;UIMC1;BRE;STAMBPL1;BABAM1;FAM175A;FAM175B	UBC;UBA52;UBB;RPS27A;EP300;BRCA1;KAT2B;PSMD14;STAM;STAMBP;BRCC3;MYSM1;BARD1;UIMC1
FRS-mediated FGFR3 signaling	0.826223	1.31939	0.0712136	0.108766	20	20	FGF2;FGF1;HRAS;PTPN11;KRAS;GRB2;NRAS;SOS1;FGFR3;FGF8;FGF4;FGF23;FGF9;FGF20;FGF17;FRS2;FGF18;FGF5;FGF16;FRS3	FGF2;FGF1;HRAS;PTPN11;KRAS;GRB2;NRAS;SOS1
Viral Messenger RNA Synthesis	0.819762	1.31954	0.027	0.108808	49	40	POLR2F;POLR2E;POLR2L;POLR2H;POLR2K;POLR2A;POLR2B;POLR2C;POLR2G;RANBP2;GTF2F2;POLR2J;POLR2I;GTF2F1;NUP214;SEC13;NUP62;TPR;NUP153;NUP107;NUP85;NUP37;RAE1;NUP160;AAAS;NUP133;NUP98;NUP155;NUP43;NUP93;NUP50;NUP35;NUP205;NUP210;POM121;NUP54;SEH1L;NUP88;NUP188;POM121C	POLR2F;POLR2E;POLR2L;POLR2H;POLR2K;POLR2A;POLR2B;POLR2C;POLR2G;RANBP2;GTF2F2;POLR2J;POLR2I;GTF2F1;NUP214;SEC13
SHC-mediated cascade:FGFR4	0.823271	1.31986	0.0920921	0.108847	20	20	FGF2;FGF1;HRAS;KRAS;GRB2;SHC1;NRAS;SOS1;FGF8;FGFR4;FGF4;FGF23;FGF9;FGF20;FGF19;FGF17;FGF6;FGF18;FGF16;KLB	FGF2;FGF1;HRAS;KRAS;GRB2;SHC1;NRAS;SOS1
TBC/RABGAPs	0.823426	1.31896	0.019	0.108925	45	45	MAP1LC3B;GABARAPL2;RAB7A;ULK1;TSC2;OPTN;GABARAP;RAB5A;RAB11A;TSC1;RAB5C;RAB5B;RAB8A;RAB33B;RAB6A;GGA3;RAB11B;RAB6B;ARF6;TBC1D25;GGA1;RAB8B;GGA2;RAB33A;RABEP1;POLG;RABGAP1;TBC1D7;TBC1D2;RAB4A;TBC1D3;TBC1D15;RAB35;TBC1D17;TBC1D14;TBC1D13;TBC1D20;TBC1D16;TBC1D24;SYTL1;TBC1D10B;TBC1D10C;TBC1D10A;RAB7B;RABGEF1	MAP1LC3B;GABARAPL2;RAB7A;ULK1;TSC2;OPTN;GABARAP;RAB5A
TCR signaling	0.815079	1.31903	0	0.109081	126	115	NFKB1;CHUK;RELA;TRAF6;NFKBIA;IKBKG;IKBKB;LCK;ZAP70;MAP3K7;HLA-DRB1;CD4;CD3E;HLA-DRA;CD247;HLA-DRB5;CD3G;TRAC;PIK3CA;PIK3CB;UBC;UBA52;UBB;PTEN;PTPRC;RPS27A;PSMD9;PIK3R1;PIK3R2;UBE2N;UBE2D1;PSMC6;TAB2;PAK1;CUL1;PRKCQ;UBE2D2;CSK;NCK1;PLCG1;SKP1;BTRC;ITK;PTPN22;PAK2;PSMD4;FBXW11;CDC34;PSMD14;PSMB8;HLA-DPB1;LCP2;PSMC3;HLA-DQA2;HLA-DPA1;CD3D;PSMC5;BCL10;PSMA7;WAS;PSMA6;PSMD10;PSMA3;PSMC2;GRAP2;PSMB9;IN…	NFKB1;CHUK;RELA;TRAF6;NFKBIA;IKBKG;IKBKB;LCK;ZAP70;MAP3K7;HLA-DRB1;CD4;CD3E;HLA-DRA;CD247;HLA-DRB5;CD3G;TRAC;PIK3CA;PIK3CB;UBC;UBA52;UBB;PTEN;PTPRC;RPS27A;PSMD9;PIK3R1;PIK3R2;UBE2N;UBE2D1;PSMC6;TAB2;PAK1;CUL1;PRKCQ;UBE2D2;CSK;NCK1;PLCG1;SKP1;BTRC;ITK;PTPN22;PAK2;PSMD4;FBXW11;CDC34;PSMD14;PSMB8;HLA-DPB1;LCP2;PSMC3;HLA-DQA2;HLA-DPA1;CD3D;PSMC5;BCL10;PSMA7;WAS;PSMA6;PSMD10;PSMA3;PSMC2
RNA Polymerase II Transcription Initiation	0.81831	1.31691	0.015	0.111989	47	46	POLR2F;POLR2E;POLR2L;POLR2H;POLR2K;POLR2A;GTF2B;POLR2B;TBP;TAF1;POLR2C;POLR2G;GTF2F2;POLR2J;POLR2I;CCNH;ERCC2;ERCC3;TAF1L;CDK7;GTF2F1;MNAT1;GTF2H1;GTF2H3;GTF2H2;GTF2E1;TAF9;GTF2H5;GTF2H4;GTF2E2;GTF2A2;GTF2A1;TAF6;TAF5;TAF7;TAF12;TAF11;TAF10;TAF4;TAF2;TAF9B;TAF13;TAF3;TAF7L;TAF4B;TAF15	POLR2F;POLR2E;POLR2L;POLR2H;POLR2K;POLR2A;GTF2B;POLR2B;TBP;TAF1;POLR2C;POLR2G;GTF2F2;POLR2J;POLR2I;CCNH;ERCC2;ERCC3;TAF1L;CDK7;GTF2F1;MNAT1;GTF2H1;GTF2H3;GTF2H2
Platelet degranulation	0.813214	1.31649	0	0.112162	128	115	EGF;TGFB1;IGF1;HSPA5;KNG1;SERPINA1;PDGFB;FGA;FGG;FGB;SERPING1;PDGFA;ALB;VEGFA;APP;ANXA5;TF;PLG;SERPINE1;VWF;ITIH4;FN1;PF4;IGF2;SELP;TIMP3;CLU;THBS1;PLEK;ACTN1;SOD1;AHSG;VEGFC;PPBP;ACTN4;CD36;TGFB2;VTI1B;SPARC;ACTN2;ITGA2B;TGFB3;PROS1;APOA1;PPIA;ITGB3;VCL;FLNA;ITIH3;LAMP2;F8;SERPINA4;F5;SERPINF2;CFL1;APOH;ALDOA;ISLR;VEGFB;ORM1;LEFTY2;HRG;TUBA4A;LGALS3BP;OLA1;F13A1;CFD;APOOL;CTSW;GAS6;ORM2;CDC37L1;…	EGF;TGFB1;IGF1;HSPA5;KNG1;SERPINA1;PDGFB;FGA;FGG;FGB;SERPING1;PDGFA;ALB;VEGFA;APP;ANXA5;TF;PLG;SERPINE1;VWF;ITIH4;FN1;PF4;IGF2;SELP;TIMP3;CLU;THBS1;PLEK;ACTN1;SOD1;AHSG;VEGFC;PPBP;ACTN4;CD36;TGFB2;VTI1B;SPARC;ACTN2;ITGA2B;TGFB3;PROS1;APOA1;PPIA;ITGB3;VCL;FLNA;ITIH3;LAMP2;F8;SERPINA4;F5;SERPINF2;CFL1;APOH;ALDOA;ISLR
Activation of G protein gated Potassium channels	0.812095	1.31661	0.066	0.112216	29	28	GNB1;GNB2;GNGT1;GNB3;GNB5;GNG13;GNB4;GNG2;GNG7;GNG5;GNG12;GNG10;GNG8;GNG4;GNG3;GNG11;GABBR2;GABBR1;KCNJ6;KCNJ15;KCNJ2;KCNJ5;KCNJ10;KCNJ3;KCNJ16;KCNJ4;KCNJ12;KCNJ9	GNB1;GNB2;GNGT1;GNB3;GNB5;GNG13;GNB4;GNG2;GNG7;GNG5;GNG12;GNG10;GNG8;GNG4;GNG3;GNG11;GABBR2
Common Pathway of Fibrin Clot Formation	0.818733	1.31609	0.0710711	0.112586	22	22	FGA;FGG;FGB;F2;PF4;SERPINC1;PROS1;F8;F2R;THBD;F5;SERPIND1;PRTN3;F13A1;SERPINE2;F10;SERPINA5;PROC;F13B;PROCR;PF4V1;CD177	FGA;FGG;FGB;F2;PF4;SERPINC1;PROS1;F8;F2R;THBD;F5;SERPIND1;PRTN3
PI-3K cascade:FGFR4	0.822064	1.31537	0.095	0.1135	20	20	FGF2;FGF1;PIK3CA;PTPN11;PIK3R1;GRB2;FGF8;FGFR4;FGF4;GAB1;FGF23;FGF9;FGF20;FGF19;FGF17;FGF6;FRS2;FGF18;FGF16;KLB	FGF2;FGF1;PIK3CA;PTPN11;PIK3R1;GRB2
Formation of RNA Pol II elongation complex	0.82271	1.31465	0.016	0.114139	61	48	POLR2F;POLR2E;POLR2L;POLR2H;POLR2K;POLR2A;POLR2B;CDK9;POLR2C;POLR2G;GTF2F2;POLR2J;POLR2I;CCNH;ERCC2;ERCC3;TCEA1;SUPT5H;CDK7;GTF2F1;CCNT1;NCBP1;MNAT1;ELL;NCBP2;GTF2H1;CCNT2;GTF2H3;CCNK;GTF2H2;MLLT1;GTF2H5;GTF2H4;SUPT16H;SSRP1;LEO1;MLLT3;CTR9;CDC73;SUPT4H1;SUPT6H;PAF1;WDR61;RTF1;AFF4;EAF2;EAF1;IWS1	POLR2F;POLR2E;POLR2L;POLR2H;POLR2K;POLR2A;POLR2B;CDK9;POLR2C;POLR2G;GTF2F2;POLR2J;POLR2I;CCNH;ERCC2;ERCC3;TCEA1;SUPT5H;CDK7;GTF2F1;CCNT1;NCBP1;MNAT1;ELL;NCBP2;GTF2H1;CCNT2;GTF2H3;CCNK;GTF2H2
Intracellular signaling by second messengers	0.812694	1.31474	0	0.114247	323	285	AKT1;JUN;EGF;MAPK3;MAPK1;MTOR;FGF2;MYD88;CHUK;GSK3B;TRAF6;NEDD4;FYN;CASP9;LCK;RHEB;PDGFB;TSC2;RPTOR;GSK3A;FGF1;ATF2;FGF7;MLST8;PDGFA;TGFA;BAD;TP53;PIK3CA;PIK3CB;UBC;PIK3CD;UBA52;SRC;EGFR;UBB;PPP2CA;PTEN;RPS27A;ESR1;PSMD9;PTPN11;CREB1;ERBB2;PHLPP1;KIT;PHLPP2;PRKACA;HDAC1;CD86;CDKN1A;CD19;INSR;PIK3R1;GRB2;PRKACB;CD80;IRAK1;RAC1;PPP2CB;XIAP;PDGFRB;MDM2;RAC2;CDKN1B;IRAK4;IRS1;CNOT6L;FOXO1;PPP2R1A;FOX…	AKT1;JUN;EGF;MAPK3;MAPK1;MTOR;FGF2;MYD88;CHUK;GSK3B;TRAF6;NEDD4;FYN;CASP9;LCK;RHEB;PDGFB;TSC2;RPTOR;GSK3A;FGF1;ATF2;FGF7;MLST8;PDGFA;TGFA;BAD;TP53;PIK3CA;PIK3CB;UBC;PIK3CD;UBA52;SRC;EGFR;UBB;PPP2CA;PTEN;RPS27A;ESR1;PSMD9;PTPN11;CREB1;ERBB2;PHLPP1;KIT;PHLPP2;PRKACA;HDAC1;CD86;CDKN1A;CD19;INSR;PIK3R1;GRB2;PRKACB;CD80;IRAK1;RAC1;PPP2CB;XIAP;PDGFRB;MDM2;RAC2;CDKN1B;IRAK4;IRS1;CNOT6L;FOXO1;PPP2R1A;FOX…
RNA Polymerase II Transcription Initiation And Promoter Clearance	0.81831	1.31417	0.017	0.114682	47	46	POLR2F;POLR2E;POLR2L;POLR2H;POLR2K;POLR2A;GTF2B;POLR2B;TBP;TAF1;POLR2C;POLR2G;GTF2F2;POLR2J;POLR2I;CCNH;ERCC2;ERCC3;TAF1L;CDK7;GTF2F1;MNAT1;GTF2H1;GTF2H3;GTF2H2;GTF2E1;TAF9;GTF2H5;GTF2H4;GTF2E2;GTF2A2;GTF2A1;TAF6;TAF5;TAF7;TAF12;TAF11;TAF10;TAF4;TAF2;TAF9B;TAF13;TAF3;TAF7L;TAF4B;TAF15	POLR2F;POLR2E;POLR2L;POLR2H;POLR2K;POLR2A;GTF2B;POLR2B;TBP;TAF1;POLR2C;POLR2G;GTF2F2;POLR2J;POLR2I;CCNH;ERCC2;ERCC3;TAF1L;CDK7;GTF2F1;MNAT1;GTF2H1;GTF2H3;GTF2H2
Disassembly of the destruction complex and recruitment of AXIN to the membrane	0.820568	1.31399	0.045	0.11471	31	30	GSK3B;PPP2CA;CTNNB1;PPP2CB;CAV1;PPP2R1A;DVL2;PPP2R5D;PPP2R5C;PPP2R5A;PPP2R5E;PPP2R5B;AXIN1;PPP2R1B;WNT1;WNT3A;CSNK1A1;DVL3;LRP5;APC;FZD1;FZD2;LRP6;FZD5;WNT8B;WNT8A;CSNK1G2;FRAT1;FRAT2;DVL1	GSK3B;PPP2CA;CTNNB1;PPP2CB;CAV1;PPP2R1A;DVL2;PPP2R5D;PPP2R5C;PPP2R5A;PPP2R5E;PPP2R5B;AXIN1;PPP2R1B;WNT1;WNT3A;CSNK1A1
Deactivation of the beta-catenin transactivating complex	0.816243	1.31351	0.024	0.114951	42	39	AKT1;UBC;UBA52;UBB;RPS27A;CTNNB1;HDAC1;XIAP;YWHAZ;AKT2;XPO1;BTRC;SOX2;LEF1;TCF7L2;TCF7;MEN1;CTBP1;RBBP5;APC;CHD8;SRY;ASH2L;CTNNBIP1;TLE1;SOX4;SOX3;SOX17;SOX6;TLE3;TLE2;TLE4;CBY1;BCL9L;BCL9;PYGO2;PYGO1;SOX7;SOX13	AKT1;UBC;UBA52;UBB;RPS27A;CTNNB1;HDAC1;XIAP;YWHAZ;AKT2;XPO1;BTRC;SOX2;LEF1
CLEC7A (Dectin-1) signaling	0.812256	1.31356	0	0.115131	100	95	NFKB1;IL1B;CASP8;CHUK;RELA;TRAF6;NFKBIA;IKBKG;IKBKB;MAP3K7;UBA3;PYCARD;UBC;UBA52;SRC;UBB;RPS27A;PSMD9;SYK;PPP3CB;NFKB2;UBE2N;UBE2D1;TAB1;PSMC6;RELB;TAB2;CUL1;PRKCD;UBE2D2;PPP3R1;CLEC7A;SKP1;BTRC;ITPR1;TAB3;PSMD4;FBXW11;CDC34;PSMD14;PSMB8;PSMC3;CCL22;PSMC5;CCL17;BCL10;PSMA7;NFATC1;PSMA6;PSMD10;PSMA3;PSMC2;NFATC2;PSMB9;PSMD7;PSMB2;PSMD2;PSMA5;PSMC1;PSMB1;PLCG2;PSMD6;PSMA4;CARD9;PSMC4;PSMB5;PSMA1;PS…	NFKB1;IL1B;CASP8;CHUK;RELA;TRAF6;NFKBIA;IKBKG;IKBKB;MAP3K7;UBA3;PYCARD;UBC;UBA52;SRC;UBB;RPS27A;PSMD9;SYK;PPP3CB;NFKB2;UBE2N;UBE2D1;TAB1;PSMC6;RELB;TAB2;CUL1;PRKCD;UBE2D2;PPP3R1;CLEC7A;SKP1;BTRC;ITPR1;TAB3;PSMD4;FBXW11;CDC34;PSMD14;PSMB8;PSMC3;CCL22;PSMC5;CCL17;BCL10;PSMA7;NFATC1;PSMA6;PSMD10;PSMA3;PSMC2;NFATC2;PSMB9;PSMD7;PSMB2;PSMD2;PSMA5;PSMC1;PSMB1;PLCG2;PSMD6;PSMA4;CARD9;PSMC4;PSMB5;PSMA1;PS…
O-linked glycosylation	0.816146	1.31323	0	0.115175	114	100	MUC5B;ST3GAL1;ST6GAL1;ST3GAL2;ST6GALNAC3;ST6GALNAC4;ST6GALNAC2;GALNT1;ST3GAL4;MUC1;MUC5AC;MUC2;C1GALT1;MUC6;MUC7;THBS1;MUC4;GCNT1;MUC20;MUC17;MUC13;MUC12;MUC16;MUC3A;MUC19;MUCL1;MUC15;MUC21;B3GNTL1;ST3GAL3;C1GALT1C1;B3GNT2;GCNT3;DAG1;GCNT4;POMGNT1;CFP;GALNT4;B3GNT6;GALNT2;B4GALT6;B4GALT5;GALNT6;GALNT12;GALNT11;B3GNT3;POFUT2;THBS2;ADAMTS13;GALNT3;POMT2;B3GNT4;POMT1;GALNT13;GALNT5;GALNTL5;GALNT14;G…	MUC5B;ST3GAL1;ST6GAL1;ST3GAL2;ST6GALNAC3;ST6GALNAC4;ST6GALNAC2;GALNT1;ST3GAL4;MUC1;MUC5AC;MUC2;C1GALT1;MUC6;MUC7;THBS1;MUC4;GCNT1;MUC20;MUC17;MUC13;MUC12;MUC16;MUC3A;MUC19;MUCL1;MUC15;MUC21
RNA Polymerase II Transcription Pre-Initiation And Promoter Opening	0.81831	1.31281	0.016	0.115586	47	46	POLR2F;POLR2E;POLR2L;POLR2H;POLR2K;POLR2A;GTF2B;POLR2B;TBP;TAF1;POLR2C;POLR2G;GTF2F2;POLR2J;POLR2I;CCNH;ERCC2;ERCC3;TAF1L;CDK7;GTF2F1;MNAT1;GTF2H1;GTF2H3;GTF2H2;GTF2E1;TAF9;GTF2H5;GTF2H4;GTF2E2;GTF2A2;GTF2A1;TAF6;TAF5;TAF7;TAF12;TAF11;TAF10;TAF4;TAF2;TAF9B;TAF13;TAF3;TAF7L;TAF4B;TAF15	POLR2F;POLR2E;POLR2L;POLR2H;POLR2K;POLR2A;GTF2B;POLR2B;TBP;TAF1;POLR2C;POLR2G;GTF2F2;POLR2J;POLR2I;CCNH;ERCC2;ERCC3;TAF1L;CDK7;GTF2F1;MNAT1;GTF2H1;GTF2H3;GTF2H2
RNA Polymerase II Transcription Elongation	0.82271	1.31262	0.009	0.115659	61	48	POLR2F;POLR2E;POLR2L;POLR2H;POLR2K;POLR2A;POLR2B;CDK9;POLR2C;POLR2G;GTF2F2;POLR2J;POLR2I;CCNH;ERCC2;ERCC3;TCEA1;SUPT5H;CDK7;GTF2F1;CCNT1;NCBP1;MNAT1;ELL;NCBP2;GTF2H1;CCNT2;GTF2H3;CCNK;GTF2H2;MLLT1;GTF2H5;GTF2H4;SUPT16H;SSRP1;LEO1;MLLT3;CTR9;CDC73;SUPT4H1;SUPT6H;PAF1;WDR61;RTF1;AFF4;EAF2;EAF1;IWS1	POLR2F;POLR2E;POLR2L;POLR2H;POLR2K;POLR2A;POLR2B;CDK9;POLR2C;POLR2G;GTF2F2;POLR2J;POLR2I;CCNH;ERCC2;ERCC3;TCEA1;SUPT5H;CDK7;GTF2F1;CCNT1;NCBP1;MNAT1;ELL;NCBP2;GTF2H1;CCNT2;GTF2H3;CCNK;GTF2H2
Leishmania infection	0.810807	1.31231	0	0.115875	332	240	JUN;MAPK3;MAPK1;NFKB1;MAPK8;IL10;IL1B;MAPK14;FURIN;RELA;CASP1;FYN;IL1A;FCGR2A;PYCARD;CD247;CALCA;CD3G;CYSLTR2;IGHG4;IGHG1;IGHG2;SRC;ACTB;CREB1;SYK;CDC42;IL18;PRKACA;ABL1;GRB2;PRKACB;LYN;FCGR3A;RAC1;HSP90AB1;GNB1;C3;TXN;NFKB2;PRKACG;POMC;AVPR2;ADCY3;PTH;NPS;GCG;BTK;GNB2;GGT1;PRKAR2A;PRKAR2B;GNGT1;HCK;ADCY5;GNAI3;ADCY2;ADCY6;PTK2;PRKAR1B;ADCY4;GNB3;ADCY7;ADCY9;NCK1;AVP;VAV1;PLCG1;MEFV;GNB5;GNG13;GN…	JUN;MAPK3;MAPK1;NFKB1;MAPK8;IL10;IL1B;MAPK14;FURIN;RELA;CASP1;FYN;IL1A;FCGR2A;PYCARD;CD247;CALCA;CD3G;CYSLTR2;IGHG4;IGHG1;IGHG2;SRC;ACTB;CREB1;SYK;CDC42;IL18;PRKACA;ABL1;GRB2;PRKACB;LYN;FCGR3A;RAC1;HSP90AB1;GNB1;C3;TXN;NFKB2;PRKACG;POMC;AVPR2;ADCY3;PTH;NPS;GCG;BTK;GNB2;GGT1;PRKAR2A;PRKAR2B;GNGT1;HCK;ADCY5;GNAI3;ADCY2;ADCY6;PTK2;PRKAR1B;ADCY4;GNB3;ADCY7;ADCY9;NCK1;AVP;VAV1;PLCG1;MEFV;GNB5;GNG13;GN…
G protein gated Potassium channels	0.812095	1.31205	0.059	0.116066	29	28	GNB1;GNB2;GNGT1;GNB3;GNB5;GNG13;GNB4;GNG2;GNG7;GNG5;GNG12;GNG10;GNG8;GNG4;GNG3;GNG11;GABBR2;GABBR1;KCNJ6;KCNJ15;KCNJ2;KCNJ5;KCNJ10;KCNJ3;KCNJ16;KCNJ4;KCNJ12;KCNJ9	GNB1;GNB2;GNGT1;GNB3;GNB5;GNG13;GNB4;GNG2;GNG7;GNG5;GNG12;GNG10;GNG8;GNG4;GNG3;GNG11;GABBR2
RNA Polymerase II HIV Promoter Escape	0.81831	1.31177	0.014	0.116265	47	46	POLR2F;POLR2E;POLR2L;POLR2H;POLR2K;POLR2A;GTF2B;POLR2B;TBP;TAF1;POLR2C;POLR2G;GTF2F2;POLR2J;POLR2I;CCNH;ERCC2;ERCC3;TAF1L;CDK7;GTF2F1;MNAT1;GTF2H1;GTF2H3;GTF2H2;GTF2E1;TAF9;GTF2H5;GTF2H4;GTF2E2;GTF2A2;GTF2A1;TAF6;TAF5;TAF7;TAF12;TAF11;TAF10;TAF4;TAF2;TAF9B;TAF13;TAF3;TAF7L;TAF4B;TAF15	POLR2F;POLR2E;POLR2L;POLR2H;POLR2K;POLR2A;GTF2B;POLR2B;TBP;TAF1;POLR2C;POLR2G;GTF2F2;POLR2J;POLR2I;CCNH;ERCC2;ERCC3;TAF1L;CDK7;GTF2F1;MNAT1;GTF2H1;GTF2H3;GTF2H2
Cyclin A/B1/B2 associated events during G2/M transition	0.815276	1.31121	0.071	0.11666	25	24	PPP2CA;CDK2;CDK1;PPP2CB;PLK1;PPP2R1A;CCNB1;XPO1;CCNH;PPP2R2A;CDK7;PPP2R1B;CCNA2;MNAT1;CDC25C;CCNB2;CDC25A;PPP2R3B;CCNA1;WEE1;PKMYT1;CDC25B;PPME1;LCMT1	PPP2CA;CDK2;CDK1;PPP2CB;PLK1;PPP2R1A;CCNB1;XPO1;CCNH;PPP2R2A;CDK7;PPP2R1B;CCNA2;MNAT1;CDC25C;CCNB2;CDC25A;PPP2R3B;CCNA1;WEE1
Ca-dependent events	0.809008	1.31136	0.045	0.116686	37	31	MAPK1;CREB1;PRKACA;PRKACB;PRKACG;ADCY3;PRKCD;PRKAR2A;PRKAR2B;ADCY5;ADCY2;ADCY6;PRKAR1B;ADCY4;ADCY7;ADCY9;PRKCG;CAMK2G;PRKX;PLA2G4A;CAMK2A;CAMK2B;CAMK4;KPNA2;CAMK2D;CAMKK2;CAMKK1;PDE1B;NBEA;PDE1A;PDE1C	MAPK1;CREB1;PRKACA;PRKACB;PRKACG;ADCY3;PRKCD;PRKAR2A;PRKAR2B;ADCY5;ADCY2;ADCY6;PRKAR1B;ADCY4;ADCY7;ADCY9;PRKCG;CAMK2G
HSF1-dependent transactivation	0.814371	1.31102	0.039	0.116739	37	33	MTOR;RPTOR;MLST8;UBB;HSP90AA1;EP300;CREBBP;HSPA8;HSP90AB1;HSPA1L;HSPA2;HSPA6;CAMK2G;DNAJB1;CAMK2A;AKT1S1;CAMK2B;HSPH1;HSF1;CAMK2D;CRYAB;PTGES3;SERPINH1;FKBP4;TNFRSF21;RLN1;COL4A6;CRYBA4;DEDD2;MRPL18;HSPB8;HSBP1;GML	MTOR;RPTOR;MLST8;UBB;HSP90AA1;EP300;CREBBP;HSPA8;HSP90AB1;HSPA1L;HSPA2;HSPA6;CAMK2G
FGFR2 ligand binding and activation	0.804252	1.30953	0.117117	0.11788	20	20	FGF2;FGF1;FGF7;FGFR2;FGF8;FGF10;FGF4;FGF23;FGF9;FGF3;FGF20;FGF17;FGF6;FGF18;FGF5;FGF22;FGF16;FGFBP1;FGFBP2;FGFBP3	FGF2;FGF1;FGF7
Aggrephagy	0.810174	1.30936	0.084	0.117884	24	23	VCP;UBC;UBA52;UBB;HSP90AA1;RPS27A;CFTR;UBE2N;HDAC6;PARK2;DYNLL1;PARK7;DYNLL2;DYNC1H1;DYNC1I2;CETN1;HSF1;PCNT;DYNC1I1;DYNC1LI2;ARL13B;IFT88;DYNC1LI1	VCP;UBC;UBA52;UBB;HSP90AA1;RPS27A;CFTR;UBE2N;HDAC6;PARK2;DYNLL1;PARK7
Inhibition of voltage gated Ca2+ channels via Gbeta/gamma subunits	0.812095	1.30917	0.0600601	0.117974	29	28	GNB1;GNB2;GNGT1;GNB3;GNB5;GNG13;GNB4;GNG2;GNG7;GNG5;GNG12;GNG10;GNG8;GNG4;GNG3;GNG11;GABBR2;GABBR1;KCNJ6;KCNJ15;KCNJ2;KCNJ5;KCNJ10;KCNJ3;KCNJ16;KCNJ4;KCNJ12;KCNJ9	GNB1;GNB2;GNGT1;GNB3;GNB5;GNG13;GNB4;GNG2;GNG7;GNG5;GNG12;GNG10;GNG8;GNG4;GNG3;GNG11;GABBR2
Signaling by Hippo	0.806252	1.30956	0.136273	0.118085	20	17	CASP3;YWHAB;YWHAE;DVL2;YAP1;LATS1;TJP1;LATS2;STK3;SAV1;MOB1A;MOB1B;WWC1;NPHP4;AMOT;AMOTL2;AMOTL1	CASP3;YWHAB;YWHAE;DVL2;YAP1;LATS1;TJP1;LATS2
Response to elevated platelet cytosolic Ca2+	0.810468	1.30987	0	0.118106	133	119	EGF;TGFB1;IGF1;HSPA5;KNG1;SERPINA1;PDGFB;FGA;FGG;FGB;SERPING1;PDGFA;ALB;VEGFA;APP;ANXA5;TF;PLG;SERPINE1;VWF;ITIH4;FN1;PF4;IGF2;PRKCB;SELP;TIMP3;CLU;THBS1;PLEK;ACTN1;SOD1;AHSG;VEGFC;PPBP;ACTN4;CD36;TGFB2;VTI1B;SPARC;ACTN2;PRKCG;ITGA2B;TGFB3;PROS1;APOA1;PPIA;ITGB3;VCL;FLNA;ITIH3;LAMP2;F8;SERPINA4;F5;SERPINF2;CFL1;APOH;ALDOA;ISLR;VEGFB;ORM1;LEFTY2;HRG;TUBA4A;LGALS3BP;OLA1;F13A1;STXBP3;CFD;APOOL;CTSW…	EGF;TGFB1;IGF1;HSPA5;KNG1;SERPINA1;PDGFB;FGA;FGG;FGB;SERPING1;PDGFA;ALB;VEGFA;APP;ANXA5;TF;PLG;SERPINE1;VWF;ITIH4;FN1;PF4;IGF2;PRKCB;SELP;TIMP3;CLU;THBS1;PLEK;ACTN1;SOD1;AHSG;VEGFC;PPBP;ACTN4;CD36;TGFB2;VTI1B;SPARC;ACTN2;PRKCG;ITGA2B;TGFB3;PROS1;APOA1;PPIA;ITGB3;VCL;FLNA;ITIH3;LAMP2;F8;SERPINA4;F5;SERPINF2;CFL1;APOH;ALDOA;ISLR
FRS-mediated FGFR1 signaling	0.813307	1.31001	0.098	0.11812	23	23	FGF2;FGF1;HRAS;PTPN11;KRAS;GRB2;NRAS;FGFR1;SOS1;FGF8;FGF10;FGF4;FGF23;FGF9;FGF3;FGF20;KL;FGF17;FGF6;FRS2;FGF5;FGF22;FRS3	FGF2;FGF1;HRAS;PTPN11;KRAS;GRB2;NRAS;FGFR1;SOS1
Late Phase of HIV Life Cycle	0.812306	1.30964	0.002	0.118216	148	120	FURIN;POLR2F;POLR2E;POLR2L;POLR2H;POLR2K;CHMP4B;CHMP2B;CHMP2A;CHMP6;CHMP4C;CHMP4A;CHMP7;UBC;UBA52;UBB;RPS27A;POLR2A;GTF2B;POLR2B;TBP;NEDD4L;CDK9;VPS4A;TAF1;XPO1;POLR2C;VPS4B;POLR2G;CHMP3;TSG101;RANBP2;GTF2F2;POLR2J;POLR2I;CCNH;ERCC2;RAN;PPIA;ERCC3;TAF1L;TCEA1;SUPT5H;VPS28;CDK7;GTF2F1;PDCD6IP;CCNT1;NCBP1;NUP214;MNAT1;SEC13;CHMP5;ELL;NCBP2;GTF2H1;CCNT2;GTF2H3;CCNK;GTF2H2;VPS37C;VTA1;VPS37B;VPS37D;U…	FURIN;POLR2F;POLR2E;POLR2L;POLR2H;POLR2K;CHMP4B;CHMP2B;CHMP2A;CHMP6;CHMP4C;CHMP4A;CHMP7;UBC;UBA52;UBB;RPS27A;POLR2A;GTF2B;POLR2B;TBP;NEDD4L;CDK9;VPS4A;TAF1;XPO1;POLR2C;VPS4B;POLR2G;CHMP3;TSG101;RANBP2;GTF2F2;POLR2J;POLR2I;CCNH;ERCC2;RAN;PPIA;ERCC3;TAF1L;TCEA1;SUPT5H;VPS28;CDK7;GTF2F1;PDCD6IP;CCNT1;NCBP1;NUP214;MNAT1;SEC13;CHMP5;ELL;NCBP2;GTF2H1;CCNT2;GTF2H3;CCNK;GTF2H2
Non-integrin membrane-ECM interactions	0.818661	1.30668	0.02	0.118872	42	38	TGFB1;FGF2;PDGFB;PDGFA;ITGA2;THBS1;ITGB1;ACTN1;VTN;ITGB3;CASK;SDC1;TNC;TTR;ITGAV;HSPG2;DAG1;SDC2;LAMB2;ITGB4;AGRN;ITGA6;SDC4;ITGB5;LAMA2;SDC3;LAMA1;TRAPPC4;LAMC2;NRXN1;LAMB3;LAMA3;LAMA5;LAMB1;DDR1;DDR2;LAMC3;NTN4	TGFB1;FGF2;PDGFB;PDGFA;ITGA2;THBS1;ITGB1;ACTN1;VTN;ITGB3;CASK;SDC1;TNC;TTR;ITGAV
Transcriptional regulation by RUNX2	0.807033	1.30668	0	0.119124	120	112	AKT1;MAPK3;MAPK1;STAT1;GSK3B;BAX;RB1;RBX1;UBC;UBA52;SRC;UBB;RPS27A;CCND1;ESR1;PSMD9;ABL1;CDKN1A;CDK4;CDK1;SMAD4;NR3C1;AKT2;PSMC6;BMP2;CCNB1;HDAC3;CUL1;AKT3;SKP1;RUNX2;LGALS3;SMURF1;HDAC6;STUB1;YES1;YAP1;MMP13;FBXW7;ITGA5;PSMD4;PSMD14;PSMB8;MAF;SKP2;WWP1;RUNX1;COL1A1;PPM1D;BGLAP;GLI2;PSMC3;PSMC5;PPARGC1A;PSMA7;PSMA6;PSMD10;PSMA3;PSMC2;SMAD6;PSMB9;PSMD7;PSMB2;PSMD2;PSMA5;PSMC1;PSMB1;PSMD6;SMAD1;PSM…	AKT1;MAPK3;MAPK1;STAT1;GSK3B;BAX;RB1;RBX1;UBC;UBA52;SRC;UBB;RPS27A;CCND1;ESR1;PSMD9;ABL1;CDKN1A;CDK4;CDK1;SMAD4;NR3C1;AKT2;PSMC6;BMP2;CCNB1;HDAC3;CUL1;AKT3;SKP1;RUNX2;LGALS3;SMURF1;HDAC6;STUB1;YES1;YAP1;MMP13;FBXW7;ITGA5;PSMD4;PSMD14;PSMB8;MAF;SKP2;WWP1;RUNX1;COL1A1;PPM1D;BGLAP;GLI2;PSMC3;PSMC5;PPARGC1A;PSMA7;PSMA6;PSMD10;PSMA3;PSMC2;SMAD6;PSMB9;PSMD7;PSMB2;PSMD2;PSMA5;PSMC1;PSMB1;PSMD6;SMAD1;PSM…
Collagen degradation	0.807698	1.30796	0.032	0.119135	40	36	MMP9;FURIN;MMP2;MMP1;CTSD;MMP14;MMP3;ELANE;CTSB;COL17A1;MMP7;MMP13;ADAM17;CTSK;MMP8;COL18A1;ADAM10;MMP10;MMP11;COL14A1;MMP20;MMP15;TMPRSS6;COL9A1;ADAM9;COL9A3;COL9A2;COL15A1;COL25A1;MMP19;COL16A1;COL23A1;COL13A1;COL12A1;COL19A1;PRSS2	MMP9;FURIN;MMP2;MMP1;CTSD;MMP14;MMP3;ELANE;CTSB;COL17A1;MMP7;MMP13
Transcription of the HIV genome	0.808105	1.30809	0.005	0.119188	74	60	POLR2F;POLR2E;POLR2L;POLR2H;POLR2K;POLR2A;GTF2B;POLR2B;TBP;CDK9;TAF1;POLR2C;POLR2G;GTF2F2;POLR2J;POLR2I;CCNH;ERCC2;ERCC3;TAF1L;TCEA1;SUPT5H;CDK7;GTF2F1;CCNT1;NCBP1;MNAT1;ELL;NCBP2;GTF2H1;CCNT2;GTF2H3;CCNK;GTF2H2;GTF2E1;TAF9;GTF2H5;GTF2H4;SUPT16H;SSRP1;GTF2E2;GTF2A2;GTF2A1;SUPT4H1;TAF6;TAF5;TAF7;TAF12;TAF11;TAF10;TAF4;TAF2;TAF9B;TAF13;TAF3;TAF7L;RNMT;RNGTT;TAF4B;TAF15	POLR2F;POLR2E;POLR2L;POLR2H;POLR2K;POLR2A;GTF2B;POLR2B;TBP;CDK9;TAF1;POLR2C;POLR2G;GTF2F2;POLR2J;POLR2I;CCNH;ERCC2;ERCC3;TAF1L;TCEA1;SUPT5H;CDK7;GTF2F1;CCNT1;NCBP1;MNAT1;ELL;NCBP2;GTF2H1;CCNT2;GTF2H3;CCNK;GTF2H2
Regulation of beta-cell development	0.814235	1.30673	0.031	0.119294	42	41	AKT1;PKLR;NOTCH1;EP300;CREBBP;FOXO1;AKT2;KAT2B;AKT3;HNF4A;RBPJ;SNW1;PAX6;KAT2A;GCK;FOXA2;FGF10;NEUROD1;SLC2A2;HNF1A;IAPP;PDX1;PAX4;HNF1B;ONECUT1;NEUROG3;HES1;NKX6-1;NKX2-2;PTF1A;MAML1;NR5A2;MAMLD1;MAML2;MAFA;MAML3;FOXA3;INSM1;RFX6;HNF4G;ONECUT3	AKT1;PKLR;NOTCH1;EP300;CREBBP;FOXO1;AKT2;KAT2B;AKT3;HNF4A;RBPJ;SNW1;PAX6;KAT2A;GCK;FOXA2;FGF10;NEUROD1
FOXO-mediated transcription of oxidative stress, metabolic and neuronal genes	0.813451	1.30817	0.063	0.119331	30	29	SMAD2;SMAD3;CAT;HDAC1;SMAD4;NR3C1;FOXO1;FOXO3;POMC;HDAC2;SOD2;NPY;SIN3A;TRIM63;SREBF1;GCK;PPARGC1A;FBXO32;RETN;IGFBP1;FOXO4;SIRT3;G6PC;ATXN3;FOXO6;PCK1;AGRP;PLXNA4;ABCA6	SMAD2;SMAD3;CAT;HDAC1;SMAD4;NR3C1;FOXO1;FOXO3;POMC;HDAC2;SOD2;NPY;SIN3A;TRIM63;SREBF1;GCK;PPARGC1A;FBXO32;RETN;IGFBP1
Synthesis of PIPs at the Golgi membrane	0.79915	1.30676	0.138138	0.119506	18	17	PIK3C3;PIK3R4;PIKFYVE;ARF3;ARF1;PIK3C2A;PI4KA;PIK3C2G;VAC14;PI4KB;TPTE2;SACM1L;TPTE;PI4K2A;FIG4;INPP5E;PI4K2B	PIK3C3;PIK3R4;PIKFYVE;ARF3;ARF1;PIK3C2A
HIV Life Cycle	0.808618	1.30753	0	0.119534	161	133	FURIN;POLR2F;POLR2E;POLR2L;POLR2H;POLR2K;CD4;CHMP4B;CHMP2B;CHMP2A;CHMP6;CHMP4C;CHMP4A;CHMP7;UBC;UBA52;UBB;RPS27A;CXCR4;CCR5;POLR2A;GTF2B;POLR2B;TBP;NEDD4L;CDK9;VPS4A;TAF1;XPO1;POLR2C;VPS4B;POLR2G;CHMP3;TSG101;RANBP2;GTF2F2;POLR2J;POLR2I;CCNH;ERCC2;RAN;PPIA;ERCC3;TAF1L;TCEA1;SUPT5H;VPS28;CDK7;GTF2F1;PDCD6IP;CCNT1;XRCC6;NCBP1;NUP214;MNAT1;SEC13;CHMP5;ELL;NCBP2;GTF2H1;CCNT2;GTF2H3;FEN1;XRCC5;CCNK;GT…	FURIN;POLR2F;POLR2E;POLR2L;POLR2H;POLR2K;CD4;CHMP4B;CHMP2B;CHMP2A;CHMP6;CHMP4C;CHMP4A;CHMP7;UBC;UBA52;UBB;RPS27A;CXCR4;CCR5;POLR2A;GTF2B;POLR2B;TBP;NEDD4L;CDK9;VPS4A;TAF1;XPO1;POLR2C;VPS4B;POLR2G;CHMP3;TSG101;RANBP2;GTF2F2;POLR2J;POLR2I;CCNH;ERCC2;RAN;PPIA;ERCC3;TAF1L;TCEA1;SUPT5H;VPS28;CDK7;GTF2F1;PDCD6IP;CCNT1;XRCC6;NCBP1;NUP214;MNAT1;SEC13;CHMP5;ELL;NCBP2;GTF2H1;CCNT2;GTF2H3;FEN1;XRCC5;CCNK;GT…
Intrinsic Pathway of Fibrin Clot Formation	0.812387	1.30687	0.0852558	0.119585	23	22	KNG1;SERPING1;KLKB1;F12;F2;VWF;SERPINC1;PROS1;F8;SERPIND1;C1QBP;F9;GP1BA;GP9;GP5;GP1BB;SERPINE2;F10;SERPINA5;PROC;F11;PRCP	KNG1;SERPING1;KLKB1;F12;F2;VWF;SERPINC1;PROS1;F8;SERPIND1;C1QBP;F9;GP1BA;GP9;GP5;GP1BB;SERPINE2;F10;SERPINA5
Factors involved in megakaryocyte development and platelet production	0.802165	1.30697	0	0.119718	139	130	IFNB1;IFNA2;IFNA17;IFNA4;IFNA6;IFNA8;IFNA5;IFNA7;IFNA10;IFNA14;IFNA21;IFNA16;TP53;JAK2;CDC42;IRF1;CDK2;PRKACA;ABL1;HDAC1;PRKACB;RAC1;RAB5A;PRKACG;CDK5;MYB;HDAC2;PRKAR2A;PRKAR2B;IRF2;GATA3;PRKAR1B;SIN3A;GATA1;GATA4;MFN2;RAD51B;GATA6;RACGAP1;GATA2;RAD51C;KIF23;KIF11;WEE1;HBB;KIF3A;KLC1;KIF5A;KLC2;KIF2C;MFN1;CENPE;VPS45;KLC3;KIF3B;KIF5B;KIF18A;KIF4A;KIF2B;AK3;KDM1A;KIF20A;KIF3C;KLC4;KIF2A;DOCK1;KIF1…	IFNB1;IFNA2;IFNA17;IFNA4;IFNA6;IFNA8;IFNA5;IFNA7;IFNA10;IFNA14;IFNA21;IFNA16;TP53;JAK2;CDC42;IRF1;CDK2;PRKACA;ABL1;HDAC1;PRKACB;RAC1;RAB5A;PRKACG;CDK5;MYB;HDAC2;PRKAR2A;PRKAR2B;IRF2;GATA3;PRKAR1B;SIN3A;GATA1
Signaling by MET	0.805894	1.30703	0.008	0.119919	67	64	PIK3CA;UBC;UBA52;SRC;UBB;STAT3;HRAS;RPS27A;PTPN11;KRAS;ITGA2;PIK3R1;GRB2;PTPN1;RAC1;HGS;SHC1;SH3GL1;NRAS;MET;CBL;ITGB1;SOS1;MUC20;PTK2;RAP1A;RAP1B;STAM2;USP8;CRK;EPS15;STAM;CRKL;PTPN2;SPINT2;SH3GL2;SH3KBP1;GAB1;SPINT1;PTPRJ;GGA3;LAMB2;SH3GL3;ARF6;RANBP9;ITGA3;RAPGEF1;LAMA2;HGFAC;TNS3;RAB4A;LAMA1;LAMC2;LAMB3;LAMA3;HPN;LAMA5;LRIG1;RANBP10;LAMB1;DOCK7;LAMC3;RAB4B;TNS4	PIK3CA;UBC;UBA52;SRC;UBB;STAT3;HRAS;RPS27A;PTPN11;KRAS;ITGA2;PIK3R1;GRB2;PTPN1;RAC1;HGS;SHC1;SH3GL1;NRAS;MET;CBL;ITGB1;SOS1;MUC20;PTK2;RAP1A;RAP1B;STAM2;USP8;CRK;EPS15;STAM
APC-Cdc20 mediated degradation of Nek2A	0.81657	1.30711	0.077	0.120001	26	24	UBC;UBA52;UBB;RPS27A;UBE2D1;UBE2S;CDC20;CDC27;UBE2E1;CDC16;CDC23;UBE2C;ANAPC11;BUB1B;MAD2L1;ANAPC5;ANAPC10;ANAPC1;ANAPC4;ANAPC7;BUB3;CDC26;NEK2;ANAPC16	UBC;UBA52;UBB;RPS27A;UBE2D1;UBE2S;CDC20;CDC27;UBE2E1;CDC16;CDC23;UBE2C;ANAPC11;BUB1B;MAD2L1;ANAPC5;ANAPC10;ANAPC1;ANAPC4;ANAPC7;BUB3
Inactivation of APC/C via direct inhibition of the APC/C complex	0.815721	1.30578	0.104313	0.120144	21	19	UBE2D1;UBE2S;CDC20;CDC27;UBE2E1;CDC16;CDC23;UBE2C;ANAPC11;BUB1B;MAD2L1;ANAPC5;ANAPC10;ANAPC1;ANAPC4;ANAPC7;BUB3;CDC26;ANAPC16	UBE2D1;UBE2S;CDC20;CDC27;UBE2E1;CDC16;CDC23;UBE2C;ANAPC11;BUB1B;MAD2L1;ANAPC5;ANAPC10;ANAPC1;ANAPC4;ANAPC7;BUB3;CDC26
Formation of Fibrin Clot (Clotting Cascade)	0.816635	1.30539	0.031	0.120528	39	38	KNG1;FGA;FGG;FGB;SERPING1;KLKB1;F12;F2;VWF;F3;PF4;SERPINC1;PROS1;F8;F2R;THBD;F5;F7;SERPIND1;C1QBP;PRTN3;F9;F13A1;GP1BA;GP9;GP5;GP1BB;SERPINE2;F10;SERPINA5;TFPI;PROC;F11;PRCP;F13B;PROCR;PF4V1;CD177	KNG1;FGA;FGG;FGB;SERPING1;KLKB1;F12;F2;VWF;F3;PF4;SERPINC1;PROS1;F8;F2R;THBD;F5;F7;SERPIND1;C1QBP;PRTN3;F9
Conversion from APC/C:Cdc20 to APC/C:Cdh1 in late anaphase	0.81404	1.30501	0.117352	0.120902	20	17	UBE2D1;UBE2S;CDC20;CDC27;UBE2E1;CDC16;CDC23;UBE2C;ANAPC11;ANAPC5;ANAPC10;ANAPC1;CDC14A;ANAPC4;ANAPC7;CDC26;ANAPC16	UBE2D1;UBE2S;CDC20;CDC27;UBE2E1;CDC16;CDC23;UBE2C;ANAPC11;ANAPC5;ANAPC10;ANAPC1;CDC14A;ANAPC4;ANAPC7;CDC26
Activation of anterior HOX genes in hindbrain development during early embryogenesis	0.81008	1.30422	0.01	0.121915	91	57	JUN;POLR2F;POLR2E;POLR2L;POLR2H;POLR2K;EP300;CREBBP;POLR2A;POLR2B;YY1;POLR2C;HDAC3;EZH2;POLR2G;H2AFX;WDR5;POLR2J;POLR2I;NCOR1;RBBP7;PAX6;RBBP4;EED;RXRA;NCOA3;EGR2;RARA;PIAS2;KDM6A;MAFB;CTCF;RQCD1;SUZ12;NCOA6;RBBP5;ASH2L;PBX1;PAXIP1;HOXB4;PCGF2;MEIS1;RARB;HOXA2;PKNOX1;HOXB1;RARG;HOXD3;HOXB3;HOXA1;HOXA3;HOXB2;HOXA4;HOXD4;HOXC4;HOXD1;ZNF335	JUN;POLR2F;POLR2E;POLR2L;POLR2H;POLR2K;EP300;CREBBP;POLR2A;POLR2B;YY1;POLR2C;HDAC3;EZH2;POLR2G;H2AFX;WDR5;POLR2J;POLR2I;NCOR1;RBBP7;PAX6;RBBP4;EED;RXRA;NCOA3;EGR2;RARA
Antigen Presentation: Folding, assembly and peptide loading of class I MHC	0.816143	1.30387	0.084	0.12194	25	25	HSPA5;CANX;HLA-A;B2M;CALR;HLA-E;HLA-B;HLA-C;PDIA3;HLA-G;HLA-F;SEC13;SEC23A;SEC31A;SEC24B;SEC24D;SEC24A;SEC24C;SAR1B;ERAP1;TAP1;ERAP2;TAP2;TAPBP;HLA-H	HSPA5;CANX;HLA-A;B2M;CALR;HLA-E;HLA-B;HLA-C;PDIA3;HLA-G;HLA-F;SEC13
Transcriptional regulation by small RNAs	0.813242	1.30368	0.021	0.122008	76	42	POLR2F;POLR2E;POLR2L;POLR2H;POLR2K;POLR2A;POLR2B;POLR2C;POLR2G;H2AFX;RANBP2;POLR2J;POLR2I;RAN;NUP214;SEC13;NUP62;TPR;NUP153;NUP107;IPO8;NUP85;NUP37;RAE1;NUP160;AAAS;NUP133;NUP98;TNRC6A;NUP155;NUP43;NUP93;NUP50;NUP35;NUP205;NUP210;POM121;NUP54;SEH1L;NUP88;NUP188;POM121C	POLR2F;POLR2E;POLR2L;POLR2H;POLR2K;POLR2A;POLR2B;POLR2C;POLR2G;H2AFX;RANBP2;POLR2J;POLR2I;RAN
Activated point mutants of FGFR2	0.80916	1.30394	0.123246	0.122063	17	17	FGF2;FGF1;FGF7;FGFR2;FGF8;FGF10;FGF4;FGF23;FGF9;FGF3;FGF20;FGF17;FGF6;FGF18;FGF5;FGF22;FGF16	FGF2;FGF1;FGF7
Calnexin/calreticulin cycle	0.807004	1.30344	0.086	0.122108	26	24	CANX;MAN1B1;UBC;UBA52;UBB;RPS27A;CALR;PDIA3;UGGT1;OS9;UGGT2;GANAB;SYVN1;SEL1L;EDEM1;AMFR;EDEM3;EDEM2;DERL2;RNF139;TRIM13;RNF5;RNF103;RNF185	CANX;MAN1B1;UBC;UBA52;UBB;RPS27A;CALR;PDIA3;UGGT1;OS9;UGGT2;GANAB;SYVN1;SEL1L
Circadian Clock	0.812214	1.30261	0.005	0.12315	70	66	PPP1CA;PPP1CC;PPP1CB;ATF2;UBC;UBA52;UBB;RPS27A;CREB1;EP300;CREBBP;SERPINE1;SIRT1;NR3C1;HIF1A;HDAC3;CUL1;AVP;SKP1;BTRC;NCOR1;PPARA;CRTC1;CSNK1E;SREBF1;CSNK1D;F7;CREM;PPARGC1A;RXRA;NCOA1;MEF2C;CRTC2;NCOA2;PER1;TBL1XR1;CARM1;MED1;CHD9;NAMPT;NCOA6;ARNTL;SMARCD3;MEF2D;FBXL3;SIK1;TBL1X;NRIP1;CCRN4L;CLOCK;CPT1A;RBM4;CRTC3;CRY1;PER2;NFIL3;CRY2;ARNTL2;TGS1;BHLHE41;RORA;KLF15;NPAS2;DBP;NR1D1;ELOVL3	PPP1CA;PPP1CC;PPP1CB;ATF2;UBC;UBA52;UBB;RPS27A;CREB1;EP300;CREBBP;SERPINE1;SIRT1;NR3C1;HIF1A;HDAC3;CUL1;AVP;SKP1;BTRC;NCOR1;PPARA;CRTC1;CSNK1E;SREBF1;CSNK1D;F7;CREM;PPARGC1A;RXRA;NCOA1;MEF2C
FCERI mediated NF-kB activation	0.802014	1.30229	0.006	0.123422	157	78	NFKB1;CHUK;RELA;TRAF6;NFKBIA;IKBKG;IKBKB;MAP3K7;UBC;UBA52;UBB;RPS27A;PSMD9;LYN;UBE2N;UBE2D1;TAB1;PSMC6;TAB2;CUL1;PRKCQ;UBE2D2;SKP1;BTRC;TAB3;PSMD4;FBXW11;CDC34;PSMD14;PSMB8;PSMC3;PSMC5;BCL10;PSMA7;PSMA6;PSMD10;PSMA3;PSMC2;PSMB9;PSMD7;PSMB2;PSMD2;PSMA5;PSMC1;PSMB1;PSMD6;PSMA4;PSMC4;PSMB5;PSMA1;PSMD8;PSMD12;PSMD11;PSMD3;PSMB10;PSME2;PSMD1;PSMA2;MALT1;PSMB6;PSME1;PSME4;PSMB7;PSME3;PSMD13;CARD11;PSMB…	NFKB1;CHUK;RELA;TRAF6;NFKBIA;IKBKG;IKBKB;MAP3K7;UBC;UBA52;UBB;RPS27A;PSMD9;LYN;UBE2N;UBE2D1;TAB1;PSMC6;TAB2;CUL1;PRKCQ;UBE2D2;SKP1;BTRC;TAB3;PSMD4;FBXW11;CDC34;PSMD14;PSMB8;PSMC3;PSMC5;BCL10;PSMA7;PSMA6;PSMD10;PSMA3;PSMC2;PSMB9;PSMD7;PSMB2;PSMD2;PSMA5;PSMC1;PSMB1;PSMD6;PSMA4;PSMC4;PSMB5;PSMA1;PSMD8;PSMD12;PSMD11;PSMD3
Molecules associated with elastic fibres	0.811698	1.30201	0.055	0.123694	30	30	TGFB1;BMP7;BMP4;BMP2;ITGB1;TGFB2;VTN;TGFB3;ITGB3;ITGAV;ITGB6;MFAP1;ITGB5;ITGB8;BMP10;GDF5;FBLN1;LTBP1;ITGA8;LTBP3;FBLN2;FBLN5;EFEMP1;MFAP4;EFEMP2;MFAP2;LTBP4;MFAP5;LTBP2;MFAP3	TGFB1;BMP7;BMP4;BMP2;ITGB1;TGFB2;VTN;TGFB3;ITGB3;ITGAV
HIV Transcription Initiation	0.81831	1.3012	0.015	0.124791	47	46	POLR2F;POLR2E;POLR2L;POLR2H;POLR2K;POLR2A;GTF2B;POLR2B;TBP;TAF1;POLR2C;POLR2G;GTF2F2;POLR2J;POLR2I;CCNH;ERCC2;ERCC3;TAF1L;CDK7;GTF2F1;MNAT1;GTF2H1;GTF2H3;GTF2H2;GTF2E1;TAF9;GTF2H5;GTF2H4;GTF2E2;GTF2A2;GTF2A1;TAF6;TAF5;TAF7;TAF12;TAF11;TAF10;TAF4;TAF2;TAF9B;TAF13;TAF3;TAF7L;TAF4B;TAF15	POLR2F;POLR2E;POLR2L;POLR2H;POLR2K;POLR2A;GTF2B;POLR2B;TBP;TAF1;POLR2C;POLR2G;GTF2F2;POLR2J;POLR2I;CCNH;ERCC2;ERCC3;TAF1L;CDK7;GTF2F1;MNAT1;GTF2H1;GTF2H3;GTF2H2
Pre-NOTCH Processing in Golgi	0.7964	1.30089	0.149299	0.125001	18	18	FURIN;ST3GAL4;NOTCH1;NOTCH2;ST3GAL3;NOTCH3;NOTCH4;RAB6A;SEL1L;B4GALT1;ATP2A2;ATP2A1;TMED2;ST3GAL6;ATP2A3;LFNG;MFNG;RFNG	FURIN;ST3GAL4;NOTCH1;NOTCH2;ST3GAL3;NOTCH3;NOTCH4;RAB6A;SEL1L;B4GALT1
Apoptotic execution phase	0.804082	1.30038	0.032	0.125601	52	43	CASP3;CASP8;CASP7;DSP;CTNNB1;CDH1;VIM;SPTAN1;BIRC2;PRKCD;PRKCQ;PTK2;HMGB1;PAK2;CASP6;MAPT;TJP1;DNM1L;PLEC;ROCK1;OCLN;DFFA;LMNB1;LMNA;GSN;DBNL;BMX;APC;DSG1;KPNA1;DFFB;HMGB2;KPNB1;BCAP31;PKP1;ACIN1;DSG3;CLSPN;SATB1;ADD1;DSG2;FNTA;GAS2	CASP3;CASP8;CASP7;DSP;CTNNB1;CDH1;VIM;SPTAN1;BIRC2;PRKCD;PRKCQ;PTK2;HMGB1;PAK2;CASP6;MAPT;TJP1;DNM1L;PLEC;ROCK1
Glucagon-type ligand receptors	0.800923	1.29961	0.059	0.126533	33	32	CYSLTR2;GNB1;GCG;GNB2;GNGT1;GNB3;GNB5;GNG13;GNB4;GNG2;GNG7;GNG5;GNG12;GNG10;GNG8;GNG4;GNG3;GNG11;GNAS;VIP;GHRH;GIP;ADCYAP1;SCT;GLP1R;GHRHR;GIPR;VIPR2;SCTR;GLP2R;VIPR1;ADCYAP1R1	CYSLTR2;GNB1;GCG;GNB2;GNGT1;GNB3;GNB5;GNG13;GNB4;GNG2;GNG7;GNG5;GNG12;GNG10;GNG8;GNG4;GNG3;GNG11
Class C/3 (Metabotropic glutamate/pheromone receptors)	0.805047	1.29725	0.039	0.129491	40	39	CASR;GRM8;GABBR2;GRM3;GRM7;GRM6;GABBR1;GRM2;GRM5;GRM1;GRM4;TAS2R38;TAS2R1;TAS2R50;TAS2R16;TAS2R13;TAS2R10;TAS2R4;TAS2R60;TAS2R5;TAS2R20;TAS2R19;TAS2R31;TAS2R3;TAS2R46;TAS2R14;TAS2R43;TAS2R7;TAS2R39;TAS2R42;TAS2R40;TAS2R30;TAS2R8;TAS2R9;TAS2R41;GPRC6A;TAS1R3;TAS1R2;TAS1R1	CASR;GRM8;GABBR2;GRM3;GRM7;GRM6;GABBR1;GRM2;GRM5;GRM1;GRM4;TAS2R38;TAS2R1;TAS2R50;TAS2R16;TAS2R13;TAS2R10;TAS2R4;TAS2R60;TAS2R5;TAS2R20;TAS2R19;TAS2R31;TAS2R3;TAS2R46;TAS2R14;TAS2R43;TAS2R7;TAS2R39;TAS2R42;TAS2R40;TAS2R30;TAS2R8;TAS2R9;TAS2R41
Activation of HOX genes during differentiation	0.81008	1.29737	0.013	0.129558	91	57	JUN;POLR2F;POLR2E;POLR2L;POLR2H;POLR2K;EP300;CREBBP;POLR2A;POLR2B;YY1;POLR2C;HDAC3;EZH2;POLR2G;H2AFX;WDR5;POLR2J;POLR2I;NCOR1;RBBP7;PAX6;RBBP4;EED;RXRA;NCOA3;EGR2;RARA;PIAS2;KDM6A;MAFB;CTCF;RQCD1;SUZ12;NCOA6;RBBP5;ASH2L;PBX1;PAXIP1;HOXB4;PCGF2;MEIS1;RARB;HOXA2;PKNOX1;HOXB1;RARG;HOXD3;HOXB3;HOXA1;HOXA3;HOXB2;HOXA4;HOXD4;HOXC4;HOXD1;ZNF335	JUN;POLR2F;POLR2E;POLR2L;POLR2H;POLR2K;EP300;CREBBP;POLR2A;POLR2B;YY1;POLR2C;HDAC3;EZH2;POLR2G;H2AFX;WDR5;POLR2J;POLR2I;NCOR1;RBBP7;PAX6;RBBP4;EED;RXRA;NCOA3;EGR2;RARA
Post NMDA receptor activation events	0.811295	1.29742	0.012	0.129745	62	57	MAPK3;MAPK1;RPS6KA1;RPS6KA3;RPS6KA2;SRC;HRAS;KRAS;CREB1;PRKACA;PRKACB;RAC1;PRKACG;NRAS;PRKAR2A;PRKAR2B;RPS6KA6;PRKAR1B;DLG4;ACTN2;PRKAA1;ERBB4;PRKAA2;DLG1;CAMK2G;PRKAB2;MAPT;PRKAB1;DLG3;NRG1;DLG2;PRKX;PRKAG1;PRKAG2;PRKAG3;CAMK2A;GRIA1;CAMK2B;CAMK4;ARHGEF7;GRIN2B;KPNA2;CAMK2D;CAMKK2;GRIN2A;GRIN1;GRIN2C;CAMK1;CAMKK1;GRIA2;RASGRF1;GRIN2D;GIT1;LRRC7;RASGRF2;NRGN;NEFL	MAPK3;MAPK1;RPS6KA1;RPS6KA3;RPS6KA2;SRC;HRAS;KRAS;CREB1;PRKACA;PRKACB;RAC1;PRKACG;NRAS;PRKAR2A;PRKAR2B;RPS6KA6;PRKAR1B;DLG4;ACTN2;PRKAA1;ERBB4;PRKAA2;DLG1;CAMK2G;PRKAB2;MAPT;PRKAB1;DLG3;NRG1;DLG2
Recruitment and ATM-mediated phosphorylation of repair and signaling proteins at DNA double strand breaks	0.807791	1.29749	0.028	0.129904	59	40	MAPK8;UBE2I;SUMO1;TP53;UBC;UBA52;UBB;RPS27A;ABL1;ATM;BRCA1;UBE2N;H2AFX;PPP5C;CHEK2;SMARCA5;HERC2;UBE2V2;KAT5;RAD50;BRCC3;BARD1;UIMC1;NBN;PIAS4;MDC1;BAZ1B;BRE;EYA1;KDM4A;RNF168;EYA4;APBB1;BABAM1;BAP1;RNF8;EYA3;FAM175A;KDM4B;EYA2	MAPK8;UBE2I;SUMO1;TP53;UBC;UBA52;UBB;RPS27A;ABL1;ATM;BRCA1;UBE2N;H2AFX;PPP5C;CHEK2;SMARCA5;HERC2;UBE2V2;KAT5;RAD50
NOTCH3 Activation and Transmission of Signal to the Nucleus	0.804053	1.29672	0.08	0.130122	25	24	EGF;UBC;UBA52;EGFR;UBB;RPS27A;PSEN1;MIB2;MIB1;YBX1;NOTCH3;JAG1;PSEN2;ADAM10;NCSTN;WWP2;DLL1;NEURL1B;DLL4;PSENEN;JAG2;APH1A;APH1B;TACC3	EGF;UBC;UBA52;EGFR;UBB;RPS27A;PSEN1;MIB2;MIB1;YBX1;NOTCH3
Heme degradation	0.805935	1.29629	0.17505	0.130545	15	15	HMOX1;ALB;HMOX2;UGT1A4;ABCG2;ABCC1;GUSB;ABCC2;FABP1;SLCO1B1;GSTA1;BLVRA;SLCO1B3;BLVRB;SLCO2B1	HMOX1;ALB;HMOX2
PI-3K cascade:FGFR1	0.802463	1.29604	0.122244	0.130659	21	21	FGF2;FGF1;PIK3CA;PTPN11;PIK3R1;GRB2;FGFR1;FGF8;FGF10;FGF4;GAB1;FGF23;FGF9;FGF3;FGF20;KL;FGF17;FGF6;FRS2;FGF5;FGF22	FGF2;FGF1;PIK3CA;PTPN11;PIK3R1;GRB2;FGFR1
Synthesis, secretion, and deacylation of Ghrelin	0.791341	1.29563	0.164493	0.131124	19	17	IGF1;MBOAT4;LEP;PCSK1;GCG;GH1;KLF4;ACHE;SEC11A;SEC11C;GHRL;SPCS2;SPCS1;SPCS3;PLA2G7;CRHR2;UCN	IGF1;MBOAT4;LEP;PCSK1;GCG;GH1;KLF4;ACHE;SEC11A;SEC11C
Signaling by NOTCH3	0.808825	1.29547	0.021	0.131143	49	48	EGF;STAT1;UBC;UBA52;EGFR;UBB;RPS27A;NOTCH1;EP300;CREBBP;KAT2B;PSEN1;MIB2;RBPJ;SNW1;MIB1;KAT2A;YBX1;NOTCH3;IKZF1;JAG1;PSEN2;ADAM10;NCSTN;WWP2;DLL1;NEURL1B;PBX1;DLL4;PSENEN;JAG2;WWC1;APH1A;APH1B;HEY1;PTCRA;HES1;HES5;DLGAP5;HEY2;MAML1;TACC3;MAMLD1;MAML2;FABP7;PLXND1;MAML3;HEYL	EGF;STAT1;UBC;UBA52;EGFR;UBB;RPS27A;NOTCH1;EP300;CREBBP;KAT2B;PSEN1;MIB2;RBPJ;SNW1;MIB1;KAT2A;YBX1;NOTCH3;IKZF1
Amyloid fiber formation	0.804038	1.2953	0.024	0.131149	79	49	FURIN;FGA;CALCA;UBC;UBA52;UBB;RPS27A;APP;PRL;LYZ;B2M;H2AFX;UBE2L6;SAA1;PARK2;APOA1;CALB1;TTR;HSPG2;SIAH2;BACE1;ADAM10;SIAH1;APCS;NCSTN;USP9X;GGA3;GSN;SORL1;IAPP;GGA1;CST3;NPPA;GGA2;APOA4;PSENEN;SNCAIP;APH1A;APH1B;MFGE8;LTF;TGFBI;ITM2B;ODAM;SEMG1;TSPAN33;TSPAN5;TSPAN14;TSPAN15	FURIN;FGA;CALCA;UBC;UBA52;UBB;RPS27A;APP;PRL;LYZ;B2M;H2AFX;UBE2L6;SAA1;PARK2;APOA1;CALB1;TTR
Transcription-Coupled Nucleotide Excision Repair (TC-NER)	0.803694	1.2949	0.01	0.131551	78	73	POLR2F;RBX1;POLR2E;POLR2L;POLR2H;POLR2K;UBC;UBA52;UBB;RPS27A;PCNA;EP300;POLR2A;POLR2B;POLR2C;POLR2G;RFC4;PPIE;POLR2J;POLR2I;CCNH;RFC3;RFC5;RFC2;ERCC2;ERCC3;POLE;TCEA1;COPS5;PRPF19;CDK7;POLD1;CUL4A;RPA1;MNAT1;COPS6;CUL4B;ELL;GTF2H1;GTF2H3;USP7;GTF2H2;DDB1;LIG1;ERCC5;RPA2;XAB2;GTF2H5;GTF2H4;ERCC1;RFC1;LIG3;ERCC6;COPS2;XRCC1;ERCC8;XPA;POLE2;RPA3;POLE3;ISY1;COPS4;COPS8;AQR;POLD2;POLE4;COPS7A;POLD3;GP…	POLR2F;RBX1;POLR2E;POLR2L;POLR2H;POLR2K;UBC;UBA52;UBB;RPS27A;PCNA;EP300;POLR2A;POLR2B;POLR2C;POLR2G;RFC4;PPIE;POLR2J;POLR2I;CCNH;RFC3;RFC5;RFC2;ERCC2;ERCC3;POLE;TCEA1;COPS5;PRPF19;CDK7;POLD1;CUL4A;RPA1;MNAT1;COPS6;CUL4B;ELL;GTF2H1;GTF2H3;USP7;GTF2H2
Telomere Maintenance	0.803349	1.29426	0.015	0.132098	93	63	TERT;POLR2F;POLR2E;POLR2L;POLR2H;POLR2K;RTEL1;PCNA;CDK2;POLR2A;POLR2B;POLR2C;POLR2G;H2AFX;RFC4;POLA1;POLR2J;POLR2I;RFC3;RFC5;RFC2;POLD1;CCNA2;RPA1;DAXX;NHP2;FEN1;DKC1;LIG1;CCNA1;RPA2;WRN;RUVBL1;BLM;RFC1;RUVBL2;NOP10;RPA3;TERF2;TERF2IP;PRIM1;POLD2;DNA2;TERF1;POLD3;GAR1;POLA2;POLD4;ANKRD28;TINF2;DSCC1;CHTF18;POT1;PIF1;PPP6R3;PPP6C;ACD;CTC1;WRAP53;TEN1;SHQ1;CHTF8;PRIM2	TERT;POLR2F;POLR2E;POLR2L;POLR2H;POLR2K;RTEL1;PCNA;CDK2;POLR2A;POLR2B;POLR2C;POLR2G;H2AFX;RFC4;POLA1;POLR2J;POLR2I;RFC3;RFC5;RFC2;POLD1;CCNA2;RPA1;DAXX;NHP2;FEN1
N-glycan trimming in the ER and Calnexin/Calreticulin cycle	0.808647	1.29433	0.047	0.132256	35	33	CANX;MOGS;VCP;MAN1B1;UBC;UBA52;UBB;RPS27A;CALR;PDIA3;UGGT1;RAD23B;OS9;UGGT2;GANAB;PSMC1;SYVN1;SEL1L;NGLY1;EDEM1;DERL1;AMFR;EDEM3;EDEM2;UBXN1;DERL2;RNF139;ENGASE;TRIM13;RNF5;RNF103;MLEC;RNF185	CANX;MOGS;VCP;MAN1B1;UBC;UBA52;UBB;RPS27A;CALR;PDIA3
Diseases associated with N-glycosylation of proteins	0.805644	1.29366	0.143574	0.132861	17	17	MOGS;MGAT2;MAN1B1;ALG3;DPAGT1;ALG6;ALG1;ALG8;ALG2;B4GALT1;ALG11;ALG12;ALG13;ALG14;ALG9;MPDU1;RFT1	MOGS;MGAT2;MAN1B1;ALG3;DPAGT1;ALG6;ALG1;ALG8;ALG2;B4GALT1
HCMV Late Events	0.810685	1.2933	0.014	0.133242	171	50	CHMP4B;CHMP2B;VPS36;CHMP2A;CHMP6;CHMP4C;CHMP4A;CHMP7;IRS1;VPS4A;CHMP3;TSG101;RANBP2;VPS28;NUP214;CHMP1A;VPS25;SEC13;SNF8;HNRNPK;VPS37C;VPS37B;VPS37D;UBAP1;NUP62;TPR;CEBPD;NUP153;NUP107;NUP85;NUP37;RAE1;NUP160;AAAS;NUP133;NUP98;NUP155;NUP43;NUP93;NUP50;NUP35;NUP205;NUP210;POM121;NUP54;SEH1L;NUP88;NUP188;POM121C;DBP	CHMP4B;CHMP2B;VPS36;CHMP2A;CHMP6;CHMP4C;CHMP4A;CHMP7;IRS1;VPS4A;CHMP3;TSG101;RANBP2;VPS28;NUP214;CHMP1A;VPS25;SEC13;SNF8;HNRNPK
L1CAM interactions	0.800225	1.29276	0.004	0.133266	100	96	MAPK3;MAPK1;MAP2K1;RPS6KA1;RPS6KA3;RPS6KA2;MAP2K2;NRP1;SRC;EGFR;HSPA8;ITGA2;SPTAN1;NCAM1;RAC1;CLTC;DNM2;FGFR1;ITGB1;PAK1;RPS6KA6;SPTA1;CSNK2A1;DLG4;ITGA2B;EZR;ITGB3;DNM1;ITGA5;DLG1;RPS6KA5;SPTBN1;ITGAV;EPHB2;AP2M1;CSNK2A2;DLG3;AP2A1;AP2B1;MSN;SPTBN2;SPTB;SH3GL2;SPTBN4;AP2A2;CHL1;DNM3;SPTBN5;RPS6KA4;CLTA;CSNK2B;AP2S1;SCN11A;KIF4A;VAV2;DCX;CNTN2;SCN5A;RDX;ITGA1;ANK1;ANK3;NUMB;RANBP9;SCN1A;KIF4B;L1C…	MAPK3;MAPK1;MAP2K1;RPS6KA1;RPS6KA3;RPS6KA2;MAP2K2;NRP1;SRC;EGFR;HSPA8;ITGA2;SPTAN1;NCAM1;RAC1;CLTC;DNM2;FGFR1;ITGB1;PAK1;RPS6KA6;SPTA1;CSNK2A1;DLG4;ITGA2B;EZR;ITGB3;DNM1;ITGA5;DLG1;RPS6KA5;SPTBN1;ITGAV;EPHB2;AP2M1;CSNK2A2;DLG3;AP2A1;AP2B1;MSN;SPTBN2
Leishmania parasite growth and survival	0.799467	1.29285	0	0.133394	250	160	IL10;MAPK14;FURIN;FYN;FCGR2A;CD247;CALCA;CD3G;CYSLTR2;IGHG4;IGHG1;IGHG2;SRC;CREB1;SYK;PRKACA;PRKACB;LYN;FCGR3A;GNB1;PRKACG;POMC;AVPR2;ADCY3;PTH;NPS;GCG;GNB2;GGT1;PRKAR2A;PRKAR2B;GNGT1;HCK;ADCY5;GNAI3;ADCY2;ADCY6;PRKAR1B;ADCY4;GNB3;ADCY7;ADCY9;AVP;PLCG1;GNB5;GNG13;GNB4;GNG2;GNAI1;GNG7;FCGR1A;GNAI2;FGR;ITPR1;GNG5;YES1;GNAT3;GNG12;GNG10;GNG8;GNG4;GNG3;GNG11;PLK2;MYH9;ADRB2;CD163;NPSR1;ADAM17;ADORA2A…	IL10;MAPK14;FURIN;FYN;FCGR2A;CD247;CALCA;CD3G;CYSLTR2;IGHG4;IGHG1;IGHG2;SRC;CREB1;SYK;PRKACA;PRKACB;LYN;FCGR3A;GNB1;PRKACG;POMC;AVPR2;ADCY3;PTH;NPS;GCG;GNB2;GGT1;PRKAR2A;PRKAR2B;GNGT1;HCK;ADCY5;GNAI3;ADCY2;ADCY6;PRKAR1B;ADCY4;GNB3;ADCY7;ADCY9;AVP;PLCG1;GNB5;GNG13;GNB4;GNG2;GNAI1;GNG7;FCGR1A;GNAI2;FGR;ITPR1;GNG5;YES1;GNAT3;GNG12;GNG10;GNG8;GNG4;GNG3;GNG11;PLK2
Platelet homeostasis	0.808179	1.29298	0.003	0.133498	87	80	MAPK14;NOS1;ATP2B2;PPP2CA;PTPN11;NOS3;PTPN6;NOS2;PPP2CB;GNB1;PPP2R1A;PRKG1;APOB;GNB2;GNGT1;GNB3;GNB5;GNG13;GNB4;GNG2;GNG7;PPP2R5D;PPP2R5C;FGR;ITPR1;PPP2R5A;GNG5;PPP2R5E;PPP2R5B;GNG12;GNG10;GNG8;GNG4;GNG3;GNG11;PPP2R1B;PRKG2;PLA2G4A;GUCY1A3;GUCY1B3;GUCY1A2;GNAS;ATP2A2;ITPR3;P2RX7;PDE5A;ATP2A1;ATP2B4;PDE10A;PDE11A;ATP2B1;PDE9A;PDE2A;ITPR2;SLC8A1;ATP2A3;P2RX2;KCNMA1;TRPC6;TRPC3;LRP8;SRI;PDE1B;P2RX4;…	MAPK14;NOS1;ATP2B2;PPP2CA;PTPN11;NOS3;PTPN6;NOS2;PPP2CB;GNB1;PPP2R1A;PRKG1;APOB;GNB2;GNGT1;GNB3;GNB5;GNG13;GNB4;GNG2;GNG7;PPP2R5D;PPP2R5C;FGR;ITPR1;PPP2R5A;GNG5;PPP2R5E;PPP2R5B;GNG12;GNG10;GNG8;GNG4;GNG3;GNG11;PPP2R1B
Amino acids regulate mTORC1	0.798378	1.29182	0.012	0.134556	55	51	MTOR;RHEB;RPTOR;MLST8;SEC13;RRAGB;RRAGC;LAMTOR3;RRAGD;RRAGA;WDR59;ATP6V1B2;ATP6V1E1;ATP6V1A;TCIRG1;LAMTOR2;ATP6V1B1;LAMTOR1;ATP6V0D1;SESN2;ATP6V0D2;ATP6V0C;ATP6V1F;ATP6V1D;FLCN;ATP6V1E2;ATP6V1C2;ATP6V0B;SEH1L;FNIP1;ATP6V1C1;ATP6V1H;NPRL3;SESN1;ATP6V1G1;ATP6V1G3;ATP6V1G2;ATP6V0E1;ATP6V0E2;SLC38A9;DEPDC5;MIOS;KPTN;FNIP2;WDR24;SH3BP4;GATSL3;SZT2;GATSL2;ITFG2;C12orf66	MTOR;RHEB;RPTOR;MLST8
RHO GTPases Activate WASPs and WAVEs	0.794203	1.29032	0.06	0.136532	36	35	MAPK3;MAPK1;ACTB;CDC42;ABL1;GRB2;RAC1;BTK;PTK2;NCK1;ACTR2;ACTR3;WAS;WASL;ARPC1A;ARPC2;ARPC4;ARPC5;ARPC3;WASF1;WIPF1;WIPF2;BAIAP2;ABI1;CYFIP1;WASF2;NCKAP1L;CYFIP2;ABI2;BRK1;NCKAP1;WASF3;ARPC1B;NCKIPSD;WIPF3	MAPK3;MAPK1;ACTB;CDC42;ABL1;GRB2;RAC1;BTK;PTK2;NCK1
Formation of Incision Complex in GG-NER	0.808992	1.29039	0.039	0.136666	43	42	RBX1;UBE2I;SUMO1;UBC;UBA52;UBB;RPS27A;PARP1;UBE2N;PARP2;CCNH;ERCC2;ERCC3;CDK7;CUL4A;RPA1;MNAT1;RAD23B;CUL4B;GTF2H1;RAD23A;GTF2H3;UBE2V2;GTF2H2;DDB1;RNF111;ERCC5;SUMO2;RPA2;CETN2;GTF2H5;GTF2H4;PIAS1;ERCC1;SUMO3;PIAS3;XPC;DDB2;XPA;RPA3;CHD1L;USP45	RBX1;UBE2I;SUMO1;UBC;UBA52;UBB;RPS27A;PARP1;UBE2N;PARP2;CCNH;ERCC2;ERCC3;CDK7;CUL4A;RPA1;MNAT1;RAD23B;CUL4B;GTF2H1;RAD23A;GTF2H3;UBE2V2;GTF2H2;DDB1;RNF111;ERCC5;SUMO2;RPA2;CETN2;GTF2H5;GTF2H4;PIAS1;ERCC1
NCAM signaling for neurite out-growth	0.797022	1.28964	0.022	0.137379	58	55	MAPK3;MAPK1;FYN;SRC;HRAS;KRAS;CREB1;SPTAN1;GRB2;NCAM1;NRAS;FGFR1;SOS1;SPTA1;PTK2;RPS6KA5;SPTBN1;SPTBN2;SPTB;SPTBN4;CACNA1C;SPTBN5;COL4A1;CNTN2;ST8SIA2;CACNA1S;AGRN;CACNA1D;COL4A2;COL4A5;PTPRA;COL4A3;NCAN;ST8SIA4;CACNA1G;CACNB2;COL4A4;CACNB3;COL9A1;CACNB4;GFRA1;CACNB1;CACNA1I;CACNA1H;COL6A3;COL6A2;COL9A3;COL6A5;COL9A2;ARTN;COL6A6;NRTN;PSPN;GFRA2;GFRA4	MAPK3;MAPK1;FYN;SRC;HRAS;KRAS;CREB1;SPTAN1;GRB2;NCAM1;NRAS;FGFR1;SOS1;SPTA1;PTK2
Anti-inflammatory response favouring Leishmania parasite infection	0.799467	1.28946	0	0.13739	250	160	IL10;MAPK14;FURIN;FYN;FCGR2A;CD247;CALCA;CD3G;CYSLTR2;IGHG4;IGHG1;IGHG2;SRC;CREB1;SYK;PRKACA;PRKACB;LYN;FCGR3A;GNB1;PRKACG;POMC;AVPR2;ADCY3;PTH;NPS;GCG;GNB2;GGT1;PRKAR2A;PRKAR2B;GNGT1;HCK;ADCY5;GNAI3;ADCY2;ADCY6;PRKAR1B;ADCY4;GNB3;ADCY7;ADCY9;AVP;PLCG1;GNB5;GNG13;GNB4;GNG2;GNAI1;GNG7;FCGR1A;GNAI2;FGR;ITPR1;GNG5;YES1;GNAT3;GNG12;GNG10;GNG8;GNG4;GNG3;GNG11;PLK2;MYH9;ADRB2;CD163;NPSR1;ADAM17;ADORA2A…	IL10;MAPK14;FURIN;FYN;FCGR2A;CD247;CALCA;CD3G;CYSLTR2;IGHG4;IGHG1;IGHG2;SRC;CREB1;SYK;PRKACA;PRKACB;LYN;FCGR3A;GNB1;PRKACG;POMC;AVPR2;ADCY3;PTH;NPS;GCG;GNB2;GGT1;PRKAR2A;PRKAR2B;GNGT1;HCK;ADCY5;GNAI3;ADCY2;ADCY6;PRKAR1B;ADCY4;GNB3;ADCY7;ADCY9;AVP;PLCG1;GNB5;GNG13;GNB4;GNG2;GNAI1;GNG7;FCGR1A;GNAI2;FGR;ITPR1;GNG5;YES1;GNAT3;GNG12;GNG10;GNG8;GNG4;GNG3;GNG11;PLK2
MET activates PTK2 signaling	0.791475	1.28927	0.189569	0.137473	18	15	SRC;ITGA2;MET;ITGB1;PTK2;LAMB2;ITGA3;LAMA2;LAMA1;LAMC2;LAMB3;LAMA3;LAMA5;LAMB1;LAMC3	SRC;ITGA2;MET;ITGB1;PTK2
Diseases of mitotic cell cycle	0.795886	1.28691	0.081	0.141185	36	32	RB1;CCND1;CDK2;CDKN1A;CDK4;CCNE1;CDKN1B;UBE2D1;CDK6;UBE2S;CCND3;CCND2;CDC27;SKP2;UBE2E1;CDC16;CDC23;UBE2C;ANAPC11;ANAPC5;ANAPC10;ANAPC1;ANAPC4;ANAPC7;TFDP1;CDC26;CCNE2;CDKN1C;E2F3;E2F2;ANAPC16;TFDP2	RB1;CCND1;CDK2;CDKN1A;CDK4;CCNE1;CDKN1B;UBE2D1;CDK6;UBE2S;CCND3;CCND2;CDC27;SKP2;UBE2E1;CDC16;CDC23;UBE2C;ANAPC11;ANAPC5;ANAPC10;ANAPC1;ANAPC4;ANAPC7
HCMV Infection	0.798398	1.28343	0.007	0.145668	241	78	NFKB1;CHMP4B;CHMP2B;VPS36;CHMP2A;CHMP6;CHMP4C;CHMP4A;CHMP7;EGFR;CREB1;IRS1;VPS4A;ITGB1;HDAC3;PML;EZH2;CHMP3;TSG101;RANBP2;NCOR1;RBBP7;VPS28;DYNLL1;RBBP4;DUT;NUP214;CHMP1A;DAXX;NCOR2;VPS25;SEC13;SNF8;HNRNPK;EED;VPS37C;VPS37B;VPS37D;DYNLL2;UBAP1;DYNC1H1;DYNC1I2;TRIM28;NUP62;TPR;CEBPD;TBL1XR1;NUP153;DYNC1I1;NUP107;SUZ12;DYNC1LI2;NUP85;NUP37;RAE1;NUP160;TBL1X;AAAS;NUP133;ELK1;NUP98;NUP155;NUP43;NUP93…	NFKB1;CHMP4B;CHMP2B;VPS36;CHMP2A;CHMP6;CHMP4C;CHMP4A;CHMP7;EGFR;CREB1;IRS1;VPS4A;ITGB1;HDAC3;PML;EZH2;CHMP3;TSG101;RANBP2;NCOR1;RBBP7;VPS28;DYNLL1;RBBP4;DUT;NUP214;CHMP1A;DAXX;NCOR2;VPS25;SEC13;SNF8;HNRNPK;EED
Transcriptional regulation by RUNX3	0.798722	1.2837	0.003	0.145773	96	92	TGFB1;SPP1;BCL2L11;CTGF;TP53;MYC;UBC;UBA52;SRC;UBB;RPS27A;CCND1;PSMD9;NOTCH1;KRAS;SMAD3;EP300;CDKN2A;CTNNB1;CREBBP;CDKN1A;SMAD4;MDM2;FOXO3;PSMC6;KAT2B;SMURF1;YAP1;RBPJ;SNW1;PSMD4;BRD2;SMURF2;PSMD14;PSMB8;LEF1;RUNX1;KAT2A;PSMC3;ITGAL;PSMC5;ITGA4;PSMA7;PSMA6;PSMD10;PSMA3;PSMC2;PSMB9;JAG1;PSMD7;PSMB2;PSMD2;PSMA5;PSMC1;PSMB1;PSMD6;PSMA4;PSMC4;PSMB5;PSMA1;PSMD8;PSMD12;PSMD11;RORC;PSMD3;PSMB10;PSME2;PS…	TGFB1;SPP1;BCL2L11;CTGF;TP53;MYC;UBC;UBA52;SRC;UBB;RPS27A;CCND1;PSMD9;NOTCH1;KRAS;SMAD3;EP300;CDKN2A;CTNNB1;CREBBP;CDKN1A;SMAD4;MDM2;FOXO3;PSMC6;KAT2B;SMURF1;YAP1;RBPJ;SNW1;PSMD4;BRD2;SMURF2;PSMD14;PSMB8;LEF1;RUNX1;KAT2A;PSMC3;ITGAL;PSMC5;ITGA4;PSMA7;PSMA6;PSMD10;PSMA3;PSMC2;PSMB9;JAG1;PSMD7;PSMB2;PSMD2;PSMA5;PSMC1;PSMB1;PSMD6;PSMA4;PSMC4;PSMB5;PSMA1;PSMD8;PSMD12;PSMD11;RORC;PSMD3
Antimicrobial peptides	0.791705	1.28344	0.011	0.145946	95	72	CCR2;CD4;TLR2;SLC11A1;TLR1;PI3;LYZ;ELANE;CLU;ATP7A;CAMP;CTSG;CCR6;PRTN3;LCN2;PLA2G2A;GNLY;DEFA5;DEFA6;PGLYRP1;DEFA4;DEFB1;S100A7;DEFA3;BPIFA1;BPIFA2;LTF;HTN3;REG3A;ART1;HTN1;ATOX1;REG3G;PGLYRP2;DEFB118;ITLN1;PDZD11;SEMG1;DEFB123;DEFB126;DEFB133;DEFB124;DEFB127;DEFB113;DEFB110;DEFB129;DEFB108B;DEFB125;RNASE7;PGLYRP3;DCD;DEFB128;BPIFB1;DEFB121;DEFB114;DEFB131;DEFB136;DEFB112;DEFB119;PGLYRP4;DEFB134…	CCR2;CD4;TLR2;SLC11A1;TLR1;PI3;LYZ;ELANE;CLU;ATP7A;CAMP;CTSG;CCR6;PRTN3
Activation of NMDA receptors and postsynaptic events	0.796032	1.28372	0.008	0.146029	75	70	MAPK3;MAPK1;RPS6KA1;RPS6KA3;RPS6KA2;SRC;HRAS;KRAS;CREB1;PRKACA;PRKACB;RAC1;PRKACG;NRAS;PRKAR2A;PRKAR2B;RPS6KA6;PRKAR1B;DLG4;ACTN2;CASK;PRKAA1;ERBB4;PRKAA2;DLG1;CAMK2G;PRKAB2;MAPT;PRKAB1;DLG3;NRG1;DLG2;PRKX;PRKAG1;PRKAG2;PPM1F;PRKAG3;CAMK2A;PPM1E;GRIA1;CAMK2B;CAMK4;ARHGEF7;GRIN2B;KPNA2;CAMK2D;CAMKK2;GRIN2A;GRIN1;GRIN2C;CAMK1;CAMKK1;GRIA2;RASGRF1;GRIN2D;KIF17;GRIA4;GRIA3;GRIN3A;APBA1;GIT1;GRIN3B;NB…	MAPK3;MAPK1;RPS6KA1;RPS6KA3;RPS6KA2;SRC;HRAS;KRAS;CREB1;PRKACA;PRKACB;RAC1;PRKACG;NRAS;PRKAR2A;PRKAR2B;RPS6KA6;PRKAR1B;DLG4;ACTN2;CASK;PRKAA1;ERBB4;PRKAA2;DLG1;CAMK2G;PRKAB2;MAPT;PRKAB1;DLG3;NRG1;DLG2;PRKX;PRKAG1;PRKAG2;PPM1F;PRKAG3;CAMK2A;PPM1E;GRIA1;CAMK2B;CAMK4;ARHGEF7
G alpha (i) signalling events	0.789399	1.28387	0	0.146057	402	374	PPP1CA;MAPK1;CCL5;CXCL10;KNG1;AGT;CXCL1;CCR2;CCL4;CXCL2;CCR3;BDKRB2;AGTR2;PPP1R1B;SRC;PPP2CA;CREB1;APP;PRKACA;CXCR4;CXCL12;CCR5;CXCL9;PRKACB;CCR7;APOE;PPP2CB;LDLR;PPP3CB;GNB1;C3;CXCR3;PPP2R1A;PRKACG;PF4;CDK5;CXCL11;POMC;ADCY3;SST;PPP3CC;APOB;CCL20;GNB2;PRKCD;PRKAR2A;PRKAR2B;PRKCQ;GNGT1;HSD17B6;PPP3R1;ADCY5;GNAI3;ADCY2;ADCY6;CCR1;PRKAR1B;CXCR2;ADCY4;GNB3;ADCY7;ADCY9;PPBP;NPY;GNB5;GNG13;GNB4;GNG2;G…	PPP1CA;MAPK1;CCL5;CXCL10;KNG1;AGT;CXCL1;CCR2;CCL4;CXCL2;CCR3;BDKRB2;AGTR2;PPP1R1B;SRC;PPP2CA;CREB1;APP;PRKACA;CXCR4;CXCL12;CCR5;CXCL9;PRKACB;CCR7;APOE;PPP2CB;LDLR;PPP3CB;GNB1;C3;CXCR3;PPP2R1A;PRKACG;PF4;CDK5;CXCL11;POMC;ADCY3;SST;PPP3CC;APOB;CCL20;GNB2;PRKCD;PRKAR2A;PRKAR2B;PRKCQ;GNGT1;HSD17B6;PPP3R1;ADCY5;GNAI3;ADCY2;ADCY6;CCR1;PRKAR1B;CXCR2;ADCY4;GNB3;ADCY7;ADCY9;PPBP;NPY;GNB5;GNG13;GNB4;GNG2;G…
Downstream signaling events of B Cell Receptor (BCR)	0.796435	1.28182	0.008	0.148259	81	78	NFKB1;CHUK;RELA;NFKBIA;IKBKG;IKBKB;MAP3K7;UBC;UBA52;UBB;HRAS;RPS27A;PSMD9;KRAS;REL;PPP3CB;NRAS;PRKCB;PSMC6;CUL1;PPP3R1;SKP1;BTRC;PPIA;PSMD4;FBXW11;PSMD14;PSMB8;PSMC3;FKBP1A;NFKBIB;PSMC5;BCL10;PSMA7;NFATC1;PSMA6;PSMD10;PSMA3;PSMC2;NFATC2;PSMB9;PSMD7;PSMB2;PSMD2;PSMA5;PSMC1;PSMB1;PSMD6;PSMA4;PSMC4;PSMB5;PSMA1;PSMD8;PSMD12;PSMD11;PSMD3;PSMB10;PSME2;NFATC3;PSMD1;PSMA2;MALT1;PSMB6;PSME1;PSME4;PSMB7;PS…	NFKB1;CHUK;RELA;NFKBIA;IKBKG;IKBKB;MAP3K7;UBC;UBA52;UBB;HRAS;RPS27A;PSMD9;KRAS;REL;PPP3CB;NRAS;PRKCB;PSMC6;CUL1;PPP3R1;SKP1;BTRC;PPIA;PSMD4;FBXW11;PSMD14;PSMB8;PSMC3;FKBP1A;NFKBIB;PSMC5;BCL10;PSMA7;NFATC1;PSMA6;PSMD10;PSMA3;PSMC2;NFATC2;PSMB9;PSMD7;PSMB2;PSMD2;PSMA5;PSMC1;PSMB1;PSMD6;PSMA4;PSMC4;PSMB5;PSMA1;PSMD8;PSMD12;PSMD11;PSMD3
Pre-NOTCH Transcription and Translation	0.803908	1.28109	0.075	0.14879	74	29	JUN;TP53;CCND1;NOTCH1;EP300;CREBBP;KAT2B;H2AFX;NOTCH2;RBPJ;SNW1;RUNX1;KAT2A;NOTCH3;NOTCH4;ELF3;SIRT6;PRKCI;TFDP1;E2F3;TNRC6A;MOV10;TNRC6B;TFDP2;MAML1;TNRC6C;MAMLD1;MAML2;MAML3	JUN;TP53;CCND1;NOTCH1;EP300;CREBBP;KAT2B;H2AFX;NOTCH2;RBPJ;SNW1;RUNX1;KAT2A;NOTCH3
Phospholipase C-mediated cascade; FGFR2	0.802423	1.2811	0.135	0.149064	18	18	FGF2;FGF1;FGF7;FGFR2;PLCG1;FGF8;FGF10;FGF4;FGF23;FGF9;FGF3;FGF20;FGF17;FGF6;FGF18;FGF5;FGF22;FGF16	FGF2;FGF1;FGF7;FGFR2;PLCG1
Aberrant regulation of mitotic cell cycle due to RB1 defects	0.795886	1.2811	0.07	0.14934	36	32	RB1;CCND1;CDK2;CDKN1A;CDK4;CCNE1;CDKN1B;UBE2D1;CDK6;UBE2S;CCND3;CCND2;CDC27;SKP2;UBE2E1;CDC16;CDC23;UBE2C;ANAPC11;ANAPC5;ANAPC10;ANAPC1;ANAPC4;ANAPC7;TFDP1;CDC26;CCNE2;CDKN1C;E2F3;E2F2;ANAPC16;TFDP2	RB1;CCND1;CDK2;CDKN1A;CDK4;CCNE1;CDKN1B;UBE2D1;CDK6;UBE2S;CCND3;CCND2;CDC27;SKP2;UBE2E1;CDC16;CDC23;UBE2C;ANAPC11;ANAPC5;ANAPC10;ANAPC1;ANAPC4;ANAPC7
NGF-stimulated transcription	0.800602	1.27984	0.061	0.149469	40	38	FOS;ATF2;JUNB;CREB1;EP300;TF;F3;CDK5;DNM2;JUND;SGK1;SRF;FOSL1;EGR2;FOSB;ID2;TRIB1;CHD4;ID1;REST;SH3GL3;MEF2D;ATF1;ASCL1;ELK1;EGR3;TCF12;ID3;CDK5R1;TPH1;NAB2;EGR4;ID4;LYL1;ARC;NAB1;CDK5R2;VGF	FOS;ATF2;JUNB;CREB1;EP300;TF;F3;CDK5;DNM2;JUND;SGK1;SRF;FOSL1
E2F mediated regulation of DNA replication	0.792613	1.27994	0.125	0.149593	22	21	RB1;PPP2CA;CDK1;PPP2CB;PPP2R1A;CCNB1;POLA1;PPP2R1B;PPP2R3B;TFDP1;ORC1;PRIM1;MCM8;ORC2;POLA2;TFDP2;ORC5;ORC3;ORC4;ORC6;PRIM2	RB1;PPP2CA;CDK1;PPP2CB;PPP2R1A;CCNB1;POLA1;PPP2R1B
Signaling by WNT in cancer	0.789945	1.2794	0.082	0.149654	34	33	GSK3B;PPP2CA;CTNNB1;PPP2CB;PPP2R1A;TNKS2;PPP2R5D;TNKS;PPP2R5C;PPP2R5A;PPP2R5E;PPP2R5B;AXIN1;PPP2R1B;WNT3A;CSNK1A1;FZD4;TCF7L2;DKK1;CTBP1;LRP5;APC;CTBP2;LRP6;FZD8;FZD5;FZD6;RNF43;PORCN;DKK2;KREMEN2;DKK4;KREMEN1	GSK3B;PPP2CA;CTNNB1;PPP2CB;PPP2R1A;TNKS2;PPP2R5D;TNKS;PPP2R5C;PPP2R5A;PPP2R5E;PPP2R5B;AXIN1;PPP2R1B;WNT3A;CSNK1A1
Signaling by the B Cell Receptor (BCR)	0.795952	1.28035	0.001	0.149719	175	110	NFKB1;CHUK;RELA;NFKBIA;FYN;IKBKG;IKBKB;MAP3K7;UBC;PIK3CD;UBA52;UBB;HRAS;RPS27A;PSMD9;KRAS;SYK;CD79A;REL;CD19;PIK3R1;PTPN6;GRB2;LYN;PPP3CB;NRAS;PRKCB;PSMC6;BTK;CUL1;SOS1;PPP3R1;NCK1;VAV1;SKP1;BTRC;ITPR1;PPIA;PSMD4;FBXW11;PSMD14;PSMB8;PSMC3;FKBP1A;NFKBIB;PSMC5;BCL10;PSMA7;NFATC1;PSMA6;PSMD10;PSMA3;PSMC2;NFATC2;PSMB9;PSMD7;PSMB2;PSMD2;PSMA5;PSMC1;PSMB1;BLK;PLCG2;PSMD6;SH3KBP1;PSMA4;PSMC4;PSMB5;PSMA1…	NFKB1;CHUK;RELA;NFKBIA;FYN;IKBKG;IKBKB;MAP3K7;UBC;PIK3CD;UBA52;UBB;HRAS;RPS27A;PSMD9;KRAS;SYK;CD79A;REL;CD19;PIK3R1;PTPN6;GRB2;LYN;PPP3CB;NRAS;PRKCB;PSMC6;BTK;CUL1;SOS1;PPP3R1;NCK1;VAV1;SKP1;BTRC;ITPR1;PPIA;PSMD4;FBXW11;PSMD14;PSMB8;PSMC3;FKBP1A;NFKBIB;PSMC5;BCL10;PSMA7;NFATC1;PSMA6;PSMD10;PSMA3;PSMC2;NFATC2;PSMB9;PSMD7;PSMB2;PSMD2;PSMA5;PSMC1;PSMB1;BLK;PLCG2;PSMD6;SH3KBP1;PSMA4;PSMC4;PSMB5;PSMA1…
DNA Double Strand Break Response	0.80229	1.28001	0.041	0.149727	60	41	MAPK8;UBE2I;SUMO1;TP53;UBC;UBA52;UBB;RPS27A;ABL1;ATM;BRCA1;UBE2N;H2AFX;PPP5C;CHEK2;SMARCA5;HERC2;UBE2V2;KAT5;RAD50;BRCC3;BARD1;UIMC1;NBN;PIAS4;KPNA2;MDC1;BAZ1B;BRE;EYA1;KDM4A;RNF168;EYA4;APBB1;BABAM1;BAP1;RNF8;EYA3;FAM175A;KDM4B;EYA2	MAPK8;UBE2I;SUMO1;TP53;UBC;UBA52;UBB;RPS27A;ABL1;ATM;BRCA1;UBE2N;H2AFX;PPP5C;CHEK2;SMARCA5;HERC2;UBE2V2;KAT5;RAD50
FGFR1 ligand binding and activation	0.778774	1.28014	0.199199	0.149793	16	15	FGF2;FGF1;FGFR1;FGF8;FGF10;FGF4;FGF23;FGF9;FGF3;FGF20;KL;FGF17;FGF6;FGF5;FGF22	FGF2;FGF1;FGFR1;FGF8;FGF10;FGF4;FGF23;FGF9;FGF3
ER Quality Control Compartment (ERQC)	0.788676	1.27913	0.140281	0.149873	21	20	MAN1B1;UBC;UBA52;UBB;RPS27A;UGGT1;OS9;UGGT2;SYVN1;SEL1L;EDEM1;AMFR;EDEM3;EDEM2;DERL2;RNF139;TRIM13;RNF5;RNF103;RNF185	MAN1B1;UBC;UBA52;UBB;RPS27A
Transcriptional Regulation by TP53	0.787858	1.27941	0	0.149911	368	320	AKT1;JUN;MTOR;FOS;MAPK14;CASP1;BAX;MAPK11;POLR2F;APAF1;RHEB;TSC2;RPTOR;POLR2E;POLR2L;POLR2H;POLR2K;BBC3;ATF2;CASP10;MAP2K6;MLST8;BID;PPP1R13B;TP53;UBC;UBA52;UBB;PPP2CA;CYCS;PTEN;RPS27A;PCNA;EP300;CDKN2A;CDK2;HDAC1;EHMT2;CREBBP;CDKN1A;EHMT1;FAS;POLR2A;ATM;CDK1;PPP2CB;MDM2;CCNE1;CDKN1B;CNOT6L;BIRC5;TXN;POLR2B;PPP2R1A;TBP;BRCA1;YWHAZ;CDK5;AKT2;CDK9;YWHAB;TAF1;YWHAE;CCNB1;HDAC2;STK11;POLR2C;ATR;CASP2…	AKT1;JUN;MTOR;FOS;MAPK14;CASP1;BAX;MAPK11;POLR2F;APAF1;RHEB;TSC2;RPTOR;POLR2E;POLR2L;POLR2H;POLR2K;BBC3;ATF2;CASP10;MAP2K6;MLST8;BID;PPP1R13B;TP53;UBC;UBA52;UBB;PPP2CA;CYCS;PTEN;RPS27A;PCNA;EP300;CDKN2A;CDK2;HDAC1;EHMT2;CREBBP;CDKN1A;EHMT1;FAS;POLR2A;ATM;CDK1;PPP2CB;MDM2;CCNE1;CDKN1B;CNOT6L;BIRC5;TXN;POLR2B;PPP2R1A;TBP;BRCA1;YWHAZ;CDK5;AKT2;CDK9;YWHAB;TAF1;YWHAE;CCNB1;HDAC2;STK11;POLR2C;ATR;CASP2…
Cooperation of PDCL (PhLP1) and TRiC/CCT in G-protein beta folding	0.801001	1.27847	0.056	0.150443	42	40	GNB1;GNB2;GNGT1;GNAI3;GNB3;CSNK2A1;GNB5;GNG13;GNB4;GNG2;GNAI1;GNG7;GNAI2;GNG5;GNAT3;GNG12;GNG10;GNG8;GNG4;GNG3;GNG11;CCT3;CCT2;CSNK2A2;TCP1;CCT7;CCT4;CCT5;GNAZ;CSNK2B;GNAT2;GNAT1;CCT6A;CCT6B;CCT8;PDCL;RGS7;RGS9;RGS6;RGS11	GNB1;GNB2;GNGT1;GNAI3;GNB3;CSNK2A1;GNB5;GNG13;GNB4;GNG2;GNAI1;GNG7;GNAI2;GNG5;GNAT3;GNG12;GNG10;GNG8;GNG4;GNG3;GNG11;CCT3;CCT2;CSNK2A2;TCP1;CCT7;CCT4;CCT5;GNAZ
GABA receptor activation	0.793082	1.27852	0.014	0.150642	60	57	GNB1;ADCY3;GNB2;GNGT1;ADCY5;GNAI3;ADCY2;ADCY6;ADCY4;GNB3;ADCY7;ADCY9;GNB5;GNG13;GNB4;GNG2;GNAI1;GNG7;GNAI2;GNG5;GNAT3;GNG12;GNG10;GNG8;GNG4;GNG3;GNG11;GABBR2;GABBR1;GNAL;KCNJ6;GABRQ;GABRB3;GABRA1;GABRR1;KCNJ15;KCNJ2;NPTN;GABRG2;GABRB2;GABRA3;GABRA5;KCNJ5;GABRB1;KCNJ10;GABRR2;GABRA6;GABRA4;GABRA2;KCNJ3;GABRG3;KCNJ16;KCNJ4;ARHGEF9;KCNJ12;KCNJ9;GABRR3	GNB1;ADCY3;GNB2;GNGT1;ADCY5;GNAI3;ADCY2;ADCY6;ADCY4;GNB3;ADCY7;ADCY9;GNB5;GNG13;GNB4;GNG2;GNAI1;GNG7;GNAI2;GNG5;GNAT3;GNG12;GNG10;GNG8;GNG4;GNG3;GNG11
Dectin-1 mediated noncanonical NF-kB signaling	0.786525	1.27485	0.018	0.156421	62	61	CHUK;RELA;UBA3;UBC;UBA52;UBB;RPS27A;PSMD9;NFKB2;PSMC6;RELB;CUL1;SKP1;BTRC;PSMD4;FBXW11;PSMD14;PSMB8;PSMC3;CCL22;PSMC5;CCL17;PSMA7;PSMA6;PSMD10;PSMA3;PSMC2;PSMB9;PSMD7;PSMB2;PSMD2;PSMA5;PSMC1;PSMB1;PSMD6;PSMA4;PSMC4;PSMB5;PSMA1;PSMD8;PSMD12;PSMD11;PSMD3;UBE2M;PSMB10;PSME2;PSMD1;PSMA2;PSMB6;PSME1;PSME4;PSMB7;PSME3;PSMD13;PSMB4;PSMB11;PSMA8;PSMB3;PSMD5;PSMF1;MAP3K14	CHUK;RELA;UBA3;UBC;UBA52;UBB;RPS27A;PSMD9;NFKB2;PSMC6;RELB;CUL1;SKP1;BTRC;PSMD4;FBXW11;PSMD14;PSMB8;PSMC3;CCL22;PSMC5;CCL17;PSMA7;PSMA6;PSMD10;PSMA3;PSMC2;PSMB9;PSMD7;PSMB2;PSMD2;PSMA5;PSMC1;PSMB1;PSMD6;PSMA4;PSMC4;PSMB5;PSMA1;PSMD8;PSMD12;PSMD11;PSMD3;UBE2M;PSMB10;PSME2;PSMD1;PSMA2;PSMB6;PSME1;PSME4;PSMB7;PSME3;PSMD13;PSMB4;PSMB11;PSMA8;PSMB3
Recognition of DNA damage by PCNA-containing replication complex	0.790004	1.27495	0.075	0.156494	30	30	RBX1;UBC;UBA52;UBB;RPS27A;PCNA;RFC4;RFC3;RFC5;RFC2;POLE;POLD1;CUL4A;RPA1;CUL4B;UBE2B;DDB1;WDR48;RPA2;RFC1;RAD18;USP1;POLE2;RPA3;POLE3;DTL;POLD2;POLE4;POLD3;POLD4	RBX1;UBC;UBA52;UBB;RPS27A;PCNA;RFC4;RFC3;RFC5;RFC2;POLE;POLD1;CUL4A;RPA1;CUL4B;UBE2B;DDB1;WDR48;RPA2
Activation of NF-kappaB in B cells	0.795512	1.27338	0.011	0.158927	67	66	NFKB1;CHUK;RELA;NFKBIA;IKBKG;IKBKB;MAP3K7;UBC;UBA52;UBB;RPS27A;PSMD9;REL;PRKCB;PSMC6;CUL1;SKP1;BTRC;PSMD4;FBXW11;PSMD14;PSMB8;PSMC3;NFKBIB;PSMC5;BCL10;PSMA7;PSMA6;PSMD10;PSMA3;PSMC2;PSMB9;PSMD7;PSMB2;PSMD2;PSMA5;PSMC1;PSMB1;PSMD6;PSMA4;PSMC4;PSMB5;PSMA1;PSMD8;PSMD12;PSMD11;PSMD3;PSMB10;PSME2;PSMD1;PSMA2;MALT1;PSMB6;PSME1;PSME4;PSMB7;PSME3;NFKBIE;PSMD13;CARD11;PSMB4;PSMB11;PSMA8;PSMB3;PSMD5;PSMF1	NFKB1;CHUK;RELA;NFKBIA;IKBKG;IKBKB;MAP3K7;UBC;UBA52;UBB;RPS27A;PSMD9;REL;PRKCB;PSMC6;CUL1;SKP1;BTRC;PSMD4;FBXW11;PSMD14;PSMB8;PSMC3;NFKBIB;PSMC5;BCL10;PSMA7;PSMA6;PSMD10;PSMA3;PSMC2;PSMB9;PSMD7;PSMB2;PSMD2;PSMA5;PSMC1;PSMB1;PSMD6;PSMA4;PSMC4;PSMB5;PSMA1;PSMD8;PSMD12;PSMD11;PSMD3
Transcriptional regulation of pluripotent stem cells	0.785961	1.27237	0.0920921	0.160586	33	30	SMAD2;FGF2;STAT3;SMAD4;TSC22D1;SOX2;KLF4;POU5F1;NANOG;GATA6;EPHA1;EOMES;EPAS1;CDX2;DKK1;NR5A1;PBX1;LIN28A;TDGF1;FOXP1;HHEX;GSC;SALL4;ZIC3;PRDM14;HIF3A;NR6A1;SALL1;DPPA4;ZSCAN10	SMAD2;FGF2;STAT3;SMAD4;TSC22D1;SOX2;KLF4;POU5F1;NANOG;GATA6;EPHA1;EOMES
Regulation of Insulin-like Growth Factor (IGF) transport and uptake by Insulin-like Growth Factor Binding Proteins (IGFBPs)	0.792459	1.27141	0.001	0.162107	124	116	IGF1;KNG1;MMP2;SERPINA1;CSF1;SPP1;FGA;MGAT4A;FGG;KLK1;ALB;F2;APP;TF;PLG;APOE;P4HB;HSP90B1;MMP1;C3;FN1;IGF2;BMP4;APOB;AHSG;SERPINC1;CDH2;APOA1;TNC;IGFBP3;DNAJC3;F5;PDIA6;LGALS1;CTSG;TGOLN2;SERPIND1;CP;PENK;IGFBP1;GAS6;ITIH2;C4A;ADAM10;FGF23;SDC2;AFP;PROC;VCAN;QSOX1;IGFALS;LAMB2;SPP2;APOA2;ENAM;FBN1;MEN1;KLK2;AMELX;PCSK9;IGFBP5;SERPINA10;MBTPS1;IGFBP7;AMBN;CST3;GPC3;BMP15;CYR61;AMTN;CKAP4;IGFBP2;RC…	IGF1;KNG1;MMP2;SERPINA1;CSF1;SPP1;FGA;MGAT4A;FGG;KLK1;ALB;F2;APP;TF;PLG;APOE;P4HB;HSP90B1;MMP1;C3;FN1;IGF2;BMP4;APOB;AHSG;SERPINC1;CDH2;APOA1;TNC;IGFBP3;DNAJC3;F5;PDIA6;LGALS1;CTSG;TGOLN2;SERPIND1
Epigenetic regulation of gene expression	0.787318	1.27053	0.011	0.163436	122	84	GSK3B;POLR2F;POLR2E;POLR2L;POLR2H;POLR2K;POLR1C;ACTB;EP300;HDAC1;EHMT2;SIRT1;TBP;KAT2B;HDAC2;EZH2;H2AFX;POLR1B;SIN3A;CCNH;ERCC2;POLR1A;ERCC3;RBBP7;CDK7;DNMT1;RBBP4;SIN3B;KAT2A;MNAT1;GTF2H1;SMARCA5;GTF2H3;EED;GTF2H2;DDX21;TTF1;SF3B1;DNMT3B;POLR1E;GTF2H5;GTF2H4;DNMT3A;ERCC6;SUV39H1;CHD4;CBX3;MTA2;MYO1C;UBTF;BAZ1B;SUZ12;CHD3;MYBBP1A;ARID4B;DEK;TET2;SAP18;BAZ2A;RRP8;SAP30;MTA1;TDG;TAF1A;DNMT3L;TAF1C;…	GSK3B;POLR2F;POLR2E;POLR2L;POLR2H;POLR2K;POLR1C;ACTB;EP300;HDAC1;EHMT2;SIRT1;TBP;KAT2B;HDAC2;EZH2;H2AFX;POLR1B;SIN3A;CCNH;ERCC2;POLR1A;ERCC3;RBBP7;CDK7;DNMT1;RBBP4;SIN3B;KAT2A;MNAT1;GTF2H1;SMARCA5;GTF2H3;EED;GTF2H2;DDX21
Surfactant metabolism	0.79145	1.27015	0.1	0.163878	30	26	SFTPC;SFTPA1;SFTPA2;CSF2RA;CSF2RB;ADORA2A;GATA6;ADRA2C;NAPSA;TTF1;SFTPD;ADORA2B;P2RY2;SFTPB;ABCA3;CTSH;SFTA3;SLC34A2;CKAP4;PGA5;CECR1;PGA4;PGA3;ZDHHC2;CCDC59;LMCD1	SFTPC;SFTPA1;SFTPA2;CSF2RA;CSF2RB;ADORA2A;GATA6;ADRA2C;NAPSA;TTF1;SFTPD;ADORA2B;P2RY2;SFTPB
E3 ubiquitin ligases ubiquitinate target proteins	0.788127	1.26986	0.05	0.164087	57	44	VCP;UBC;UBA52;UBB;RPS27A;PCNA;HLA-A;PRKDC;UBE2N;UBE2D1;HLA-B;UBE2D2;UBE2D3;UBE2L3;UBE2E1;UBE2A;UBE2B;BCL10;UBE2V2;UBE2J2;LEO1;DERL1;RAD18;RRAGA;CTR9;CDC73;PAF1;RNF20;SHPRH;WDR61;RTF1;PEX5;HLTF;RNF40;PEX14;RNF181;PEX2;PEX13;PEX12;WAC;PEX10;RNF144A;TMEM129;RNF152	VCP;UBC;UBA52;UBB;RPS27A;PCNA;HLA-A;PRKDC;UBE2N;UBE2D1;HLA-B;UBE2D2;UBE2D3;UBE2L3;UBE2E1;UBE2A;UBE2B;BCL10;UBE2V2
Translesion synthesis by Y family DNA polymerases bypasses lesions on DNA template	0.785538	1.26939	0.084	0.164644	39	36	VCP;UBC;UBA52;UBB;ISG15;RPS27A;PCNA;TRIM25;RFC4;UBA7;UBE2L6;RFC3;RFC5;RFC2;POLE;POLD1;REV3L;RPA1;POLI;RPA2;USP43;UFD1L;RFC1;NPLOC4;RCHY1;POLE2;RPA3;POLE3;USP10;POLD2;POLE4;POLD3;REV1;POLH;POLD4;MAD2L2	VCP;UBC;UBA52;UBB;ISG15;RPS27A;PCNA;TRIM25;RFC4;UBA7;UBE2L6;RFC3;RFC5;RFC2;POLE;POLD1;REV3L;RPA1
Termination of translesion DNA synthesis	0.782739	1.26859	0.098	0.165933	32	30	UBC;UBA52;UBB;ISG15;RPS27A;PCNA;TRIM25;RFC4;UBA7;UBE2L6;RFC3;RFC5;RFC2;POLE;POLD1;RPA1;POLI;RPA2;USP43;RFC1;POLE2;RPA3;POLE3;USP10;POLD2;POLE4;POLD3;REV1;POLH;POLD4	UBC;UBA52;UBB;ISG15;RPS27A;PCNA;TRIM25;RFC4;UBA7;UBE2L6;RFC3;RFC5;RFC2;POLE;POLD1;RPA1
Phospholipase C-mediated cascade: FGFR1	0.781531	1.26833	0.191767	0.166104	16	16	FGF2;FGF1;FGFR1;PLCG1;FGF8;FGF10;FGF4;FGF23;FGF9;FGF3;FGF20;KL;FGF17;FGF6;FGF5;FGF22	FGF2;FGF1;FGFR1;PLCG1;FGF8;FGF10;FGF4;FGF23;FGF9;FGF3
Keratan sulfate biosynthesis	0.783031	1.26811	0.119	0.166226	28	27	ST3GAL1;ST3GAL2;ST3GAL4;LUM;ST3GAL3;ACAN;FMOD;OGN;B3GNT2;OMD;KERA;PRELP;B4GALT1;B4GALT2;B4GALT3;B4GALT6;B4GALT5;B3GNT3;B3GNT4;ST3GAL6;B3GNT7;B4GALT4;CHST5;CHST6;SLC35D2;CHST2;CHST1	ST3GAL1;ST3GAL2;ST3GAL4;LUM;ST3GAL3;ACAN;FMOD;OGN;B3GNT2;OMD;KERA;PRELP;B4GALT1
TP53 Regulates Metabolic Genes	0.788507	1.26777	0.015	0.166584	89	74	AKT1;MTOR;RHEB;TSC2;RPTOR;MLST8;TP53;CYCS;PTEN;TXN;YWHAZ;AKT2;YWHAB;YWHAE;AKT3;SFN;YWHAQ;YWHAH;YWHAG;GSR;TSC1;PRKAA1;PRKAA2;PRKAB2;PRKAB1;TP63;COX5A;COX4I1;PRKAG1;PRKAG2;GPI;PRKAG3;PRDX1;RRAGB;TXNRD1;RRAGC;LAMTOR3;RRAGD;DDIT4;RRAGA;RRM2B;PRDX2;GLS;NDUFA4;LAMTOR2;LAMTOR1;PRDX5;SESN2;TNRC6A;MOV10;COX8A;G6PD;GPX2;TNRC6B;COX6B1;LRPPRC;SURF1;COX5B;COX18;COX7C;COX6A1;TNRC6C;SESN1;COX6C;TACO1;SCO1;COX11…	AKT1;MTOR;RHEB;TSC2;RPTOR;MLST8;TP53;CYCS;PTEN;TXN;YWHAZ;AKT2;YWHAB;YWHAE;AKT3;SFN;YWHAQ;YWHAH;YWHAG;GSR;TSC1;PRKAA1;PRKAA2;PRKAB2;PRKAB1
Pre-NOTCH Expression and Processing	0.789213	1.26727	0.038	0.167229	90	45	JUN;FURIN;ST3GAL4;TP53;CCND1;NOTCH1;EP300;CREBBP;KAT2B;H2AFX;NOTCH2;RBPJ;SNW1;ST3GAL3;RUNX1;KAT2A;NOTCH3;NOTCH4;RAB6A;ELF3;SEL1L;B4GALT1;SIRT6;PRKCI;TFDP1;ATP2A2;ATP2A1;TMED2;E2F3;POFUT1;TNRC6A;MOV10;ST3GAL6;TNRC6B;ATP2A3;TFDP2;MAML1;TNRC6C;MAMLD1;MAML2;POGLUT1;LFNG;MAML3;MFNG;RFNG	JUN;FURIN;ST3GAL4;TP53;CCND1;NOTCH1;EP300;CREBBP;KAT2B;H2AFX;NOTCH2;RBPJ;SNW1;ST3GAL3;RUNX1;KAT2A;NOTCH3;NOTCH4;RAB6A;ELF3;SEL1L;B4GALT1;SIRT6;PRKCI
Nuclear signaling by ERBB4	0.787212	1.26683	0.096	0.167724	32	32	SRC;ESR1;CXCL12;STAT5A;APOE;TAB2;GFAP;PGR;PSEN1;SPARC;NCOR1;YAP1;HBEGF;ERBB4;S100B;WWOX;NRG1;ADAM17;EREG;PSEN2;NCSTN;NRG2;NRG3;STMN1;PSENEN;NRG4;BTC;APH1A;APH1B;CSN2;ADAP1;MXD4	SRC;ESR1;CXCL12;STAT5A;APOE;TAB2;GFAP;PGR;PSEN1;SPARC;NCOR1;YAP1;HBEGF;ERBB4;S100B;WWOX;NRG1;ADAM17;EREG
MECP2 regulates neuronal receptors and channels	0.779408	1.26646	0.195587	0.16802	18	17	NOTCH1;CREB1;HDAC1;PTPN1;HDAC2;MET;OPRM1;SIN3A;OPRK1;GRIN2B;FKBP5;GRIN2A;PTPN4;GRIA2;TRPC3;SLC2A3;GPRIN1	NOTCH1;CREB1;HDAC1;PTPN1;HDAC2;MET;OPRM1;SIN3A
The role of GTSE1 in G2/M progression after G2 checkpoint	0.781741	1.26557	0.029	0.168466	60	58	TP53;UBC;UBA52;UBB;HSP90AA1;RPS27A;PSMD9;CDKN1A;CDK1;HSP90AB1;PLK1;PSMC6;CCNB1;PSMD4;PSMD14;PSMB8;CCNB2;PSMC3;PSMC5;PSMA7;PSMA6;PSMD10;PSMA3;PSMC2;PSMB9;PSMD7;PSMB2;PSMD2;PSMA5;PSMC1;PSMB1;PSMD6;PSMA4;PSMC4;PSMB5;PSMA1;PSMD8;PSMD12;PSMD11;PSMD3;PSMB10;PSME2;PSMD1;MAPRE1;PSMA2;PSMB6;PSME1;PSME4;PSMB7;PSME3;PSMD13;PSMB4;PSMB11;PSMA8;PSMB3;PSMD5;PSMF1;GTSE1	TP53;UBC;UBA52;UBB;HSP90AA1;RPS27A;PSMD9;CDKN1A;CDK1;HSP90AB1;PLK1;PSMC6;CCNB1;PSMD4;PSMD14;PSMB8;CCNB2;PSMC3;PSMC5;PSMA7;PSMA6;PSMD10;PSMA3;PSMC2;PSMB9;PSMD7;PSMB2;PSMD2;PSMA5;PSMC1;PSMB1;PSMD6;PSMA4;PSMC4;PSMB5;PSMA1;PSMD8;PSMD12;PSMD11;PSMD3;PSMB10;PSME2;PSMD1;MAPRE1;PSMA2;PSMB6;PSME1;PSME4;PSMB7;PSME3;PSMD13;PSMB4;PSMB11;PSMA8;PSMB3
Degradation of GLI2 by the proteasome	0.783122	1.26559	0.026	0.168745	60	59	GSK3B;RBX1;UBC;UBA52;UBB;RPS27A;PSMD9;PRKACA;PRKACB;PRKACG;PSMC6;CUL1;SKP1;BTRC;PSMD4;PSMD14;PSMB8;GLI2;PSMC3;PSMC5;CSNK1A1;PSMA7;PSMA6;PSMD10;PSMA3;PSMC2;PSMB9;PSMD7;PSMB2;PSMD2;PSMA5;PSMC1;PSMB1;PSMD6;PSMA4;PSMC4;PSMB5;PSMA1;PSMD8;PSMD12;PSMD11;PSMD3;PSMB10;PSME2;PSMD1;PSMA2;PSMB6;PSME1;PSME4;PSMB7;PSME3;PSMD13;PSMB4;PSMB11;PSMA8;PSMB3;PSMD5;PSMF1;SUFU	GSK3B;RBX1;UBC;UBA52;UBB;RPS27A;PSMD9;PRKACA;PRKACB;PRKACG;PSMC6;CUL1;SKP1;BTRC;PSMD4;PSMD14;PSMB8;GLI2;PSMC3;PSMC5;CSNK1A1;PSMA7;PSMA6;PSMD10;PSMA3;PSMC2;PSMB9;PSMD7;PSMB2;PSMD2;PSMA5;PSMC1;PSMB1;PSMD6;PSMA4;PSMC4;PSMB5;PSMA1;PSMD8;PSMD12;PSMD11;PSMD3;PSMB10;PSME2;PSMD1;PSMA2;PSMB6;PSME1;PSME4;PSMB7;PSME3;PSMD13;PSMB4;PSMB11;PSMA8;PSMB3
Negative regulation of NOTCH4 signaling	0.786519	1.26522	0.038	0.168847	54	53	AKT1;RBX1;UBC;UBA52;UBB;RPS27A;PSMD9;YWHAZ;PSMC6;CUL1;SKP1;FBXW7;PSMD4;PSMD14;PSMB8;PSMC3;PSMC5;PSMA7;PSMA6;PSMD10;PSMA3;PSMC2;NOTCH4;PSMB9;PSMD7;PSMB2;PSMD2;PSMA5;PSMC1;PSMB1;PSMD6;PSMA4;PSMC4;PSMB5;PSMA1;PSMD8;PSMD12;PSMD11;PSMD3;PSMB10;PSME2;PSMD1;PSMA2;PSMB6;PSME1;PSMB7;PSME3;PSMD13;PSMB4;PSMB3;PSMD5;PSMF1;TACC3	AKT1;RBX1;UBC;UBA52;UBB;RPS27A;PSMD9;YWHAZ;PSMC6;CUL1;SKP1;FBXW7;PSMD4;PSMD14;PSMB8;PSMC3;PSMC5;PSMA7;PSMA6;PSMD10;PSMA3;PSMC2;NOTCH4;PSMB9;PSMD7;PSMB2;PSMD2;PSMA5;PSMC1;PSMB1;PSMD6;PSMA4;PSMC4;PSMB5;PSMA1;PSMD8;PSMD12;PSMD11;PSMD3;PSMB10;PSME2;PSMD1;PSMA2;PSMB6;PSME1;PSMB7;PSME3;PSMD13
Cdc20:Phospho-APC/C mediated degradation of Cyclin A	0.780619	1.26567	0.022	0.168877	73	70	UBC;UBA52;UBB;RPS27A;PSMD9;CDK1;UBE2D1;PSMC6;UBE2S;CDC20;PSMD4;CDC27;PSMD14;PSMB8;CCNA2;UBE2E1;CDC16;PSMC3;PSMC5;PSMA7;PSMA6;PSMD10;PSMA3;PSMC2;CDC23;UBE2C;ANAPC11;BUB1B;PSMB9;MAD2L1;CCNA1;PSMD7;PSMB2;ANAPC5;ANAPC10;ANAPC1;PSMD2;PSMA5;PSMC1;PSMB1;PSMD6;PSMA4;ANAPC4;PSMC4;PSMB5;PSMA1;ANAPC7;PSMD8;PSMD12;PSMD11;PSMD3;BUB3;PSMB10;CDC26;PSME2;PSMD1;PSMA2;PSMB6;PSME1;PSME4;PSMB7;PSME3;PSMD13;PSMB4;PSM…	UBC;UBA52;UBB;RPS27A;PSMD9;CDK1;UBE2D1;PSMC6;UBE2S;CDC20;PSMD4;CDC27;PSMD14;PSMB8;CCNA2;UBE2E1;CDC16;PSMC3;PSMC5;PSMA7;PSMA6;PSMD10;PSMA3;PSMC2;CDC23;UBE2C;ANAPC11;BUB1B;PSMB9;MAD2L1;CCNA1;PSMD7;PSMB2;ANAPC5;ANAPC10;ANAPC1;PSMD2;PSMA5;PSMC1;PSMB1;PSMD6;PSMA4;ANAPC4;PSMC4;PSMB5;PSMA1;ANAPC7;PSMD8;PSMD12;PSMD11;PSMD3;BUB3;PSMB10;CDC26;PSME2;PSMD1;PSMA2;PSMB6;PSME1;PSME4;PSMB7;PSME3;PSMD13;PSMB4;PSM…
CaM pathway	0.781857	1.26577	0.128	0.16902	35	29	CREB1;PRKACA;PRKACB;PRKACG;ADCY3;PRKCD;PRKAR2A;PRKAR2B;ADCY5;ADCY2;ADCY6;PRKAR1B;ADCY4;ADCY7;ADCY9;PRKCG;CAMK2G;PRKX;CAMK2A;CAMK2B;CAMK4;KPNA2;CAMK2D;CAMKK2;CAMKK1;PDE1B;NBEA;PDE1A;PDE1C	CREB1;PRKACA;PRKACB;PRKACG;ADCY3;PRKCD;PRKAR2A;PRKAR2B;ADCY5;ADCY2;ADCY6;PRKAR1B;ADCY4;ADCY7;ADCY9;PRKCG;CAMK2G;PRKX;CAMK2A;CAMK2B;CAMK4
Peptide ligand-binding receptors	0.783583	1.26396	0	0.169267	198	183	CCL2;CCL5;CXCL10;KNG1;AGT;EDN1;CXCL1;CCR2;CCL3;CCL4;AGTR1;CXCL2;CCR3;CCL11;BDKRB2;AGTR2;F2;APP;CXCR4;CXCL12;CCR5;CXCL9;CCR7;C3;CXCR3;PF4;CXCL11;POMC;AVPR2;NTS;SST;NPS;CCL20;CCR1;CXCR2;PPBP;NPY;AVP;TAC1;CCL19;NMUR2;CXCR5;OPRM1;NTSR1;CXCL5;ANXA1;SAA1;CXCL13;CCL7;PDYN;FPR2;FPR1;CCL21;CCL28;CXCR1;CXCR6;PMCH;CCR4;C5AR1;CCR9;F2R;C5;CX3CL1;CCR8;EDNRA;EDNRB;APLNR;CCK;CCL27;CX3CR1;GAL;C3AR1;APLN;CCL22;CXC…	CCL2;CCL5;CXCL10;KNG1;AGT;EDN1;CXCL1;CCR2;CCL3;CCL4;AGTR1;CXCL2;CCR3;CCL11;BDKRB2;AGTR2;F2;APP;CXCR4;CXCL12;CCR5;CXCL9;CCR7;C3;CXCR3;PF4;CXCL11;POMC;AVPR2;NTS;SST;NPS;CCL20;CCR1;CXCR2;PPBP;NPY;AVP;TAC1;CCL19;NMUR2;CXCR5;OPRM1;NTSR1;CXCL5;ANXA1;SAA1;CXCL13;CCL7;PDYN;FPR2;FPR1;CCL21;CCL28;CXCR1;CXCR6;PMCH;CCR4;C5AR1;CCR9;F2R;C5;CX3CL1;CCR8;EDNRA;EDNRB;APLNR;CCK;CCL27;CX3CR1;GAL;C3AR1;APLN;CCL22;CXC…
PLC beta mediated events	0.780199	1.26405	0.058	0.169416	53	46	MAPK1;CREB1;PRKACA;PRKACB;PRKACG;ADCY3;PRKCD;PRKAR2A;PRKAR2B;ADCY5;GNAI3;ADCY2;ADCY6;PRKAR1B;ADCY4;ADCY7;ADCY9;GNAI1;GNAI2;PRKCG;ITPR1;GNAT3;CAMK2G;PLCB3;GNAZ;PLCB2;PRKX;PLA2G4A;PLCB1;CAMK2A;CAMK2B;CAMK4;GNAT2;GNAT1;KPNA2;PLCB4;CAMK2D;ITPR3;CAMKK2;CAMKK1;AHCYL1;ITPR2;PDE1B;NBEA;PDE1A;PDE1C	MAPK1;CREB1;PRKACA;PRKACB;PRKACG;ADCY3;PRKCD;PRKAR2A;PRKAR2B;ADCY5;GNAI3;ADCY2;ADCY6;PRKAR1B;ADCY4;ADCY7;ADCY9;GNAI1;GNAI2;PRKCG;ITPR1;GNAT3;CAMK2G;PLCB3;GNAZ;PLCB2;PRKX;PLA2G4A;PLCB1;CAMK2A;CAMK2B;CAMK4;GNAT2;GNAT1;KPNA2;PLCB4;CAMK2D;ITPR3;CAMKK2
Activation of APC/C and APC/C:Cdc20 mediated degradation of mitotic proteins	0.776837	1.26437	0.019	0.16944	77	74	UBC;UBA52;UBB;RPS27A;PSMD9;CDK1;PLK1;UBE2D1;PSMC6;CCNB1;UBE2S;CDC20;PSMD4;CDC27;PSMD14;PSMB8;CCNA2;UBE2E1;CDC16;PSMC3;PSMC5;PSMA7;PSMA6;PSMD10;PSMA3;PSMC2;CDC23;UBE2C;ANAPC11;BUB1B;PSMB9;MAD2L1;CCNA1;PSMD7;PSMB2;ANAPC5;ANAPC10;ANAPC1;PSMD2;PSMA5;PSMC1;PSMB1;PSMD6;PSMA4;ANAPC4;PSMC4;PSMB5;PSMA1;ANAPC7;PSMD8;PSMD12;PSMD11;PSMD3;BUB3;PSMB10;CDC26;PSME2;PSMD1;PSMA2;PSMB6;PSME1;PSME4;PSMB7;PSME3;NEK2;…	UBC;UBA52;UBB;RPS27A;PSMD9;CDK1;PLK1;UBE2D1;PSMC6;CCNB1;UBE2S;CDC20;PSMD4;CDC27;PSMD14;PSMB8;CCNA2;UBE2E1;CDC16;PSMC3;PSMC5;PSMA7;PSMA6;PSMD10;PSMA3;PSMC2;CDC23;UBE2C;ANAPC11;BUB1B;PSMB9;MAD2L1;CCNA1;PSMD7;PSMB2;ANAPC5;ANAPC10;ANAPC1;PSMD2;PSMA5;PSMC1;PSMB1;PSMD6;PSMA4;ANAPC4;PSMC4;PSMB5;PSMA1;ANAPC7;PSMD8;PSMD12;PSMD11;PSMD3;BUB3;PSMB10;CDC26;PSME2;PSMD1;PSMA2;PSMB6;PSME1;PSME4;PSMB7;PSME3;NEK2;…
Cell surface interactions at the vascular wall	0.786642	1.26469	0	0.169512	231	137	TGFB1;FYN;LCK;CD2;IGLL1;PIK3CA;PIK3CB;SRC;HRAS;PTPN11;KRAS;CD44;F2;ITGAM;ITGAX;PIK3R1;PTPN6;GRB2;LYN;SELL;SELE;CAV1;MMP1;FN1;CD48;PIK3R2;PF4;SHC1;NRAS;SELP;TEK;ITGB1;APOB;SOS1;TNFRSF10B;PLCG1;TNFRSF10A;ITGB2;PROS1;YES1;PPIA;ITGB3;ITGA5;SDC1;SPN;GYPC;ANGPT1;ITGAV;THBD;ITGAL;ITGA4;MIF;SIRPA;INPP5D;CD58;ANGPT2;CD74;SLC3A2;GAS6;SELPLG;SDC2;FCER1G;DOK2;PROC;CEACAM5;EPCAM;MERTK;OLR1;ITGA6;F11R;CD47;SDC…	TGFB1;FYN;LCK;CD2;IGLL1;PIK3CA;PIK3CB;SRC;HRAS;PTPN11;KRAS;CD44;F2;ITGAM;ITGAX;PIK3R1;PTPN6;GRB2;LYN;SELL;SELE;CAV1;MMP1;FN1;CD48;PIK3R2;PF4;SHC1;NRAS;SELP;TEK;ITGB1;APOB;SOS1;TNFRSF10B;PLCG1;TNFRSF10A;ITGB2;PROS1;YES1;PPIA;ITGB3;ITGA5;SDC1;SPN;GYPC;ANGPT1;ITGAV;THBD
Signaling by NOTCH1 in Cancer	0.777552	1.26452	0.026	0.169514	58	56	RBX1;MYC;UBC;UBA52;UBB;RPS27A;NOTCH1;EP300;HDAC1;CREBBP;HDAC9;KAT2B;HDAC2;HDAC3;CUL1;PSEN1;SKP1;MIB2;NCOR1;HDAC6;RBPJ;FBXW7;SNW1;MIB1;NCOR2;KAT2A;ADAM17;CCNC;JAG1;HDAC5;HDAC8;PSEN2;ADAM10;HDAC7;CDK8;NCSTN;TBL1XR1;DLL1;NEURL1B;HDAC10;HDAC11;DLL4;TBL1X;PSENEN;JAG2;APH1A;APH1B;HEY1;HES1;HES5;HEY2;MAML1;MAMLD1;MAML2;MAML3;HEYL	RBX1;MYC;UBC;UBA52;UBB;RPS27A;NOTCH1;EP300;HDAC1;CREBBP;HDAC9;KAT2B;HDAC2;HDAC3;CUL1;PSEN1;SKP1;MIB2;NCOR1;HDAC6;RBPJ;FBXW7;SNW1;MIB1;NCOR2;KAT2A;ADAM17;CCNC;JAG1;HDAC5
Dual Incision in GG-NER	0.779189	1.26416	0.082	0.169528	41	39	RBX1;UBC;UBA52;UBB;RPS27A;PCNA;PARP1;PARP2;RFC4;RFC3;RFC5;RFC2;ERCC2;ERCC3;POLE;POLD1;CUL4A;RPA1;CUL4B;GTF2H1;GTF2H3;GTF2H2;DDB1;ERCC5;RPA2;GTF2H5;GTF2H4;ERCC1;RFC1;DDB2;XPA;POLE2;RPA3;POLE3;CHD1L;POLD2;POLE4;POLD3;POLD4	RBX1;UBC;UBA52;UBB;RPS27A;PCNA;PARP1;PARP2;RFC4;RFC3;RFC5;RFC2;ERCC2;ERCC3;POLE;POLD1;CUL4A;RPA1;CUL4B;GTF2H1;GTF2H3;GTF2H2;DDB1;ERCC5;RPA2;GTF2H5;GTF2H4;ERCC1
Regulation of PLK1 Activity at G2/M Transition	0.781294	1.26339	0.01	0.170049	87	81	PPP1CB;PPP1R12A;OPTN;PPP1R12B;UBC;UBA52;UBB;HSP90AA1;RPS27A;PRKACA;CDK1;ACTR1A;PLK1;PPP2R1A;YWHAE;CCNB1;CUL1;PRKAR2B;SKP1;YWHAG;BTRC;PLK4;FBXW11;AURKA;NDE1;DYNLL1;CSNK1E;CSNK1D;TUBB;DCTN1;CCNB2;PAFAH1B1;TUBA1A;TUBB4A;TUBA4A;RAB8A;TUBB4B;CETN2;TUBG1;DYNC1H1;DCTN2;DYNC1I2;MAPRE1;CKAP5;PCNT;NEK2;DCTN3;CLASP1;AKAP9;PCM1;ODF2;OFD1;CEP70;HAUS1;CENPJ;CEP72;HAUS6;NEDD1;CCP110;CEP76;BORA;CEP164;CEP135;CEP…	PPP1CB;PPP1R12A;OPTN;PPP1R12B;UBC;UBA52;UBB;HSP90AA1;RPS27A;PRKACA;CDK1;ACTR1A;PLK1;PPP2R1A;YWHAE;CCNB1;CUL1;PRKAR2B;SKP1;YWHAG;BTRC;PLK4;FBXW11;AURKA;NDE1;DYNLL1;CSNK1E;CSNK1D;TUBB;DCTN1;CCNB2;PAFAH1B1;TUBA1A
NIK-->noncanonical NF-kB signaling	0.785205	1.26292	0.024	0.170642	59	58	CHUK;UBA3;UBC;UBA52;UBB;RPS27A;PSMD9;NFKB2;PSMC6;RELB;CUL1;SKP1;BTRC;PSMD4;FBXW11;PSMD14;PSMB8;PSMC3;PSMC5;PSMA7;PSMA6;PSMD10;PSMA3;PSMC2;PSMB9;PSMD7;PSMB2;PSMD2;PSMA5;PSMC1;PSMB1;PSMD6;PSMA4;PSMC4;PSMB5;PSMA1;PSMD8;PSMD12;PSMD11;PSMD3;UBE2M;PSMB10;PSME2;PSMD1;PSMA2;PSMB6;PSME1;PSME4;PSMB7;PSME3;PSMD13;PSMB4;PSMB11;PSMA8;PSMB3;PSMD5;PSMF1;MAP3K14	CHUK;UBA3;UBC;UBA52;UBB;RPS27A;PSMD9;NFKB2;PSMC6;RELB;CUL1;SKP1;BTRC;PSMD4;FBXW11;PSMD14;PSMB8;PSMC3;PSMC5;PSMA7;PSMA6;PSMD10;PSMA3;PSMC2;PSMB9;PSMD7;PSMB2;PSMD2;PSMA5;PSMC1;PSMB1;PSMD6;PSMA4;PSMC4;PSMB5;PSMA1;PSMD8;PSMD12;PSMD11;PSMD3;UBE2M;PSMB10;PSME2;PSMD1;PSMA2;PSMB6;PSME1;PSME4;PSMB7;PSME3;PSMD13;PSMB4;PSMB11;PSMA8;PSMB3
Nucleotide Excision Repair	0.787765	1.26267	0.004	0.170796	110	105	POLR2F;RBX1;POLR2E;POLR2L;POLR2H;POLR2K;UBE2I;SUMO1;UBC;UBA52;UBB;ACTB;RPS27A;PCNA;EP300;PARP1;POLR2A;POLR2B;UBE2N;YY1;POLR2C;PARP2;POLR2G;RFC4;PPIE;POLR2J;POLR2I;CCNH;RFC3;RFC5;RFC2;ERCC2;ACTL6A;ERCC3;POLE;TCEA1;COPS5;PRPF19;CDK7;POLD1;CUL4A;RPA1;MNAT1;RAD23B;COPS6;CUL4B;ELL;GTF2H1;RAD23A;GTF2H3;UBE2V2;USP7;GTF2H2;DDB1;RNF111;LIG1;ERCC5;SUMO2;RPA2;CETN2;XAB2;GTF2H5;GTF2H4;RUVBL1;PIAS1;ERCC1;SUMO…	POLR2F;RBX1;POLR2E;POLR2L;POLR2H;POLR2K;UBE2I;SUMO1;UBC;UBA52;UBB;ACTB;RPS27A;PCNA;EP300;PARP1;POLR2A;POLR2B;UBE2N;YY1;POLR2C;PARP2;POLR2G;RFC4;PPIE;POLR2J;POLR2I;CCNH;RFC3;RFC5;RFC2;ERCC2;ACTL6A;ERCC3;POLE;TCEA1;COPS5;PRPF19;CDK7;POLD1;CUL4A;RPA1;MNAT1;RAD23B;COPS6;CUL4B;ELL;GTF2H1;RAD23A;GTF2H3;UBE2V2;USP7;GTF2H2
Oxygen-dependent proline hydroxylation of Hypoxia-inducible Factor Alpha	0.773029	1.2617	0.031	0.171919	66	62	RBX1;CUL2;VHL;UBC;UBA52;UBB;RPS27A;PSMD9;HIF1A;UBE2D1;PSMC6;UBE2D2;UBE2D3;PSMD4;PSMD14;PSMB8;PSMC3;PSMC5;PSMA7;PSMA6;PSMD10;PSMA3;PSMC2;PSMB9;PSMD7;PSMB2;PSMD2;PSMA5;PSMC1;PSMB1;PSMD6;PSMA4;PSMC4;PSMB5;PSMA1;EPAS1;PSMD8;PSMD12;PSMD11;PSMD3;PSMB10;PSME2;PSMD1;PSMA2;PSMB6;PSME1;PSME4;PSMB7;PSME3;PSMD13;PSMB4;PSMB11;EGLN1;PSMA8;PSMB3;EGLN3;PSMD5;EGLN2;PSMF1;LIMD1;HIF3A;WTIP	RBX1;CUL2;VHL;UBC;UBA52;UBB;RPS27A;PSMD9;HIF1A;UBE2D1;PSMC6;UBE2D2;UBE2D3;PSMD4;PSMD14;PSMB8;PSMC3;PSMC5;PSMA7;PSMA6;PSMD10;PSMA3;PSMC2;PSMB9;PSMD7;PSMB2;PSMD2;PSMA5;PSMC1;PSMB1;PSMD6;PSMA4;PSMC4;PSMB5;PSMA1;EPAS1;PSMD8;PSMD12;PSMD11;PSMD3;PSMB10;PSME2;PSMD1;PSMA2;PSMB6;PSME1;PSME4;PSMB7;PSME3;PSMD13;PSMB4;PSMB11;EGLN1;PSMA8;PSMB3
Degradation of AXIN	0.778408	1.26177	0.036	0.172093	55	54	UBC;UBA52;UBB;RPS27A;PSMD9;PSMC6;TNKS2;TNKS;PSMD4;SMURF2;AXIN1;PSMD14;PSMB8;PSMC3;PSMC5;PSMA7;PSMA6;PSMD10;PSMA3;PSMC2;PSMB9;PSMD7;PSMB2;PSMD2;PSMA5;PSMC1;PSMB1;PSMD6;PSMA4;PSMC4;PSMB5;PSMA1;PSMD8;PSMD12;PSMD11;PSMD3;PSMB10;PSME2;PSMD1;PSMA2;PSMB6;PSME1;PSME4;AXIN2;PSMB7;PSME3;PSMD13;PSMB4;PSMB11;PSMA8;PSMB3;PSMD5;PSMF1;RNF146	UBC;UBA52;UBB;RPS27A;PSMD9;PSMC6;TNKS2;TNKS;PSMD4;SMURF2;AXIN1;PSMD14;PSMB8;PSMC3;PSMC5;PSMA7;PSMA6;PSMD10;PSMA3;PSMC2;PSMB9;PSMD7;PSMB2;PSMD2;PSMA5;PSMC1;PSMB1;PSMD6;PSMA4;PSMC4;PSMB5;PSMA1;PSMD8;PSMD12;PSMD11;PSMD3;PSMB10;PSME2;PSMD1;PSMA2;PSMB6;PSME1;PSME4;AXIN2;PSMB7;PSME3;PSMD13;PSMB4;PSMB11;PSMA8;PSMB3
p53-Independent DNA Damage Response	0.780474	1.26147	0.045	0.172097	52	51	UBC;UBA52;UBB;RPS27A;PSMD9;PSMC6;CHEK1;PSMD4;PSMD14;PSMB8;CHEK2;PSMC3;CDC25A;PSMC5;PSMA7;PSMA6;PSMD10;PSMA3;PSMC2;PSMB9;PSMD7;PSMB2;PSMD2;PSMA5;PSMC1;PSMB1;PSMD6;PSMA4;PSMC4;PSMB5;PSMA1;PSMD8;PSMD12;PSMD11;PSMD3;PSMB10;PSME2;PSMD1;PSMA2;PSMB6;PSME1;PSME4;PSMB7;PSME3;PSMD13;PSMB4;PSMB11;PSMA8;PSMB3;PSMD5;PSMF1	UBC;UBA52;UBB;RPS27A;PSMD9;PSMC6;CHEK1;PSMD4;PSMD14;PSMB8;CHEK2;PSMC3;CDC25A;PSMC5;PSMA7;PSMA6;PSMD10;PSMA3;PSMC2;PSMB9;PSMD7;PSMB2;PSMD2;PSMA5;PSMC1;PSMB1;PSMD6;PSMA4;PSMC4;PSMB5;PSMA1;PSMD8;PSMD12;PSMD11;PSMD3;PSMB10;PSME2;PSMD1;PSMA2;PSMB6;PSME1;PSME4;PSMB7;PSME3;PSMD13;PSMB4;PSMB11;PSMA8;PSMB3
p53-Independent G1/S DNA damage checkpoint	0.780474	1.26107	0.039	0.172236	52	51	UBC;UBA52;UBB;RPS27A;PSMD9;PSMC6;CHEK1;PSMD4;PSMD14;PSMB8;CHEK2;PSMC3;CDC25A;PSMC5;PSMA7;PSMA6;PSMD10;PSMA3;PSMC2;PSMB9;PSMD7;PSMB2;PSMD2;PSMA5;PSMC1;PSMB1;PSMD6;PSMA4;PSMC4;PSMB5;PSMA1;PSMD8;PSMD12;PSMD11;PSMD3;PSMB10;PSME2;PSMD1;PSMA2;PSMB6;PSME1;PSME4;PSMB7;PSME3;PSMD13;PSMB4;PSMB11;PSMA8;PSMB3;PSMD5;PSMF1	UBC;UBA52;UBB;RPS27A;PSMD9;PSMC6;CHEK1;PSMD4;PSMD14;PSMB8;CHEK2;PSMC3;CDC25A;PSMC5;PSMA7;PSMA6;PSMD10;PSMA3;PSMC2;PSMB9;PSMD7;PSMB2;PSMD2;PSMA5;PSMC1;PSMB1;PSMD6;PSMA4;PSMC4;PSMB5;PSMA1;PSMD8;PSMD12;PSMD11;PSMD3;PSMB10;PSME2;PSMD1;PSMA2;PSMB6;PSME1;PSME4;PSMB7;PSME3;PSMD13;PSMB4;PSMB11;PSMA8;PSMB3
Vpu mediated degradation of CD4	0.782535	1.26121	0.04	0.172273	53	51	CD4;UBC;UBA52;UBB;RPS27A;PSMD9;PSMC6;SKP1;BTRC;PSMD4;PSMD14;PSMB8;PSMC3;PSMC5;PSMA7;PSMA6;PSMD10;PSMA3;PSMC2;PSMB9;PSMD7;PSMB2;PSMD2;PSMA5;PSMC1;PSMB1;PSMD6;PSMA4;PSMC4;PSMB5;PSMA1;PSMD8;PSMD12;PSMD11;PSMD3;PSMB10;PSME2;PSMD1;PSMA2;PSMB6;PSME1;PSME4;PSMB7;PSME3;PSMD13;PSMB4;PSMB11;PSMA8;PSMB3;PSMD5;PSMF1	CD4;UBC;UBA52;UBB;RPS27A;PSMD9;PSMC6;SKP1;BTRC;PSMD4;PSMD14;PSMB8;PSMC3;PSMC5;PSMA7;PSMA6;PSMD10;PSMA3;PSMC2;PSMB9;PSMD7;PSMB2;PSMD2;PSMA5;PSMC1;PSMB1;PSMD6;PSMA4;PSMC4;PSMB5;PSMA1;PSMD8;PSMD12;PSMD11;PSMD3;PSMB10;PSME2;PSMD1;PSMA2;PSMB6;PSME1;PSME4;PSMB7;PSME3;PSMD13;PSMB4;PSMB11;PSMA8;PSMB3
Regulation of APC/C activators between G1/S and early anaphase	0.77844	1.25983	0.015	0.173395	81	77	UBC;UBA52;UBB;RPS27A;PSMD9;CDK2;CDK1;PLK1;UBE2D1;PSMC6;CCNB1;CUL1;UBE2S;SKP1;BTRC;CDC20;PSMD4;CDC27;PSMD14;PSMB8;CCNA2;UBE2E1;CDC16;PSMC3;PSMC5;PSMA7;PSMA6;PSMD10;PSMA3;PSMC2;CDC23;UBE2C;ANAPC11;BUB1B;PSMB9;MAD2L1;CCNA1;PSMD7;PSMB2;ANAPC5;ANAPC10;ANAPC1;PSMD2;PSMA5;PSMC1;PSMB1;PSMD6;PSMA4;ANAPC4;PSMC4;PSMB5;PSMA1;ANAPC7;PSMD8;PSMD12;PSMD11;PSMD3;BUB3;PSMB10;CDC26;PSME2;PSMD1;PSMA2;PSMB6;PSME1;PSM…	UBC;UBA52;UBB;RPS27A;PSMD9;CDK2;CDK1;PLK1;UBE2D1;PSMC6;CCNB1;CUL1;UBE2S;SKP1;BTRC;CDC20;PSMD4;CDC27;PSMD14;PSMB8;CCNA2;UBE2E1;CDC16;PSMC3;PSMC5;PSMA7;PSMA6;PSMD10;PSMA3;PSMC2;CDC23;UBE2C;ANAPC11;BUB1B;PSMB9;MAD2L1;CCNA1;PSMD7;PSMB2;ANAPC5;ANAPC10;ANAPC1;PSMD2;PSMA5;PSMC1;PSMB1;PSMD6;PSMA4;ANAPC4;PSMC4;PSMB5;PSMA1;ANAPC7;PSMD8;PSMD12;PSMD11;PSMD3;BUB3;PSMB10;CDC26;PSME2;PSMD1;PSMA2;PSMB6;PSME1;PSM…
Nef-mediates down modulation of cell surface receptors by recruiting them to clathrin adapters	0.78054	1.26028	0.162162	0.173455	22	21	LCK;CD4;HLA-A;B2M;ARF1;AP1G1;AP2M1;AP2A1;AP2B1;AP2A2;CD28;AP1B1;CD8B;AP2S1;AP1S1;AP1M1;AP1M2;AP1S2;AP1S3;ATP6V1H;PACS1	LCK;CD4;HLA-A;B2M;ARF1;AP1G1;AP2M1;AP2A1;AP2B1;AP2A2;CD28;AP1B1;CD8B;AP2S1
Semaphorin interactions	0.781909	1.26009	0.036	0.17346	64	62	GSK3B;FYN;NRP1;HSP90AA1;PTPRC;RHOA;ERBB2;MYH14;RAC1;HSP90AB1;CDK5;MET;ITGB1;PAK1;RHOB;RHOC;TYROBP;PAK2;RRAS;MYL9;ROCK2;MYH9;CFL1;ROCK1;MYH11;MYL12B;LIMK1;MYH10;MYL6;RND1;PAK3;TLN1;ITGA1;LIMK2;SEMA3A;TREM2;PIP5K1C;FES;PLXNA3;ARHGEF12;PLXNB1;CRMP1;CDK5R1;ARHGAP35;DPYSL3;SEMA6A;SEMA5A;ARHGEF11;PLXNA4;DPYSL5;PLXNA2;SEMA4D;DPYSL4;CD72;SEMA7A;SEMA4A;PLXNB3;PLXND1;SEMA6D;SEMA3E;PLXNC1;FARP2	GSK3B;FYN;NRP1;HSP90AA1;PTPRC;RHOA;ERBB2;MYH14;RAC1;HSP90AB1;CDK5;MET;ITGB1;PAK1;RHOB;RHOC;TYROBP;PAK2;RRAS;MYL9;ROCK2;MYH9;CFL1;ROCK1;MYH11;MYL12B;LIMK1
Binding and Uptake of Ligands by Scavenger Receptors	0.784089	1.25983	0.057	0.173689	122	43	ALB;HSP90AA1;APOE;CALR;HSP90B1;APOB;AMBP;CD36;SPARC;SCARB1;HP;SAA1;HPX;APOA1;COL1A1;HYOU1;CD163;FTH1;LRP1;HBB;COL1A2;COL4A1;HSPH1;COL3A1;COL4A2;SCGB3A2;HPR;MSR1;MARCO;MASP1;FTL;SCARF1;STAB1;APOL1;COLEC11;STAB2;SCARA5;IGLV7-43;SSC5D;IGHA2;IGLC7;IGKC;IGHA1	ALB;HSP90AA1;APOE;CALR;HSP90B1;APOB;AMBP;CD36;SPARC;SCARB1;HP;SAA1;HPX;APOA1;COL1A1;HYOU1;CD163;FTH1;LRP1;HBB;COL1A2;COL4A1;HSPH1;COL3A1
Phospholipase C-mediated cascade; FGFR4	0.776718	1.25922	0.219537	0.173978	15	15	FGF2;FGF1;PLCG1;FGF8;FGFR4;FGF4;FGF23;FGF9;FGF20;FGF19;FGF17;FGF6;FGF18;FGF16;KLB	FGF2;FGF1;PLCG1;FGF8;FGFR4;FGF4;FGF23;FGF9
Autodegradation of the E3 ubiquitin ligase COP1	0.782037	1.25931	0.047	0.174081	52	51	TP53;UBC;UBA52;UBB;RPS27A;PSMD9;ATM;PSMC6;PSMD4;PSMD14;PSMB8;PSMC3;PSMC5;PSMA7;PSMA6;PSMD10;PSMA3;PSMC2;PSMB9;PSMD7;PSMB2;PSMD2;PSMA5;PSMC1;PSMB1;PSMD6;PSMA4;PSMC4;PSMB5;PSMA1;PSMD8;PSMD12;PSMD11;PSMD3;PSMB10;PSME2;PSMD1;PSMA2;PSMB6;PSME1;PSME4;PSMB7;PSME3;PSMD13;RFWD2;PSMB4;PSMB11;PSMA8;PSMB3;PSMD5;PSMF1	TP53;UBC;UBA52;UBB;RPS27A;PSMD9;ATM;PSMC6;PSMD4;PSMD14;PSMB8;PSMC3;PSMC5;PSMA7;PSMA6;PSMD10;PSMA3;PSMC2;PSMB9;PSMD7;PSMB2;PSMD2;PSMA5;PSMC1;PSMB1;PSMD6;PSMA4;PSMC4;PSMB5;PSMA1;PSMD8;PSMD12;PSMD11;PSMD3;PSMB10;PSME2;PSMD1;PSMA2;PSMB6;PSME1;PSME4;PSMB7;PSME3;PSMD13;RFWD2;PSMB4;PSMB11;PSMA8;PSMB3
GLI3 is processed to GLI3R by the proteasome	0.782979	1.2588	0.041	0.174125	60	58	GSK3B;RBX1;UBC;UBA52;UBB;RPS27A;PSMD9;PRKACA;PRKACB;PRKACG;PSMC6;CUL1;SKP1;BTRC;PSMD4;PSMD14;PSMB8;PSMC3;PSMC5;CSNK1A1;PSMA7;PSMA6;PSMD10;PSMA3;PSMC2;PSMB9;PSMD7;PSMB2;PSMD2;PSMA5;PSMC1;PSMB1;PSMD6;PSMA4;PSMC4;PSMB5;PSMA1;PSMD8;PSMD12;PSMD11;PSMD3;PSMB10;PSME2;PSMD1;PSMA2;PSMB6;PSME1;PSME4;PSMB7;PSME3;PSMD13;PSMB4;PSMB11;PSMA8;PSMB3;PSMD5;PSMF1;SUFU	GSK3B;RBX1;UBC;UBA52;UBB;RPS27A;PSMD9;PRKACA;PRKACB;PRKACG;PSMC6;CUL1;SKP1;BTRC;PSMD4;PSMD14;PSMB8;PSMC3;PSMC5;CSNK1A1;PSMA7;PSMA6;PSMD10;PSMA3;PSMC2;PSMB9;PSMD7;PSMB2;PSMD2;PSMA5;PSMC1;PSMB1;PSMD6;PSMA4;PSMC4;PSMB5;PSMA1;PSMD8;PSMD12;PSMD11;PSMD3;PSMB10;PSME2;PSMD1;PSMA2;PSMB6;PSME1;PSME4;PSMB7;PSME3;PSMD13;PSMB4;PSMB11;PSMA8;PSMB3
Cellular response to heat stress	0.78214	1.25897	0.007	0.174127	101	92	MAPK3;MAPK1;MTOR;GSK3B;HSPA5;RPTOR;VCP;MLST8;UBB;HSP90AA1;HSPA4;EP300;CREBBP;HSPA8;SIRT1;ATM;HSP90AB1;YWHAE;ATR;HSPA1L;RANBP2;HSPA9;HDAC6;HSPA2;HSPA6;CAMK2G;RPA1;HSPA14;NUP214;SEC13;EEF1A1;HSPA13;HSPA12B;HSPA12A;RPA2;HSPA4L;DNAJB1;BAG3;CAMK2A;AKT1S1;CAMK2B;HSPH1;MAPKAPK2;NUP62;TPR;NUP153;HSF1;CAMK2D;BAG1;CRYAB;PTGES3;NUP107;SERPINH1;FKBP4;ST13;RPA3;NUP85;NUP37;RAE1;TNFRSF21;NUP160;BAG4;AAAS;NUP13…	MAPK3;MAPK1;MTOR;GSK3B;HSPA5;RPTOR;VCP;MLST8;UBB;HSP90AA1;HSPA4;EP300;CREBBP;HSPA8;SIRT1;ATM;HSP90AB1;YWHAE;ATR;HSPA1L;RANBP2;HSPA9;HDAC6;HSPA2;HSPA6;CAMK2G;RPA1;HSPA14;NUP214;SEC13;EEF1A1
AUF1 (hnRNP D0) binds and destabilizes mRNA	0.781409	1.25771	0.036	0.175009	55	53	UBC;UBA52;UBB;RPS27A;PSMD9;HSPA8;PSMC6;HSPB1;EIF4G1;PSMD4;PSMD14;PSMB8;HNRNPD;PSMC3;PSMC5;PSMA7;PABPC1;PSMA6;PSMD10;PSMA3;PSMC2;PSMB9;PSMD7;PSMB2;PSMD2;PSMA5;PSMC1;PSMB1;PSMD6;PSMA4;PSMC4;PSMB5;PSMA1;PSMD8;PSMD12;PSMD11;PSMD3;PSMB10;PSME2;PSMD1;PSMA2;PSMB6;PSME1;PSME4;PSMB7;PSME3;PSMD13;PSMB4;PSMB11;PSMA8;PSMB3;PSMD5;PSMF1	UBC;UBA52;UBB;RPS27A;PSMD9;HSPA8;PSMC6;HSPB1;EIF4G1;PSMD4;PSMD14;PSMB8;HNRNPD;PSMC3;PSMC5;PSMA7;PABPC1;PSMA6;PSMD10;PSMA3;PSMC2;PSMB9;PSMD7;PSMB2;PSMD2;PSMA5;PSMC1;PSMB1;PSMD6;PSMA4;PSMC4;PSMB5;PSMA1;PSMD8;PSMD12;PSMD11;PSMD3;PSMB10;PSME2;PSMD1;PSMA2;PSMB6;PSME1;PSME4;PSMB7;PSME3;PSMD13;PSMB4;PSMB11;PSMA8;PSMB3
Synthesis of active ubiquitin: roles of E1 and E2 enzymes	0.775955	1.25746	0.11	0.17518	30	29	UBC;UBA52;UBB;RPS27A;UBE2D1;UBE2D2;UBE2S;UBA1;UBE2K;CDC34;UBE2L3;UBE2E1;UBE2A;UBA6;UBE2B;USP7;UBE2C;UBE2E3;UBE2G1;UBE2H;UBE2R2;UBE2Z;USP9X;UBE2T;UBE2G2;UBE2Q2;UBE2W;UCHL3;USP5	UBC;UBA52;UBB;RPS27A;UBE2D1;UBE2D2;UBE2S;UBA1;UBE2K;CDC34;UBE2L3;UBE2E1;UBE2A;UBA6;UBE2B;USP7;UBE2C;UBE2E3;UBE2G1;UBE2H;UBE2R2;UBE2Z;USP9X;UBE2T;UBE2G2
Vif-mediated degradation of APOBEC3G	0.782417	1.25803	0.042	0.175305	55	51	RBX1;UBC;UBA52;UBB;RPS27A;PSMD9;PSMC6;PSMD4;PSMD14;PSMB8;PSMC3;PSMC5;CUL5;PSMA7;PSMA6;PSMD10;PSMA3;PSMC2;PSMB9;PSMD7;PSMB2;PSMD2;PSMA5;PSMC1;PSMB1;PSMD6;PSMA4;PSMC4;PSMB5;PSMA1;PSMD8;PSMD12;PSMD11;PSMD3;APOBEC3G;PSMB10;PSME2;PSMD1;PSMA2;PSMB6;PSME1;PSME4;PSMB7;PSME3;PSMD13;PSMB4;PSMB11;PSMA8;PSMB3;PSMD5;PSMF1	RBX1;UBC;UBA52;UBB;RPS27A;PSMD9;PSMC6;PSMD4;PSMD14;PSMB8;PSMC3;PSMC5;CUL5;PSMA7;PSMA6;PSMD10;PSMA3;PSMC2;PSMB9;PSMD7;PSMB2;PSMD2;PSMA5;PSMC1;PSMB1;PSMD6;PSMA4;PSMC4;PSMB5;PSMA1;PSMD8;PSMD12;PSMD11;PSMD3;APOBEC3G;PSMB10;PSME2;PSMD1;PSMA2;PSMB6;PSME1;PSME4;PSMB7;PSME3;PSMD13;PSMB4;PSMB11;PSMA8;PSMB3
Regulation of activated PAK-2p34 by proteasome mediated degradation	0.779931	1.25771	0.063	0.175309	50	49	UBC;UBA52;UBB;RPS27A;PSMD9;PSMC6;PAK2;PSMD4;PSMD14;PSMB8;PSMC3;PSMC5;PSMA7;PSMA6;PSMD10;PSMA3;PSMC2;PSMB9;PSMD7;PSMB2;PSMD2;PSMA5;PSMC1;PSMB1;PSMD6;PSMA4;PSMC4;PSMB5;PSMA1;PSMD8;PSMD12;PSMD11;PSMD3;PSMB10;PSME2;PSMD1;PSMA2;PSMB6;PSME1;PSME4;PSMB7;PSME3;PSMD13;PSMB4;PSMB11;PSMA8;PSMB3;PSMD5;PSMF1	UBC;UBA52;UBB;RPS27A;PSMD9;PSMC6;PAK2;PSMD4;PSMD14;PSMB8;PSMC3;PSMC5;PSMA7;PSMA6;PSMD10;PSMA3;PSMC2;PSMB9;PSMD7;PSMB2;PSMD2;PSMA5;PSMC1;PSMB1;PSMD6;PSMA4;PSMC4;PSMB5;PSMA1;PSMD8;PSMD12;PSMD11;PSMD3;PSMB10;PSME2;PSMD1;PSMA2;PSMB6;PSME1;PSME4;PSMB7;PSME3;PSMD13;PSMB4;PSMB11;PSMA8;PSMB3
Chromosome Maintenance	0.785709	1.25775	0.009	0.175549	120	87	TERT;POLR2F;POLR2E;POLR2L;POLR2H;POLR2K;RTEL1;PCNA;CDK2;POLR2A;POLR2B;POLR2C;POLR2G;H2AFX;RFC4;NPM1;POLA1;POLR2J;POLR2I;RFC3;RFC5;RFC2;RBBP7;POLD1;CCNA2;RPA1;RBBP4;DAXX;NHP2;SMARCA5;CENPA;FEN1;DKC1;LIG1;CCNA1;RPA2;WRN;RUVBL1;BLM;RFC1;RUVBL2;NOP10;RPA3;TERF2;TERF2IP;PRIM1;POLD2;DNA2;TERF1;POLD3;GAR1;APITD1;POLA2;ITGB3BP;POLD4;ANKRD28;CENPN;TINF2;CENPM;CENPH;OIP5;DSCC1;CENPI;CHTF18;CENPK;POT1;PIF1;…	TERT;POLR2F;POLR2E;POLR2L;POLR2H;POLR2K;RTEL1;PCNA;CDK2;POLR2A;POLR2B;POLR2C;POLR2G;H2AFX;RFC4;NPM1;POLA1;POLR2J;POLR2I;RFC3;RFC5;RFC2;RBBP7;POLD1;CCNA2;RPA1;RBBP4;DAXX;NHP2;SMARCA5;CENPA;FEN1
ER-Phagosome pathway	0.783054	1.25642	0.008	0.176574	86	83	MYD88;CHUK;IKBKG;IKBKB;UBC;UBA52;UBB;TLR4;TLR2;RPS27A;PSMD9;TLR1;HLA-A;B2M;CALR;SEC61A1;TLR6;PSMC6;HLA-E;HLA-B;HLA-C;BTK;TIRAP;PDIA3;CD36;HLA-G;CD14;LY96;PSMD4;PSMD14;PSMB8;SEC61A2;SEC61B;HLA-F;PSMC3;PSMC5;PSMA7;PSMA6;PSMD10;PSMA3;PSMC2;PSMB9;PSMD7;PSMB2;PSMD2;PSMA5;PSMC1;PSMB1;PSMD6;PSMA4;PSMC4;PSMB5;PSMA1;PSMD8;PSMD12;PSMD11;PSMD3;VAMP3;PSMB10;PSME2;VAMP8;PSMD1;PSMA2;PSMB6;PSME1;PSME4;PSMB7;PSM…	MYD88;CHUK;IKBKG;IKBKB;UBC;UBA52;UBB;TLR4;TLR2;RPS27A;PSMD9;TLR1;HLA-A;B2M;CALR;SEC61A1;TLR6;PSMC6;HLA-E;HLA-B;HLA-C;BTK;TIRAP;PDIA3;CD36;HLA-G;CD14;LY96;PSMD4;PSMD14;PSMB8;SEC61A2;SEC61B;HLA-F;PSMC3;PSMC5;PSMA7;PSMA6;PSMD10;PSMA3;PSMC2;PSMB9;PSMD7;PSMB2;PSMD2;PSMA5;PSMC1;PSMB1;PSMD6;PSMA4;PSMC4;PSMB5;PSMA1;PSMD8;PSMD12;PSMD11;PSMD3;VAMP3
Calmodulin induced events	0.781857	1.25622	0.112112	0.176616	35	29	CREB1;PRKACA;PRKACB;PRKACG;ADCY3;PRKCD;PRKAR2A;PRKAR2B;ADCY5;ADCY2;ADCY6;PRKAR1B;ADCY4;ADCY7;ADCY9;PRKCG;CAMK2G;PRKX;CAMK2A;CAMK2B;CAMK4;KPNA2;CAMK2D;CAMKK2;CAMKK1;PDE1B;NBEA;PDE1A;PDE1C	CREB1;PRKACA;PRKACB;PRKACG;ADCY3;PRKCD;PRKAR2A;PRKAR2B;ADCY5;ADCY2;ADCY6;PRKAR1B;ADCY4;ADCY7;ADCY9;PRKCG;CAMK2G;PRKX;CAMK2A;CAMK2B;CAMK4
DNA Damage Recognition in GG-NER	0.785275	1.25651	0.065	0.17673	38	37	RBX1;UBC;UBA52;UBB;ACTB;RPS27A;PARP1;YY1;PARP2;ACTL6A;COPS5;CUL4A;RAD23B;COPS6;CUL4B;RAD23A;DDB1;CETN2;RUVBL1;COPS2;XPC;DDB2;INO80;ACTR8;COPS4;MCRS1;COPS8;COPS7A;GPS1;COPS7B;NFRKB;ACTR5;INO80E;TFPT;INO80B;INO80D;INO80C	RBX1;UBC;UBA52;UBB;ACTB;RPS27A;PARP1;YY1;PARP2;ACTL6A;COPS5;CUL4A;RAD23B;COPS6;CUL4B;RAD23A
Diseases of carbohydrate metabolism	0.776817	1.25504	0.111	0.178544	34	32	PPP1R3C;UBC;UBA52;UBB;RPS27A;GYS1;GYS2;EPM2A;TALDO1;SI;GAA;LCT;G6PC;GBE1;GUSB;NHLRC1;NAGLU;GYG1;GYG2;ALDOB;RPIA;SGSH;GNS;IDS;GALNS;DCXR;HYAL1;KHK;IDUA;ARSB;G6PC3;HGSNAT	PPP1R3C;UBC;UBA52;UBB;RPS27A;GYS1;GYS2;EPM2A
Regulation of RUNX3 expression and activity	0.782635	1.25468	0.036	0.178868	55	54	TGFB1;UBC;UBA52;SRC;UBB;RPS27A;PSMD9;EP300;CDKN2A;MDM2;PSMC6;SMURF1;PSMD4;SMURF2;PSMD14;PSMB8;PSMC3;PSMC5;PSMA7;PSMA6;PSMD10;PSMA3;PSMC2;PSMB9;PSMD7;PSMB2;PSMD2;PSMA5;PSMC1;PSMB1;PSMD6;PSMA4;PSMC4;PSMB5;PSMA1;PSMD8;PSMD12;PSMD11;PSMD3;PSMB10;PSME2;PSMD1;PSMA2;PSMB6;PSME1;PSMB7;PSME3;PSMD13;RUNX3;PSMB4;PSMB3;PSMD5;PSMF1;CBFB	TGFB1;UBC;UBA52;SRC;UBB;RPS27A;PSMD9;EP300;CDKN2A;MDM2;PSMC6;SMURF1;PSMD4;SMURF2;PSMD14;PSMB8;PSMC3;PSMC5;PSMA7;PSMA6;PSMD10;PSMA3;PSMC2;PSMB9;PSMD7;PSMB2;PSMD2;PSMA5;PSMC1;PSMB1;PSMD6;PSMA4;PSMC4;PSMB5;PSMA1;PSMD8;PSMD12;PSMD11;PSMD3;PSMB10;PSME2;PSMD1;PSMA2;PSMB6;PSME1;PSMB7;PSME3;PSMD13;RUNX3;PSMB4;PSMB3
Degradation of GLI1 by the proteasome	0.776845	1.25443	0.043	0.179017	60	59	RBX1;UBC;UBA52;UBB;RPS27A;PSMD9;PRKACA;PRKACB;PRKACG;PSMC6;CUL1;ITCH;SKP1;GLI1;BTRC;PSMD4;PSMD14;PSMB8;PSMC3;PSMC5;PSMA7;PSMA6;PSMD10;PSMA3;PSMC2;PSMB9;PSMD7;PSMB2;PSMD2;PSMA5;PSMC1;PSMB1;PSMD6;PSMA4;PSMC4;PSMB5;PSMA1;PSMD8;PSMD12;PSMD11;PSMD3;PSMB10;PSME2;PSMD1;PSMA2;PSMB6;PSME1;PSME4;PSMB7;PSME3;PSMD13;PSMB4;PSMB11;PSMA8;PSMB3;NUMB;PSMD5;PSMF1;SUFU	RBX1;UBC;UBA52;UBB;RPS27A;PSMD9;PRKACA;PRKACB;PRKACG;PSMC6;CUL1;ITCH;SKP1;GLI1;BTRC;PSMD4;PSMD14;PSMB8;PSMC3;PSMC5;PSMA7;PSMA6;PSMD10;PSMA3;PSMC2;PSMB9;PSMD7;PSMB2;PSMD2;PSMA5;PSMC1;PSMB1;PSMD6;PSMA4;PSMC4;PSMB5;PSMA1;PSMD8;PSMD12;PSMD11;PSMD3;PSMB10;PSME2;PSMD1;PSMA2;PSMB6;PSME1;PSME4;PSMB7;PSME3;PSMD13;PSMB4;PSMB11;PSMA8;PSMB3
Constitutive Signaling by NOTCH1 HD+PEST Domain Mutants	0.777552	1.253	0.033	0.180599	58	56	RBX1;MYC;UBC;UBA52;UBB;RPS27A;NOTCH1;EP300;HDAC1;CREBBP;HDAC9;KAT2B;HDAC2;HDAC3;CUL1;PSEN1;SKP1;MIB2;NCOR1;HDAC6;RBPJ;FBXW7;SNW1;MIB1;NCOR2;KAT2A;ADAM17;CCNC;JAG1;HDAC5;HDAC8;PSEN2;ADAM10;HDAC7;CDK8;NCSTN;TBL1XR1;DLL1;NEURL1B;HDAC10;HDAC11;DLL4;TBL1X;PSENEN;JAG2;APH1A;APH1B;HEY1;HES1;HES5;HEY2;MAML1;MAMLD1;MAML2;MAML3;HEYL	RBX1;MYC;UBC;UBA52;UBB;RPS27A;NOTCH1;EP300;HDAC1;CREBBP;HDAC9;KAT2B;HDAC2;HDAC3;CUL1;PSEN1;SKP1;MIB2;NCOR1;HDAC6;RBPJ;FBXW7;SNW1;MIB1;NCOR2;KAT2A;ADAM17;CCNC;JAG1;HDAC5
mRNA Splicing - Minor Pathway	0.777143	1.25281	0.05	0.180657	55	49	POLR2F;POLR2E;POLR2L;POLR2H;POLR2K;ZCRB1;POLR2A;POLR2B;POLR2C;POLR2G;GTF2F2;POLR2J;POLR2I;EFTUD2;GTF2F1;SRSF1;NCBP1;PRPF8;NCBP2;YBX1;SNRPG;SNRPF;SF3B1;SNRPD2;SRSF2;PRPF6;LSM2;SRSF6;TXNL4A;SNRPE;DDX42;SNRPB;SNRPD1;SNRNP200;SRSF7;SF3B3;SF3B5;SNRPD3;SF3B2;SF3B4;SNRNP40;SNRNP35;DDX23;ZRSR2;RNPC3;ZMAT5;SNRNP25;PDCD7;SNRNP48	POLR2F;POLR2E;POLR2L;POLR2H;POLR2K;ZCRB1;POLR2A;POLR2B;POLR2C;POLR2G;GTF2F2;POLR2J;POLR2I;EFTUD2;GTF2F1;SRSF1;NCBP1;PRPF8;NCBP2;YBX1;SNRPG;SNRPF
Ubiquitin-dependent degradation of Cyclin D	0.783345	1.25264	0.047	0.180719	52	51	GSK3B;UBC;UBA52;UBB;RPS27A;CCND1;PSMD9;CDK4;PSMC6;PSMD4;PSMD14;PSMB8;PSMC3;PSMC5;PSMA7;PSMA6;PSMD10;PSMA3;PSMC2;PSMB9;PSMD7;PSMB2;PSMD2;PSMA5;PSMC1;PSMB1;PSMD6;PSMA4;PSMC4;PSMB5;PSMA1;PSMD8;PSMD12;PSMD11;PSMD3;PSMB10;PSME2;PSMD1;PSMA2;PSMB6;PSME1;PSME4;PSMB7;PSME3;PSMD13;PSMB4;PSMB11;PSMA8;PSMB3;PSMD5;PSMF1	GSK3B;UBC;UBA52;UBB;RPS27A;CCND1;PSMD9;CDK4;PSMC6;PSMD4;PSMD14;PSMB8;PSMC3;PSMC5;PSMA7;PSMA6;PSMD10;PSMA3;PSMC2;PSMB9;PSMD7;PSMB2;PSMD2;PSMA5;PSMC1;PSMB1;PSMD6;PSMA4;PSMC4;PSMB5;PSMA1;PSMD8;PSMD12;PSMD11;PSMD3;PSMB10;PSME2;PSMD1;PSMA2;PSMB6;PSME1;PSME4;PSMB7;PSME3;PSMD13;PSMB4;PSMB11;PSMA8;PSMB3
Deadenylation of mRNA	0.775767	1.25304	0.149	0.180836	25	23	EIF4E;PARN;CNOT6L;EIF4G1;EIF4A1;EIF4A3;EIF4A2;PABPC1;EIF4B;CNOT1;CNOT3;CNOT4;CNOT8;RQCD1;CNOT7;PAN2;CNOT2;ZCCHC11;PAIP1;TNKS1BP1;ZCCHC6;PAN3;CNOT10	EIF4E;PARN;CNOT6L;EIF4G1;EIF4A1;EIF4A3;EIF4A2;PABPC1;EIF4B;CNOT1;CNOT3;CNOT4;CNOT8;RQCD1;CNOT7
APC:Cdc20 mediated degradation of cell cycle proteins prior to satisfation of the cell cycle checkpoint	0.780753	1.2531	0.029	0.181032	74	71	UBC;UBA52;UBB;RPS27A;PSMD9;CDK1;UBE2D1;PSMC6;UBE2S;CDC20;PSMD4;CDC27;PSMD14;PSMB8;CCNA2;UBE2E1;CDC16;PSMC3;PSMC5;PSMA7;PSMA6;PSMD10;PSMA3;PSMC2;CDC23;UBE2C;ANAPC11;BUB1B;PSMB9;MAD2L1;CCNA1;PSMD7;PSMB2;ANAPC5;ANAPC10;ANAPC1;PSMD2;PSMA5;PSMC1;PSMB1;PSMD6;PSMA4;ANAPC4;PSMC4;PSMB5;PSMA1;ANAPC7;PSMD8;PSMD12;PSMD11;PSMD3;BUB3;PSMB10;CDC26;PSME2;PSMD1;PSMA2;PSMB6;PSME1;PSME4;PSMB7;PSME3;NEK2;PSMD13;PSMB…	UBC;UBA52;UBB;RPS27A;PSMD9;CDK1;UBE2D1;PSMC6;UBE2S;CDC20;PSMD4;CDC27;PSMD14;PSMB8;CCNA2;UBE2E1;CDC16;PSMC3;PSMC5;PSMA7;PSMA6;PSMD10;PSMA3;PSMC2;CDC23;UBE2C;ANAPC11;BUB1B;PSMB9;MAD2L1;CCNA1;PSMD7;PSMB2;ANAPC5;ANAPC10;ANAPC1;PSMD2;PSMA5;PSMC1;PSMB1;PSMD6;PSMA4;ANAPC4;PSMC4;PSMB5;PSMA1;ANAPC7;PSMD8;PSMD12;PSMD11;PSMD3;BUB3;PSMB10;CDC26;PSME2;PSMD1;PSMA2;PSMB6;PSME1;PSME4;PSMB7;PSME3;NEK2;PSMD13;PSMB…
HIV Infection	0.775588	1.25323	0.001	0.18108	243	212	FURIN;FYN;LCK;POLR2F;RBX1;POLR2E;POLR2L;POLR2H;POLR2K;CD4;CHMP4B;CHMP2B;CHMP2A;CHMP6;CHMP4C;CHMP4A;CD247;CHMP7;UBC;UBA52;UBB;RPS27A;PSMD9;CXCR4;CCR5;POLR2A;RAC1;HLA-A;B2M;GTF2B;POLR2B;TBP;NEDD4L;CDK9;VPS4A;PSMC6;TAF1;XPO1;POLR2C;HCK;VPS4B;POLR2G;CHMP3;TSG101;SKP1;NPM1;RANBP2;BTRC;GTF2F2;POLR2J;POLR2I;CCNH;ERCC2;RAN;PPIA;ARF1;ERCC3;PAK2;TAF1L;PSMD4;TCEA1;SUPT5H;VPS28;AP1G1;PSMD14;CDK7;GTF2F1;PSMB8…	FURIN;FYN;LCK;POLR2F;RBX1;POLR2E;POLR2L;POLR2H;POLR2K;CD4;CHMP4B;CHMP2B;CHMP2A;CHMP6;CHMP4C;CHMP4A;CD247;CHMP7;UBC;UBA52;UBB;RPS27A;PSMD9;CXCR4;CCR5;POLR2A;RAC1;HLA-A;B2M;GTF2B;POLR2B;TBP;NEDD4L;CDK9;VPS4A;PSMC6;TAF1;XPO1;POLR2C;HCK;VPS4B;POLR2G;CHMP3;TSG101;SKP1;NPM1;RANBP2;BTRC;GTF2F2;POLR2J;POLR2I;CCNH;ERCC2;RAN;PPIA;ARF1;ERCC3;PAK2;TAF1L;PSMD4;TCEA1;SUPT5H;VPS28;AP1G1;PSMD14;CDK7;GTF2F1;PSMB8…
Regulation of Complement cascade	0.77371	1.25183	0.045	0.181733	127	50	SERPING1;CPN1;IGHG4;IGHG1;IGHG2;F2;CD19;C3;ELANE;CLU;VTN;PROS1;C5AR1;C5;CD59;C3AR1;CPB2;CFB;CD55;C1QA;CR1;C4A;C1QB;C1S;CD81;CPN2;CR2;C1R;C4B;C4BPA;C2;C1QC;C9;CFI;CD46;CFHR1;C8A;C8B;C8G;CFHR5;CFHR3;CFHR2;C4BPB;C6;CFHR4;C7;IGLV7-43;IGLC7;IGHG3;IGKC	SERPING1;CPN1;IGHG4;IGHG1;IGHG2;F2;CD19;C3;ELANE;CLU;VTN;PROS1;C5AR1;C5;CD59;C3AR1;CPB2;CFB;CD55
APC/C:Cdc20 mediated degradation of mitotic proteins	0.776356	1.25197	0.017	0.181803	76	73	UBC;UBA52;UBB;RPS27A;PSMD9;CDK1;UBE2D1;PSMC6;CCNB1;UBE2S;CDC20;PSMD4;CDC27;PSMD14;PSMB8;CCNA2;UBE2E1;CDC16;PSMC3;PSMC5;PSMA7;PSMA6;PSMD10;PSMA3;PSMC2;CDC23;UBE2C;ANAPC11;BUB1B;PSMB9;MAD2L1;CCNA1;PSMD7;PSMB2;ANAPC5;ANAPC10;ANAPC1;PSMD2;PSMA5;PSMC1;PSMB1;PSMD6;PSMA4;ANAPC4;PSMC4;PSMB5;PSMA1;ANAPC7;PSMD8;PSMD12;PSMD11;PSMD3;BUB3;PSMB10;CDC26;PSME2;PSMD1;PSMA2;PSMB6;PSME1;PSME4;PSMB7;PSME3;NEK2;PSMD1…	UBC;UBA52;UBB;RPS27A;PSMD9;CDK1;UBE2D1;PSMC6;CCNB1;UBE2S;CDC20;PSMD4;CDC27;PSMD14;PSMB8;CCNA2;UBE2E1;CDC16;PSMC3;PSMC5;PSMA7;PSMA6;PSMD10;PSMA3;PSMC2;CDC23;UBE2C;ANAPC11;BUB1B;PSMB9;MAD2L1;CCNA1;PSMD7;PSMB2;ANAPC5;ANAPC10;ANAPC1;PSMD2;PSMA5;PSMC1;PSMB1;PSMD6;PSMA4;ANAPC4;PSMC4;PSMB5;PSMA1;ANAPC7;PSMD8;PSMD12;PSMD11;PSMD3;BUB3;PSMB10;CDC26;PSME2;PSMD1;PSMA2;PSMB6;PSME1;PSME4;PSMB7;PSME3;NEK2;PSMD1…
APC/C-mediated degradation of cell cycle proteins	0.777663	1.25093	0.013	0.182667	88	83	RB1;UBC;UBA52;UBB;RPS27A;PSMD9;CDK2;CDK1;PLK1;UBE2D1;PSMC6;CCNB1;CUL1;UBE2S;SKP1;BTRC;CDC20;PSMD4;CDC27;AURKA;PSMD14;PSMB8;SKP2;CCNA2;UBE2E1;CDC16;PSMC3;PSMC5;PSMA7;PSMA6;PSMD10;PSMA3;PSMC2;CDC23;UBE2C;ANAPC11;BUB1B;PSMB9;MAD2L1;CCNA1;PSMD7;PSMB2;ANAPC5;ANAPC10;ANAPC1;PSMD2;PSMA5;PSMC1;PSMB1;PSMD6;CDC14A;PSMA4;ANAPC4;PSMC4;PSMB5;PSMA1;ANAPC7;PSMD8;PSMD12;PSMD11;PSMD3;BUB3;PSMB10;CDC26;PSME2;PSMD1…	RB1;UBC;UBA52;UBB;RPS27A;PSMD9;CDK2;CDK1;PLK1;UBE2D1;PSMC6;CCNB1;CUL1;UBE2S;SKP1;BTRC;CDC20;PSMD4;CDC27;AURKA;PSMD14;PSMB8;SKP2;CCNA2;UBE2E1;CDC16;PSMC3;PSMC5;PSMA7;PSMA6;PSMD10;PSMA3;PSMC2;CDC23;UBE2C;ANAPC11;BUB1B;PSMB9;MAD2L1;CCNA1;PSMD7;PSMB2;ANAPC5;ANAPC10;ANAPC1;PSMD2;PSMA5;PSMC1;PSMB1;PSMD6;CDC14A;PSMA4;ANAPC4;PSMC4;PSMB5;PSMA1;ANAPC7;PSMD8;PSMD12;PSMD11;PSMD3;BUB3;PSMB10;CDC26;PSME2;PSMD1…
APC/C:Cdh1 mediated degradation of Cdc20 and other APC/C:Cdh1 targeted proteins in late mitosis/early G1	0.778043	1.25052	0.028	0.182805	74	69	RB1;UBC;UBA52;UBB;RPS27A;PSMD9;PLK1;UBE2D1;PSMC6;UBE2S;CDC20;PSMD4;CDC27;AURKA;PSMD14;PSMB8;SKP2;UBE2E1;CDC16;PSMC3;PSMC5;PSMA7;PSMA6;PSMD10;PSMA3;PSMC2;CDC23;UBE2C;ANAPC11;PSMB9;PSMD7;PSMB2;ANAPC5;ANAPC10;ANAPC1;PSMD2;PSMA5;PSMC1;PSMB1;PSMD6;PSMA4;ANAPC4;PSMC4;PSMB5;PSMA1;ANAPC7;PSMD8;PSMD12;PSMD11;PSMD3;PSMB10;CDC26;PSME2;PSMD1;PSMA2;PSMB6;PSME1;PSME4;PSMB7;PSME3;PSMD13;PSMB4;PSMB11;PSMA8;PSMB3…	RB1;UBC;UBA52;UBB;RPS27A;PSMD9;PLK1;UBE2D1;PSMC6;UBE2S;CDC20;PSMD4;CDC27;AURKA;PSMD14;PSMB8;SKP2;UBE2E1;CDC16;PSMC3;PSMC5;PSMA7;PSMA6;PSMD10;PSMA3;PSMC2;CDC23;UBE2C;ANAPC11;PSMB9;PSMD7;PSMB2;ANAPC5;ANAPC10;ANAPC1;PSMD2;PSMA5;PSMC1;PSMB1;PSMD6;PSMA4;ANAPC4;PSMC4;PSMB5;PSMA1;ANAPC7;PSMD8;PSMD12;PSMD11;PSMD3;PSMB10;CDC26;PSME2;PSMD1;PSMA2;PSMB6;PSME1;PSME4;PSMB7;PSME3;PSMD13;PSMB4;PSMB11;PSMA8;PSMB3
Regulation of mitotic cell cycle	0.777663	1.251	0.012	0.182835	88	83	RB1;UBC;UBA52;UBB;RPS27A;PSMD9;CDK2;CDK1;PLK1;UBE2D1;PSMC6;CCNB1;CUL1;UBE2S;SKP1;BTRC;CDC20;PSMD4;CDC27;AURKA;PSMD14;PSMB8;SKP2;CCNA2;UBE2E1;CDC16;PSMC3;PSMC5;PSMA7;PSMA6;PSMD10;PSMA3;PSMC2;CDC23;UBE2C;ANAPC11;BUB1B;PSMB9;MAD2L1;CCNA1;PSMD7;PSMB2;ANAPC5;ANAPC10;ANAPC1;PSMD2;PSMA5;PSMC1;PSMB1;PSMD6;CDC14A;PSMA4;ANAPC4;PSMC4;PSMB5;PSMA1;ANAPC7;PSMD8;PSMD12;PSMD11;PSMD3;BUB3;PSMB10;CDC26;PSME2;PSMD1…	RB1;UBC;UBA52;UBB;RPS27A;PSMD9;CDK2;CDK1;PLK1;UBE2D1;PSMC6;CCNB1;CUL1;UBE2S;SKP1;BTRC;CDC20;PSMD4;CDC27;AURKA;PSMD14;PSMB8;SKP2;CCNA2;UBE2E1;CDC16;PSMC3;PSMC5;PSMA7;PSMA6;PSMD10;PSMA3;PSMC2;CDC23;UBE2C;ANAPC11;BUB1B;PSMB9;MAD2L1;CCNA1;PSMD7;PSMB2;ANAPC5;ANAPC10;ANAPC1;PSMD2;PSMA5;PSMC1;PSMB1;PSMD6;CDC14A;PSMA4;ANAPC4;PSMC4;PSMB5;PSMA1;ANAPC7;PSMD8;PSMD12;PSMD11;PSMD3;BUB3;PSMB10;CDC26;PSME2;PSMD1…
Degradation of the extracellular matrix	0.776159	1.25115	0.005	0.182835	111	99	CASP3;MMP9;FURIN;MMP2;SPP1;CMA1;KLKB1;CD44;CDH1;PLG;CTSS;MMP1;CTSD;MMP14;MMP3;ELANE;CTSB;COL17A1;TIMP2;DCN;PSEN1;MMP7;CAPN1;MMP13;ACAN;CAPN2;CTSG;CAPN10;ADAM17;CAPN7;HSPG2;CTSK;CAPN3;CAPN13;MMP8;COL18A1;CAPN8;CAPN6;CAPN11;CAPN14;CAPN9;CAPN12;ADAM10;NCSTN;MMP10;NID1;MMP11;KLK2;COL14A1;PRSS1;BSG;MMP20;BMP1;MMP16;MMP15;MMP17;OPTC;MMP24;ADAMTS1;HTRA1;ADAMTS4;KLK7;TMPRSS6;ADAMTS5;CAST;COL9A1;LAMC2;ADA…	CASP3;MMP9;FURIN;MMP2;SPP1;CMA1;KLKB1;CD44;CDH1;PLG;CTSS;MMP1;CTSD;MMP14;MMP3;ELANE;CTSB;COL17A1;TIMP2;DCN;PSEN1;MMP7;CAPN1;MMP13;ACAN;CAPN2;CTSG;CAPN10;ADAM17;CAPN7;HSPG2;CTSK;CAPN3;CAPN13;MMP8;COL18A1;CAPN8;CAPN6;CAPN11;CAPN14;CAPN9;CAPN12
Gene and protein expression by JAK-STAT signaling after Interleukin-12 stimulation	0.786897	1.25059	0.084	0.183005	38	35	IFNG;IL10;CDC42;STAT4;SOD1;SOD2;RAP1B;HSPA9;PPIA;ARF1;PAK2;MTAP;RALA;HNRNPA2B1;CFL1;TCP1;MSN;MIF;RPLP0;TALDO1;SERPINB2;ANXA2;HNRNPF;PSME2;LMNB1;SNRPA1;PDCD4;LCP1;AIP;CAPZA1;CA1;GSTA2;GSTO1;PITPNA;CNN2	IFNG;IL10;CDC42;STAT4;SOD1;SOD2;RAP1B;HSPA9;PPIA;ARF1;PAK2;MTAP;RALA;HNRNPA2B1;CFL1;TCP1;MSN;MIF;RPLP0
Cyclin E associated events during G1/S transition	0.776655	1.25006	0.014	0.183167	83	80	AKT1;RB1;MYC;UBC;UBA52;UBB;RPS27A;CCND1;PSMD9;CDK2;CDKN1A;CDK4;CCNE1;CDKN1B;AKT2;PSMC6;CUL1;AKT3;SKP1;CCNH;PSMD4;PSMD14;CDK7;PSMB8;SKP2;CCNA2;RBBP4;MNAT1;PSMC3;CDC25A;PSMC5;PSMA7;PSMA6;PSMD10;PSMA3;PSMC2;PSMB9;CCNA1;PSMD7;PSMB2;PSMD2;PSMA5;PSMC1;PSMB1;PSMD6;PSMA4;RBL2;WEE1;PSMC4;PSMB5;PSMA1;PSMD8;PSMD12;PSMD11;PSMD3;TFDP1;PSMB10;PSME2;PSMD1;MAX;PSMA2;PSMB6;PSME1;PSMB7;PSME3;PTK6;PSMD13;PSMB4;CKS1…	AKT1;RB1;MYC;UBC;UBA52;UBB;RPS27A;CCND1;PSMD9;CDK2;CDKN1A;CDK4;CCNE1;CDKN1B;AKT2;PSMC6;CUL1;AKT3;SKP1;CCNH;PSMD4;PSMD14;CDK7;PSMB8;SKP2;CCNA2;RBBP4;MNAT1;PSMC3;CDC25A;PSMC5;PSMA7;PSMA6;PSMD10;PSMA3;PSMC2;PSMB9;CCNA1;PSMD7;PSMB2;PSMD2;PSMA5;PSMC1;PSMB1;PSMD6;PSMA4;RBL2;WEE1;PSMC4;PSMB5;PSMA1;PSMD8;PSMD12;PSMD11;PSMD3;TFDP1;PSMB10;PSME2;PSMD1;MAX;PSMA2;PSMB6;PSME1;PSMB7;PSME3;PTK6;PSMD13
Ubiquitin Mediated Degradation of Phosphorylated Cdc25A	0.780474	1.24991	0.051	0.183185	52	51	UBC;UBA52;UBB;RPS27A;PSMD9;PSMC6;CHEK1;PSMD4;PSMD14;PSMB8;CHEK2;PSMC3;CDC25A;PSMC5;PSMA7;PSMA6;PSMD10;PSMA3;PSMC2;PSMB9;PSMD7;PSMB2;PSMD2;PSMA5;PSMC1;PSMB1;PSMD6;PSMA4;PSMC4;PSMB5;PSMA1;PSMD8;PSMD12;PSMD11;PSMD3;PSMB10;PSME2;PSMD1;PSMA2;PSMB6;PSME1;PSME4;PSMB7;PSME3;PSMD13;PSMB4;PSMB11;PSMA8;PSMB3;PSMD5;PSMF1	UBC;UBA52;UBB;RPS27A;PSMD9;PSMC6;CHEK1;PSMD4;PSMD14;PSMB8;CHEK2;PSMC3;CDC25A;PSMC5;PSMA7;PSMA6;PSMD10;PSMA3;PSMC2;PSMB9;PSMD7;PSMB2;PSMD2;PSMA5;PSMC1;PSMB1;PSMD6;PSMA4;PSMC4;PSMB5;PSMA1;PSMD8;PSMD12;PSMD11;PSMD3;PSMB10;PSME2;PSMD1;PSMA2;PSMB6;PSME1;PSME4;PSMB7;PSME3;PSMD13;PSMB4;PSMB11;PSMA8;PSMB3
Processing of DNA double-strand break ends	0.769212	1.25012	0.048	0.183372	81	60	UBE2I;SUMO1;UBC;UBA52;UBB;RPS27A;CDK2;ATM;BRCA1;UBE2N;ATR;H2AFX;RFC4;CHEK1;RFC3;RFC5;RFC2;CCNA2;PPP4C;RPA1;RAD17;HERC2;UBE2V2;KAT5;RAD50;CCNA1;SUMO2;EXO1;RPA2;BRCC3;WRN;BARD1;SIRT6;UIMC1;BLM;NBN;RNF4;PIAS4;PPP4R2;MDC1;RPA3;TOP3A;BRIP1;RAD1;DNA2;BRE;TOPBP1;RAD9A;RNF168;HUS1;TIMELESS;CLSPN;TIPIN;BABAM1;RNF8;ATRIP;RMI2;RMI1;FAM175A;RAD9B	UBE2I;SUMO1;UBC;UBA52;UBB;RPS27A;CDK2;ATM;BRCA1;UBE2N;ATR;H2AFX;RFC4;CHEK1;RFC3;RFC5;RFC2;CCNA2;PPP4C;RPA1;RAD17;HERC2;UBE2V2;KAT5;RAD50;CCNA1;SUMO2;EXO1;RPA2;BRCC3;WRN;BARD1;SIRT6;UIMC1;BLM;NBN;RNF4;PIAS4
Autodegradation of Cdh1 by Cdh1:APC/C	0.778399	1.24962	0.045	0.183476	64	60	UBC;UBA52;UBB;RPS27A;PSMD9;UBE2D1;PSMC6;UBE2S;PSMD4;CDC27;PSMD14;PSMB8;UBE2E1;CDC16;PSMC3;PSMC5;PSMA7;PSMA6;PSMD10;PSMA3;PSMC2;CDC23;UBE2C;ANAPC11;PSMB9;PSMD7;PSMB2;ANAPC5;ANAPC10;ANAPC1;PSMD2;PSMA5;PSMC1;PSMB1;PSMD6;PSMA4;ANAPC4;PSMC4;PSMB5;PSMA1;ANAPC7;PSMD8;PSMD12;PSMD11;PSMD3;PSMB10;CDC26;PSME2;PSMD1;PSMA2;PSMB6;PSME1;PSMB7;PSME3;PSMD13;PSMB4;PSMB3;PSMD5;PSMF1;ANAPC16	UBC;UBA52;UBB;RPS27A;PSMD9;UBE2D1;PSMC6;UBE2S;PSMD4;CDC27;PSMD14;PSMB8;UBE2E1;CDC16;PSMC3;PSMC5;PSMA7;PSMA6;PSMD10;PSMA3;PSMC2;CDC23;UBE2C;ANAPC11;PSMB9;PSMD7;PSMB2;ANAPC5;ANAPC10;ANAPC1;PSMD2;PSMA5;PSMC1;PSMB1;PSMD6;PSMA4;ANAPC4;PSMC4;PSMB5;PSMA1;ANAPC7;PSMD8;PSMD12;PSMD11;PSMD3;PSMB10;CDC26;PSME2;PSMD1;PSMA2;PSMB6;PSME1;PSMB7;PSME3;PSMD13;PSMB4;PSMB3
Blood group systems biosynthesis	0.774141	1.24873	0.169169	0.184678	22	21	ST3GAL4;FUT4;FUT7;FUT3;ST3GAL3;FUT6;FUT5;FUT1;FUT9;FUT2;FUT11;FUT10;B3GALT4;B3GALT5;ST3GAL6;ST6GALNAC6;B4GALNT2;B3GALT1;B3GALT2;RHCE;RHD	ST3GAL4;FUT4;FUT7;FUT3;ST3GAL3;FUT6;FUT5;FUT1;FUT9;FUT2
MAPK6/MAPK4 signaling	0.77512	1.24878	0.005	0.184901	94	83	JUN;MMP2;MYC;UBC;UBA52;UBB;RPS27A;PSMD9;CDC42;PRKACA;PRKACB;CDK1;RAC1;FOXO1;FOXO3;PRKACG;PSMC6;XPO1;PAK1;HSPB1;MAPK6;CCND3;MAPK4;PAK2;PSMD4;PSMD14;PSMB8;RAG1;RAG2;PSMC3;PSMC5;PSMA7;PSMA6;PSMD10;NCOA3;PSMA3;PSMC2;PSMB9;PSMD7;PSMB2;PSMD2;PSMA5;PSMC1;DNAJB1;PSMB1;PSMD6;CDC14A;PSMA4;PSMC4;PSMB5;PSMA1;PSMD8;PSMD12;PSMD11;PSMD3;PSMB10;PSME2;ETV4;PSMD1;MMP10;PSMA2;PSMB6;PSME1;PSME4;PSMB7;PSME3;PAK3;PSMD…	JUN;MMP2;MYC;UBC;UBA52;UBB;RPS27A;PSMD9;CDC42;PRKACA;PRKACB;CDK1;RAC1;FOXO1;FOXO3;PRKACG;PSMC6;XPO1;PAK1;HSPB1;MAPK6;CCND3;MAPK4;PAK2;PSMD4;PSMD14;PSMB8;RAG1;RAG2;PSMC3;PSMC5;PSMA7;PSMA6;PSMD10;NCOA3;PSMA3;PSMC2;PSMB9;PSMD7;PSMB2;PSMD2;PSMA5;PSMC1;DNAJB1;PSMB1;PSMD6;CDC14A;PSMA4;PSMC4;PSMB5;PSMA1;PSMD8;PSMD12;PSMD11;PSMD3;PSMB10;PSME2;ETV4;PSMD1;MMP10;PSMA2;PSMB6;PSME1;PSME4;PSMB7;PSME3;PAK3;PSMD…
Nitric oxide stimulates guanylate cyclase	0.775538	1.24832	0.176176	0.185192	23	21	NOS1;NOS3;NOS2;PRKG1;ITPR1;PRKG2;GUCY1A3;GUCY1B3;GUCY1A2;PDE5A;PDE10A;PDE11A;PDE9A;PDE2A;KCNMA1;PDE1B;KCNMB1;PDE1A;KCNMB4;KCNMB3;KCNMB2	NOS1;NOS3;NOS2;PRKG1;ITPR1;PRKG2;GUCY1A3;GUCY1B3;GUCY1A2
Deubiquitination	0.771135	1.24741	0	0.186272	282	229	TGFB1;SMAD2;DDX58;TRAF6;BECN1;NFKBIA;IFIH1;IKBKG;RIPK1;MAVS;TGFBR1;MAP3K7;TGFBR2;SMAD7;VCP;TP53;MYC;UBC;UBA52;UBB;ACTB;PTEN;RPS27A;RHOA;ESR1;PSMD9;SMAD3;EP300;CFTR;CDK1;SMAD4;NOD2;MDM2;HIF1A;BIRC3;BRCA1;HGS;TRAF2;UBE2D1;YY1;BIRC2;TAB1;PSMC6;KAT2B;NOD1;TNKS2;GATA3;TRIM25;ARRB1;USP18;VDAC1;ARRB2;NEDD8;TNKS;KEAP1;CDC20;STAM2;TRRAP;CYLD;PARK2;ACTL6A;PSMD4;USP8;SMURF2;AXIN1;PSMD14;PSMB8;STAM;SKP2;IDE;…	TGFB1;SMAD2;DDX58;TRAF6;BECN1;NFKBIA;IFIH1;IKBKG;RIPK1;MAVS;TGFBR1;MAP3K7;TGFBR2;SMAD7;VCP;TP53;MYC;UBC;UBA52;UBB;ACTB;PTEN;RPS27A;RHOA;ESR1;PSMD9;SMAD3;EP300;CFTR;CDK1;SMAD4;NOD2;MDM2;HIF1A;BIRC3;BRCA1;HGS;TRAF2;UBE2D1;YY1;BIRC2;TAB1;PSMC6;KAT2B;NOD1;TNKS2;GATA3;TRIM25;ARRB1;USP18;VDAC1;ARRB2;NEDD8;TNKS;KEAP1;CDC20;STAM2;TRRAP;CYLD;PARK2;ACTL6A;PSMD4;USP8;SMURF2;AXIN1;PSMD14;PSMB8;STAM;SKP2;IDE;…
Signaling by NOTCH4	0.7717	1.24755	0.018	0.186358	82	81	AKT1;RBX1;UBC;UBA52;UBB;RPS27A;PSMD9;NOTCH1;SMAD3;EP300;ACTA2;CREBBP;YWHAZ;PSMC6;KAT2B;CUL1;PSEN1;SKP1;NOTCH2;RBPJ;FBXW7;SNW1;PSMD4;PSMD14;PSMB8;FLT4;KAT2A;PSMC3;PSMC5;PSMA7;PSMA6;PSMD10;PSMA3;PSMC2;NOTCH4;PSMB9;JAG1;PSMD7;PSMB2;PSMD2;PSMA5;PSMC1;PSMB1;PSMD6;PSMA4;PSEN2;PSMC4;PSMB5;PSMA1;PSMD8;PSMD12;PSMD11;PSMD3;ADAM10;PSMB10;NCSTN;PSME2;PSMD1;PSMA2;PSMB6;PSME1;PSMB7;PSME3;PSMD13;PSMB4;PSMB3;PSM…	AKT1;RBX1;UBC;UBA52;UBB;RPS27A;PSMD9;NOTCH1;SMAD3;EP300;ACTA2;CREBBP;YWHAZ;PSMC6;KAT2B;CUL1;PSEN1;SKP1;NOTCH2;RBPJ;FBXW7;SNW1;PSMD4;PSMD14;PSMB8;FLT4;KAT2A;PSMC3;PSMC5;PSMA7;PSMA6;PSMD10;PSMA3;PSMC2;NOTCH4;PSMB9;JAG1;PSMD7;PSMB2;PSMD2;PSMA5;PSMC1;PSMB1;PSMD6;PSMA4;PSEN2;PSMC4;PSMB5;PSMA1;PSMD8;PSMD12;PSMD11;PSMD3;ADAM10;PSMB10;NCSTN;PSME2;PSMD1;PSMA2;PSMB6;PSME1;PSMB7;PSME3
Integration of energy metabolism	0.772677	1.24689	0.013	0.186997	108	99	PKLR;CYSLTR2;PPP2CA;PRKACA;ACACA;ACACB;ACLY;PRKACB;PPP2CB;GNB1;PPP2R1A;PRKACG;ADCY3;STK11;GCG;GNB2;PRKAR2A;PRKAR2B;GNGT1;ADCY5;ADCY2;ADCY6;PRKAR1B;ADCY4;GNB3;ADCY7;ADCY9;ADIPOQ;GNB5;GNG13;GNB4;CD36;GNG2;RAP1A;GNAI1;GNG7;PPP2R5D;GNAI2;ITPR1;GNG5;GNG12;GNG10;GNG8;GNG4;GNG3;GNG11;PRKAA2;PPP2R1B;PLCB3;PRKAB2;GNA15;SLC2A1;GNA11;ADRA2C;VAMP2;IQGAP1;FASN;STX1A;PLCB2;STXBP1;SLC2A2;PRKAG2;TALDO1;PLCB1;CAC…	PKLR;CYSLTR2;PPP2CA;PRKACA;ACACA;ACACB;ACLY;PRKACB;PPP2CB;GNB1;PPP2R1A;PRKACG;ADCY3;STK11;GCG;GNB2;PRKAR2A;PRKAR2B;GNGT1;ADCY5;ADCY2;ADCY6;PRKAR1B;ADCY4;GNB3;ADCY7;ADCY9;ADIPOQ;GNB5;GNG13;GNB4;CD36;GNG2;RAP1A;GNAI1;GNG7;PPP2R5D;GNAI2;ITPR1;GNG5;GNG12;GNG10;GNG8;GNG4;GNG3;GNG11;PRKAA2;PPP2R1B;PLCB3;PRKAB2;GNA15;SLC2A1;GNA11;ADRA2C;VAMP2;IQGAP1;FASN;STX1A;PLCB2;STXBP1;SLC2A2;PRKAG2;TALDO1;PLCB1;CAC…
SCF(Skp2)-mediated degradation of p27/p21	0.778276	1.2466	0.03	0.187309	60	59	UBC;UBA52;UBB;RPS27A;CCND1;PSMD9;CDK2;CDKN1A;CDK4;CCNE1;CDKN1B;PSMC6;CUL1;SKP1;PSMD4;PSMD14;PSMB8;SKP2;CCNA2;PSMC3;PSMC5;PSMA7;PSMA6;PSMD10;PSMA3;PSMC2;PSMB9;CCNA1;PSMD7;PSMB2;PSMD2;PSMA5;PSMC1;PSMB1;PSMD6;PSMA4;PSMC4;PSMB5;PSMA1;PSMD8;PSMD12;PSMD11;PSMD3;PSMB10;PSME2;PSMD1;PSMA2;PSMB6;PSME1;PSMB7;PSME3;PTK6;PSMD13;PSMB4;CKS1B;PSMB3;CCNE2;PSMD5;PSMF1	UBC;UBA52;UBB;RPS27A;CCND1;PSMD9;CDK2;CDKN1A;CDK4;CCNE1;CDKN1B;PSMC6;CUL1;SKP1;PSMD4;PSMD14;PSMB8;SKP2;CCNA2;PSMC3;PSMC5;PSMA7;PSMA6;PSMD10;PSMA3;PSMC2;PSMB9;CCNA1;PSMD7;PSMB2;PSMD2;PSMA5;PSMC1;PSMB1;PSMD6;PSMA4;PSMC4;PSMB5;PSMA1;PSMD8;PSMD12;PSMD11;PSMD3;PSMB10;PSME2;PSMD1;PSMA2;PSMB6;PSME1;PSMB7;PSME3;PTK6;PSMD13;PSMB4;CKS1B;PSMB3
Assembly of active LPL and LIPC lipase complexes	0.772844	1.24568	0.217653	0.187454	19	17	FURIN;PCSK5;PCSK6;LPL;CREB3L3;MBTPS2;MBTPS1;FGF21;APOA4;ANGPTL4;ANGPTL3;APOA5;APOC2;CIDEC;LMF1;GPIHBP1;LMF2	FURIN;PCSK5;PCSK6;LPL;CREB3L3
Signaling by NOTCH1 PEST Domain Mutants in Cancer	0.777552	1.24604	0.05	0.187747	58	56	RBX1;MYC;UBC;UBA52;UBB;RPS27A;NOTCH1;EP300;HDAC1;CREBBP;HDAC9;KAT2B;HDAC2;HDAC3;CUL1;PSEN1;SKP1;MIB2;NCOR1;HDAC6;RBPJ;FBXW7;SNW1;MIB1;NCOR2;KAT2A;ADAM17;CCNC;JAG1;HDAC5;HDAC8;PSEN2;ADAM10;HDAC7;CDK8;NCSTN;TBL1XR1;DLL1;NEURL1B;HDAC10;HDAC11;DLL4;TBL1X;PSENEN;JAG2;APH1A;APH1B;HEY1;HES1;HES5;HEY2;MAML1;MAMLD1;MAML2;MAML3;HEYL	RBX1;MYC;UBC;UBA52;UBB;RPS27A;NOTCH1;EP300;HDAC1;CREBBP;HDAC9;KAT2B;HDAC2;HDAC3;CUL1;PSEN1;SKP1;MIB2;NCOR1;HDAC6;RBPJ;FBXW7;SNW1;MIB1;NCOR2;KAT2A;ADAM17;CCNC;JAG1;HDAC5
Stabilization of p53	0.77508	1.24568	0.043	0.187762	57	56	TP53;UBC;UBA52;UBB;RPS27A;PSMD9;CDKN2A;ATM;MDM2;PSMC6;PSMD4;PSMD14;PSMB8;CHEK2;PSMC3;PSMC5;PSMA7;PSMA6;PSMD10;PSMA3;PSMC2;PSMB9;PSMD7;PSMB2;PSMD2;PSMA5;PSMC1;PSMB1;PSMD6;PSMA4;PSMC4;PSMB5;PSMA1;PSMD8;PSMD12;PSMD11;PSMD3;PSMB10;PSME2;PSMD1;PSMA2;PSMB6;PSME1;PSME4;PSMB7;PSME3;PSMD13;RFWD2;PSMB4;PSMB11;PSMA8;PSMB3;MDM4;PSMD5;PSMF1;PHF20	TP53;UBC;UBA52;UBB;RPS27A;PSMD9;CDKN2A;ATM;MDM2;PSMC6;PSMD4;PSMD14;PSMB8;CHEK2;PSMC3;PSMC5;PSMA7;PSMA6;PSMD10;PSMA3;PSMC2;PSMB9;PSMD7;PSMB2;PSMD2;PSMA5;PSMC1;PSMB1;PSMD6;PSMA4;PSMC4;PSMB5;PSMA1;PSMD8;PSMD12;PSMD11;PSMD3;PSMB10;PSME2;PSMD1;PSMA2;PSMB6;PSME1;PSME4;PSMB7;PSME3;PSMD13;RFWD2;PSMB4;PSMB11;PSMA8;PSMB3
APC/C:Cdc20 mediated degradation of Securin	0.773873	1.24532	0.025	0.187876	68	65	UBC;UBA52;UBB;RPS27A;PSMD9;UBE2D1;PSMC6;UBE2S;CDC20;PSMD4;CDC27;PSMD14;PSMB8;UBE2E1;CDC16;PSMC3;PSMC5;PSMA7;PSMA6;PSMD10;PSMA3;PSMC2;CDC23;UBE2C;ANAPC11;PSMB9;PSMD7;PSMB2;ANAPC5;ANAPC10;ANAPC1;PSMD2;PSMA5;PSMC1;PSMB1;PSMD6;PSMA4;ANAPC4;PSMC4;PSMB5;PSMA1;ANAPC7;PSMD8;PSMD12;PSMD11;PSMD3;PSMB10;CDC26;PSME2;PSMD1;PSMA2;PSMB6;PSME1;PSME4;PSMB7;PSME3;PSMD13;PSMB4;PSMB11;PSMA8;PSMB3;PSMD5;PTTG1;PSMF1;A…	UBC;UBA52;UBB;RPS27A;PSMD9;UBE2D1;PSMC6;UBE2S;CDC20;PSMD4;CDC27;PSMD14;PSMB8;UBE2E1;CDC16;PSMC3;PSMC5;PSMA7;PSMA6;PSMD10;PSMA3;PSMC2;CDC23;UBE2C;ANAPC11;PSMB9;PSMD7;PSMB2;ANAPC5;ANAPC10;ANAPC1;PSMD2;PSMA5;PSMC1;PSMB1;PSMD6;PSMA4;ANAPC4;PSMC4;PSMB5;PSMA1;ANAPC7;PSMD8;PSMD12;PSMD11;PSMD3;PSMB10;CDC26;PSME2;PSMD1;PSMA2;PSMB6;PSME1;PSME4;PSMB7;PSME3;PSMD13;PSMB4;PSMB11;PSMA8;PSMB3
Signaling by NOTCH	0.767914	1.24578	0	0.187901	217	169	AKT1;JUN;EGF;STAT1;FURIN;RBX1;ST3GAL4;TP53;MYC;UBC;UBA52;EGFR;UBB;RPS27A;CCND1;PSMD9;NOTCH1;SMAD3;CREB1;EP300;ACTA2;HDAC1;CREBBP;GZMB;HDAC9;HIF1A;YWHAZ;PSMC6;KAT2B;HDAC2;HDAC3;CUL1;ITCH;PSEN1;H2AFX;ARRB1;ARRB2;SKP1;MIB2;NCOR1;NOTCH2;HDAC6;RBPJ;FBXW7;SNW1;PSMD4;PSMD14;PSMB8;MIB1;FLT4;ST3GAL3;RUNX1;NCOR2;KAT2A;PSMC3;YBX1;NOTCH3;PSMC5;ADAM17;IKZF1;PSMA7;PSMA6;PSMD10;PSMA3;PSMC2;NOTCH4;CCNC;PSMB9;JAG…	AKT1;JUN;EGF;STAT1;FURIN;RBX1;ST3GAL4;TP53;MYC;UBC;UBA52;EGFR;UBB;RPS27A;CCND1;PSMD9;NOTCH1;SMAD3;CREB1;EP300;ACTA2;HDAC1;CREBBP;GZMB;HDAC9;HIF1A;YWHAZ;PSMC6;KAT2B;HDAC2;HDAC3;CUL1;ITCH;PSEN1;H2AFX;ARRB1;ARRB2;SKP1;MIB2;NCOR1;NOTCH2;HDAC6;RBPJ;FBXW7;SNW1;PSMD4;PSMD14;PSMB8;MIB1;FLT4;ST3GAL3;RUNX1;NCOR2;KAT2A;PSMC3;YBX1;NOTCH3;PSMC5;ADAM17;IKZF1;PSMA7;PSMA6;PSMD10;PSMA3;PSMC2;NOTCH4;CCNC;PSMB9;JAG…
Synthesis of substrates in N-glycan biosythesis	0.772288	1.24612	0.041	0.187903	63	59	ST3GAL1;ST6GAL1;ST3GAL2;ST6GALNAC3;ST6GALNAC4;ST6GALNAC2;ST3GAL4;CTSA;ST3GAL3;DPM1;NPL;ST6GALNAC1;NANS;ALG5;GMDS;PGM3;ST8SIA5;ST8SIA1;PMM2;GNE;DOLPP1;MPI;ST8SIA2;DPM2;SLC35C1;SRD5A3;GFPT1;NAGK;SLC17A5;TSTA3;ST3GAL5;PMM1;ST6GALNAC5;GFPT2;NEU3;MVD;DPM3;ST3GAL6;ST6GALNAC6;ST8SIA4;NUS1;ST8SIA6;DHDDS;GMPPB;SLC35A1;CMAS;GMPPA;GNPNAT1;ST6GAL2;NEU4;NEU2;UAP1;NUDT14;NEU1;RENBP;ST8SIA3;NANP;AMDHD2;FPGT	ST3GAL1;ST6GAL1;ST3GAL2;ST6GALNAC3;ST6GALNAC4;ST6GALNAC2;ST3GAL4
p53-Dependent G1 DNA Damage Response	0.768263	1.24516	0.039	0.187911	66	65	TP53;UBC;UBA52;UBB;RPS27A;PSMD9;CDKN2A;CDK2;CDKN1A;ATM;MDM2;CCNE1;CDKN1B;PSMC6;PSMD4;PSMD14;PSMB8;CCNA2;CHEK2;PSMC3;PSMC5;PSMA7;PSMA6;PSMD10;PSMA3;PSMC2;PSMB9;CCNA1;PSMD7;PSMB2;PSMD2;PSMA5;PSMC1;PSMB1;PSMD6;PSMA4;PSMC4;PSMB5;PSMA1;PSMD8;PSMD12;PSMD11;PSMD3;PSMB10;PSME2;PSMD1;PSMA2;PSMB6;PSME1;PSME4;PSMB7;PSME3;PSMD13;RFWD2;PSMB4;PSMB11;PSMA8;PSMB3;MDM4;CCNE2;PSMD5;PCBP4;PSMF1;PHF20;ZNF385A	TP53;UBC;UBA52;UBB;RPS27A;PSMD9;CDKN2A;CDK2;CDKN1A;ATM;MDM2;CCNE1;CDKN1B;PSMC6;PSMD4;PSMD14;PSMB8;CCNA2;CHEK2;PSMC3;PSMC5;PSMA7;PSMA6;PSMD10;PSMA3;PSMC2;PSMB9;CCNA1;PSMD7;PSMB2;PSMD2;PSMA5;PSMC1;PSMB1;PSMD6;PSMA4;PSMC4;PSMB5;PSMA1;PSMD8;PSMD12;PSMD11;PSMD3;PSMB10;PSME2;PSMD1;PSMA2;PSMB6;PSME1;PSME4;PSMB7;PSME3;PSMD13;RFWD2;PSMB4;PSMB11;PSMA8;PSMB3
Hh mutants that don't undergo autocatalytic processing are degraded by ERAD	0.777863	1.24485	0.054	0.188173	56	55	VCP;UBC;UBA52;UBB;RPS27A;PSMD9;SHH;PSMC6;PSMD4;PSMD14;PSMB8;PSMC3;PSMC5;PSMA7;PSMA6;PSMD10;PSMA3;PSMC2;OS9;PSMB9;PSMD7;PSMB2;PSMD2;PSMA5;PSMC1;PSMB1;SYVN1;SEL1L;PSMD6;PSMA4;PSMC4;PSMB5;PSMA1;PSMD8;PSMD12;PSMD11;PSMD3;ERLEC1;PSMB10;PSME2;PSMD1;PSMA2;PSMB6;PSME1;PSME4;PSMB7;PSME3;PSMD13;PSMB4;PSMB11;PSMA8;PSMB3;PSMD5;DERL2;PSMF1	VCP;UBC;UBA52;UBB;RPS27A;PSMD9;SHH;PSMC6;PSMD4;PSMD14;PSMB8;PSMC3;PSMC5;PSMA7;PSMA6;PSMD10;PSMA3;PSMC2;OS9;PSMB9;PSMD7;PSMB2;PSMD2;PSMA5;PSMC1;PSMB1;SYVN1;SEL1L;PSMD6;PSMA4;PSMC4;PSMB5;PSMA1;PSMD8;PSMD12;PSMD11;PSMD3;ERLEC1;PSMB10;PSME2;PSMD1;PSMA2;PSMB6;PSME1;PSME4;PSMB7;PSME3;PSMD13;PSMB4;PSMB11;PSMA8;PSMB3
Antigen processing-Cross presentation	0.768701	1.2444	0.014	0.188787	102	97	MYD88;CHUK;IKBKG;IKBKB;UBC;UBA52;UBB;TLR4;TLR2;RPS27A;PSMD9;TLR1;HLA-A;B2M;CTSS;CALR;SEC61A1;TLR6;PSMC6;HLA-E;HLA-B;HLA-C;BTK;TIRAP;PDIA3;CD36;FCGR1A;HLA-G;CD14;LY96;PSMD4;PSMD14;PSMB8;SEC61A2;CYBB;ITGAV;SEC61B;HLA-F;PSMC3;PSMC5;PSMA7;PSMA6;PSMD10;PSMA3;PSMC2;NCF1;PSMB9;PSMD7;PSMB2;PSMD2;PSMA5;PSMC1;PSMB1;PSMD6;PSMA4;NCF2;PSMC4;PSMB5;PSMA1;PSMD8;PSMD12;PSMD11;PSMD3;VAMP3;PSMB10;PSME2;VAMP8;PSMD1;…	MYD88;CHUK;IKBKG;IKBKB;UBC;UBA52;UBB;TLR4;TLR2;RPS27A;PSMD9;TLR1;HLA-A;B2M;CTSS;CALR;SEC61A1;TLR6;PSMC6;HLA-E;HLA-B;HLA-C;BTK;TIRAP;PDIA3;CD36;FCGR1A;HLA-G;CD14;LY96;PSMD4;PSMD14;PSMB8;SEC61A2;CYBB;ITGAV;SEC61B;HLA-F;PSMC3;PSMC5;PSMA7;PSMA6;PSMD10;PSMA3;PSMC2;NCF1;PSMB9;PSMD7;PSMB2;PSMD2;PSMA5;PSMC1;PSMB1;PSMD6;PSMA4;NCF2;PSMC4;PSMB5;PSMA1;PSMD8;PSMD12;PSMD11;PSMD3;VAMP3;PSMB10;PSME2;VAMP8;PSMD1;…
Ub-specific processing proteases	0.768516	1.24391	0.002	0.189398	205	158	SMAD2;DDX58;TRAF6;BECN1;NFKBIA;IFIH1;IKBKG;RIPK1;TGFBR1;MAP3K7;SMAD7;TP53;MYC;UBC;UBA52;UBB;PTEN;RPS27A;PSMD9;SMAD3;CFTR;SMAD4;MDM2;HIF1A;BIRC3;HGS;TRAF2;BIRC2;TAB1;PSMC6;TNKS2;GATA3;ARRB1;USP18;VDAC1;ARRB2;TNKS;KEAP1;CDC20;STAM2;TRRAP;CYLD;PSMD4;USP8;SMURF2;AXIN1;PSMD14;PSMB8;SKP2;IDE;CCNA2;IL33;KAT2A;PSMC3;ADRB2;CDC25A;PSMC5;USP7;PSMA7;PSMA6;PSMD10;PSMA3;PSMC2;PSMB9;SIAH2;WDR48;USP2;CCNA1;PSMD7…	SMAD2;DDX58;TRAF6;BECN1;NFKBIA;IFIH1;IKBKG;RIPK1;TGFBR1;MAP3K7;SMAD7;TP53;MYC;UBC;UBA52;UBB;PTEN;RPS27A;PSMD9;SMAD3;CFTR;SMAD4;MDM2;HIF1A;BIRC3;HGS;TRAF2;BIRC2;TAB1;PSMC6;TNKS2;GATA3;ARRB1;USP18;VDAC1;ARRB2;TNKS;KEAP1;CDC20;STAM2;TRRAP;CYLD;PSMD4;USP8;SMURF2;AXIN1;PSMD14;PSMB8;SKP2;IDE;CCNA2;IL33;KAT2A;PSMC3;ADRB2;CDC25A;PSMC5;USP7;PSMA7;PSMA6;PSMD10;PSMA3;PSMC2;PSMB9;SIAH2;WDR48;USP2;CCNA1;PSMD7…
DAG and IP3 signaling	0.767509	1.24359	0.116116	0.189789	41	35	CREB1;PRKACA;PRKACB;PRKACG;PRKCE;ADCY3;PRKCD;PRKAR2A;PRKAR2B;ADCY5;ADCY2;ADCY6;PRKAR1B;ADCY4;ADCY7;ADCY9;PLCG1;PRKCG;ITPR1;CAMK2G;PRKX;CAMK2A;CAMK2B;CAMK4;KPNA2;CAMK2D;ITPR3;CAMKK2;CAMKK1;AHCYL1;ITPR2;PDE1B;NBEA;PDE1A;PDE1C	CREB1;PRKACA;PRKACB;PRKACG;PRKCE;ADCY3;PRKCD;PRKAR2A;PRKAR2B;ADCY5;ADCY2;ADCY6;PRKAR1B;ADCY4;ADCY7;ADCY9;PLCG1;PRKCG;ITPR1;CAMK2G
FBXL7 down-regulates AURKA during mitotic entry and in early mitosis	0.771665	1.24218	0.062	0.190026	55	54	RBX1;UBC;UBA52;UBB;RPS27A;PSMD9;PSMC6;CUL1;SKP1;PSMD4;AURKA;PSMD14;PSMB8;PSMC3;PSMC5;PSMA7;PSMA6;PSMD10;PSMA3;PSMC2;PSMB9;PSMD7;PSMB2;PSMD2;PSMA5;PSMC1;PSMB1;PSMD6;PSMA4;PSMC4;PSMB5;PSMA1;PSMD8;PSMD12;PSMD11;PSMD3;PSMB10;PSME2;PSMD1;PSMA2;PSMB6;PSME1;PSME4;PSMB7;PSME3;PSMD13;PSMB4;PSMB11;PSMA8;PSMB3;FBXL7;FBXL18;PSMD5;PSMF1	RBX1;UBC;UBA52;UBB;RPS27A;PSMD9;PSMC6;CUL1;SKP1;PSMD4;AURKA;PSMD14;PSMB8;PSMC3;PSMC5;PSMA7;PSMA6;PSMD10;PSMA3;PSMC2;PSMB9;PSMD7;PSMB2;PSMD2;PSMA5;PSMC1;PSMB1;PSMD6;PSMA4;PSMC4;PSMB5;PSMA1;PSMD8;PSMD12;PSMD11;PSMD3;PSMB10;PSME2;PSMD1;PSMA2;PSMB6;PSME1;PSME4;PSMB7;PSME3;PSMD13;PSMB4;PSMB11;PSMA8;PSMB3
Degradation of DVL	0.773848	1.24331	0.034	0.190042	57	56	RBX1;UBC;UBA52;UBB;RPS27A;PSMD9;PSMC6;CUL3;DVL2;PSMD4;PSMD14;PSMB8;PSMC3;PSMC5;PSMA7;PSMA6;PSMD10;PSMA3;PSMC2;PSMB9;PSMD7;PSMB2;PSMD2;PSMA5;PSMC1;PSMB1;PSMD6;PSMA4;PSMC4;PSMB5;PSMA1;PSMD8;PSMD12;PSMD11;PSMD3;DVL3;PSMB10;PSME2;PSMD1;PSMA2;PSMB6;PSME1;PSME4;PSMB7;PSME3;PSMD13;PSMB4;PSMB11;PSMA8;PSMB3;PSMD5;HECW1;PSMF1;DACT1;KLHL12;DVL1	RBX1;UBC;UBA52;UBB;RPS27A;PSMD9;PSMC6;CUL3;DVL2;PSMD4;PSMD14;PSMB8;PSMC3;PSMC5;PSMA7;PSMA6;PSMD10;PSMA3;PSMC2;PSMB9;PSMD7;PSMB2;PSMD2;PSMA5;PSMC1;PSMB1;PSMD6;PSMA4;PSMC4;PSMB5;PSMA1;PSMD8;PSMD12;PSMD11;PSMD3;DVL3;PSMB10;PSME2;PSMD1;PSMA2;PSMB6;PSME1;PSME4;PSMB7;PSME3;PSMD13;PSMB4;PSMB11;PSMA8;PSMB3
CDK-mediated phosphorylation and removal of Cdc6	0.77501	1.24219	0.032	0.190326	73	69	UBC;UBA52;UBB;RPS27A;PSMD9;CDK2;CCNE1;UBE2D1;PSMC6;UBE2S;PSMD4;CDC27;PSMD14;PSMB8;CCNA2;UBE2E1;CDC16;PSMC3;PSMC5;CDC6;PSMA7;PSMA6;PSMD10;PSMA3;PSMC2;CDC23;UBE2C;ANAPC11;PSMB9;CCNA1;PSMD7;PSMB2;ANAPC5;ANAPC10;ANAPC1;PSMD2;PSMA5;PSMC1;PSMB1;PSMD6;PSMA4;ANAPC4;PSMC4;PSMB5;PSMA1;ANAPC7;PSMD8;PSMD12;PSMD11;PSMD3;PSMB10;CDC26;PSME2;PSMD1;PSMA2;PSMB6;PSME1;PSME4;PSMB7;PSME3;PSMD13;PSMB4;PSMB11;PSMA8;PSM…	UBC;UBA52;UBB;RPS27A;PSMD9;CDK2;CCNE1;UBE2D1;PSMC6;UBE2S;PSMD4;CDC27;PSMD14;PSMB8;CCNA2;UBE2E1;CDC16;PSMC3;PSMC5;CDC6;PSMA7;PSMA6;PSMD10;PSMA3;PSMC2;CDC23;UBE2C;ANAPC11;PSMB9;CCNA1;PSMD7;PSMB2;ANAPC5;ANAPC10;ANAPC1;PSMD2;PSMA5;PSMC1;PSMB1;PSMD6;PSMA4;ANAPC4;PSMC4;PSMB5;PSMA1;ANAPC7;PSMD8;PSMD12;PSMD11;PSMD3;PSMB10;CDC26;PSME2;PSMD1;PSMA2;PSMB6;PSME1;PSME4;PSMB7;PSME3;PSMD13;PSMB4;PSMB11;PSMA8;PSM…
Regulation of RUNX2 expression and activity	0.775991	1.24249	0.033	0.190336	73	70	STAT1;GSK3B;RBX1;UBC;UBA52;UBB;RPS27A;ESR1;PSMD9;NR3C1;PSMC6;BMP2;CUL1;SKP1;RUNX2;SMURF1;STUB1;FBXW7;PSMD4;PSMD14;PSMB8;SKP2;WWP1;PSMC3;PSMC5;PPARGC1A;PSMA7;PSMA6;PSMD10;PSMA3;PSMC2;PSMB9;PSMD7;PSMB2;PSMD2;PSMA5;PSMC1;PSMB1;PSMD6;PSMA4;PSMC4;PSMB5;PSMA1;PSMD8;PSMD12;PSMD11;PSMD3;PSMB10;PSME2;PSMD1;PSMA2;PSMB6;PSME1;PSME4;PSMB7;PSME3;PSMD13;PSMB4;PSMB11;PSMA8;PSMB3;MSX2;PSMD5;PSMF1;ESRRA;CBFB;PPAR…	STAT1;GSK3B;RBX1;UBC;UBA52;UBB;RPS27A;ESR1;PSMD9;NR3C1;PSMC6;BMP2;CUL1;SKP1;RUNX2;SMURF1;STUB1;FBXW7;PSMD4;PSMD14;PSMB8;SKP2;WWP1;PSMC3;PSMC5;PPARGC1A;PSMA7;PSMA6;PSMD10;PSMA3;PSMC2;PSMB9;PSMD7;PSMB2;PSMD2;PSMA5;PSMC1;PSMB1;PSMD6;PSMA4;PSMC4;PSMB5;PSMA1;PSMD8;PSMD12;PSMD11;PSMD3;PSMB10;PSME2;PSMD1;PSMA2;PSMB6;PSME1;PSME4;PSMB7;PSME3;PSMD13;PSMB4;PSMB11;PSMA8;PSMB3
Inwardly rectifying K+ channels	0.771077	1.24234	0.113	0.190342	35	34	GNB1;GNB2;GNGT1;GNB3;GNB5;GNG13;GNB4;GNG2;GNG7;GNG5;GNG12;GNG10;GNG8;GNG4;GNG3;GNG11;GABBR2;GABBR1;ABCC8;KCNJ11;KCNJ6;KCNJ1;KCNJ15;KCNJ2;KCNJ5;KCNJ10;ABCC9;KCNJ3;KCNJ16;KCNJ8;KCNJ4;KCNJ12;KCNJ9;KCNJ14	GNB1;GNB2;GNGT1;GNB3;GNB5;GNG13;GNB4;GNG2;GNG7;GNG5;GNG12;GNG10;GNG8;GNG4;GNG3;GNG11;GABBR2;GABBR1;ABCC8
Regulation of TP53 Activity	0.766628	1.24265	0.001	0.190364	160	151	AKT1;MTOR;MAPK14;MAPK11;MAP2K6;MLST8;PPP1R13B;TP53;UBC;UBA52;UBB;PPP2CA;RPS27A;EP300;CDKN2A;CDK2;HDAC1;EHMT2;EHMT1;ATM;CDK1;PPP2CB;MDM2;PPP2R1A;TBP;BRCA1;CDK5;AKT2;TAF1;HDAC2;STK11;ATR;PML;AKT3;CSNK2A1;RFC4;CHEK1;SGK1;RFC3;RFC5;RFC2;PPP2R5C;RICTOR;TAF1L;PRKAA1;RBBP7;PLK3;PRKAA2;AURKA;PPP2R1B;CCNA2;CHEK2;RPA1;PRKAB2;RBBP4;PRKAB1;DAXX;CSNK2A2;RAD17;USP7;KAT5;TP63;HIPK2;RAD50;USP2;CCNA1;PRKAG1;EXO1;…	AKT1;MTOR;MAPK14;MAPK11;MAP2K6;MLST8;PPP1R13B;TP53;UBC;UBA52;UBB;PPP2CA;RPS27A;EP300;CDKN2A;CDK2;HDAC1;EHMT2;EHMT1;ATM;CDK1;PPP2CB;MDM2;PPP2R1A;TBP;BRCA1;CDK5;AKT2;TAF1;HDAC2;STK11;ATR;PML;AKT3;CSNK2A1;RFC4;CHEK1;SGK1;RFC3;RFC5;RFC2;PPP2R5C;RICTOR;TAF1L;PRKAA1;RBBP7;PLK3;PRKAA2;AURKA;PPP2R1B;CCNA2;CHEK2;RPA1;PRKAB2;RBBP4;PRKAB1;DAXX;CSNK2A2;RAD17;USP7;KAT5;TP63;HIPK2;RAD50;USP2;CCNA1;PRKAG1;EXO1;…
Sema4D in semaphorin signaling	0.764118	1.24292	0.172	0.190468	24	24	RHOA;ERBB2;MYH14;RAC1;MET;RHOB;RHOC;RRAS;MYL9;ROCK2;MYH9;ROCK1;MYH11;MYL12B;LIMK1;MYH10;MYL6;RND1;LIMK2;ARHGEF12;PLXNB1;ARHGAP35;ARHGEF11;SEMA4D	RHOA;ERBB2;MYH14;RAC1;MET;RHOB;RHOC;RRAS;MYL9;ROCK2;MYH9;ROCK1;MYH11;MYL12B;LIMK1;MYH10;MYL6;RND1
Lewis blood group biosynthesis	0.7723	1.24271	0.22022	0.190567	18	18	ST3GAL4;FUT4;FUT7;FUT3;ST3GAL3;FUT6;FUT5;FUT9;FUT2;FUT11;FUT10;B3GALT4;B3GALT5;ST3GAL6;ST6GALNAC6;B4GALNT2;B3GALT1;B3GALT2	ST3GAL4;FUT4;FUT7;FUT3;ST3GAL3;FUT6;FUT5;FUT9;FUT2
Integrin cell surface interactions	0.773647	1.24134	0.035	0.190981	66	66	SPP1;FGA;FGG;FGB;ICAM1;CD44;ITGAM;KDR;CDH1;VCAM1;ITGA2;ITGAX;FN1;THBS1;ITGB1;ITGB2;VTN;ITGA2B;LUM;ITGB3;ITGA5;TNC;ITGAE;ITGAV;ITGAL;ITGA4;HSPG2;COL18A1;COMP;ICAM3;COL4A1;ITGB6;IBSP;ITGB7;FBN1;ITGA1;AGRN;ITGA6;F11R;CD47;ITGB5;BSG;ITGB8;MADCAM1;COL4A2;ITGA3;ICAM2;COL4A3;ITGA9;COL4A4;ITGA7;ITGAD;COL9A1;ITGA8;COL9A3;ITGA11;COL9A2;ICAM5;JAM3;ITGA10;COL16A1;JAM2;COL23A1;COL13A1;ICAM4;PECAM1	SPP1;FGA;FGG;FGB;ICAM1;CD44;ITGAM;KDR;CDH1;VCAM1;ITGA2;ITGAX;FN1;THBS1;ITGB1;ITGB2;VTN;ITGA2B;LUM;ITGB3;ITGA5;TNC;ITGAE;ITGAV;ITGAL;ITGA4;HSPG2
Notch-HLH transcription pathway	0.773433	1.24142	0.134134	0.191146	28	27	NOTCH1;HDAC1;CREBBP;HDAC9;KAT2B;HDAC2;HDAC3;NCOR1;NOTCH2;HDAC6;RBPJ;SNW1;NCOR2;KAT2A;NOTCH3;NOTCH4;HDAC5;HDAC8;HDAC7;TBL1XR1;HDAC10;HDAC11;TBL1X;MAML1;MAMLD1;MAML2;MAML3	NOTCH1;HDAC1;CREBBP;HDAC9;KAT2B;HDAC2;HDAC3;NCOR1;NOTCH2;HDAC6;RBPJ;SNW1;NCOR2;KAT2A;NOTCH3;NOTCH4;HDAC5;HDAC8
TNF receptor superfamily (TNFSF) members mediating non-canonical NF-kB pathway	0.757437	1.24107	0.260302	0.191198	17	15	CD40LG;CD40;BIRC3;TRAF2;BIRC2;TNFSF11;LTA;TNFRSF11A;TNFRSF13C;TNFSF12;LTBR;TNFSF14;TNFRSF12A;LTB;MAP3K14	CD40LG;CD40;BIRC3;TRAF2;BIRC2;TNFSF11
Regulation of Apoptosis	0.7751	1.24059	0.055	0.191509	53	51	UBC;UBA52;UBB;RPS27A;PSMD9;PSMC6;PAK2;PSMD4;PSMD14;PSMB8;PSMC3;PSMC5;PSMA7;PSMA6;PSMD10;PSMA3;PSMC2;PSMB9;PSMD7;PSMB2;PSMD2;PSMA5;PSMC1;PSMB1;PSMD6;PSMA4;PSMC4;PSMB5;PSMA1;PSMD8;PSMD12;PSMD11;PSMD3;PSMB10;PSME2;PSMD1;PSMA2;PSMB6;PSME1;PSME4;PSMB7;PSME3;PSMD13;PSMB4;PSMB11;PSMA8;PSMB3;PSMD5;PSMF1;OPA1;ARHGAP10	UBC;UBA52;UBB;RPS27A;PSMD9;PSMC6;PAK2;PSMD4;PSMD14;PSMB8;PSMC3;PSMC5;PSMA7;PSMA6;PSMD10;PSMA3;PSMC2;PSMB9;PSMD7;PSMB2;PSMD2;PSMA5;PSMC1;PSMB1;PSMD6;PSMA4;PSMC4;PSMB5;PSMA1;PSMD8;PSMD12;PSMD11;PSMD3;PSMB10;PSME2;PSMD1;PSMA2;PSMB6;PSME1;PSME4;PSMB7;PSME3;PSMD13;PSMB4;PSMB11;PSMA8;PSMB3
Cross-presentation of soluble exogenous antigens (endosomes)	0.771492	1.23863	0.061	0.191622	50	49	PSMD9;PSMC6;FCGR1A;PSMD4;PSMD14;PSMB8;PSMC3;PSMC5;PSMA7;PSMA6;PSMD10;PSMA3;PSMC2;PSMB9;PSMD7;PSMB2;PSMD2;PSMA5;PSMC1;PSMB1;PSMD6;PSMA4;PSMC4;PSMB5;PSMA1;PSMD8;PSMD12;PSMD11;PSMD3;PSMB10;PSME2;PSMD1;PSMA2;PSMB6;CD207;PSME1;PSME4;FCGR1B;PSMB7;PSME3;PSMD13;MRC1;PSMB4;PSMB11;PSMA8;PSMB3;PSMD5;PSMF1;MRC2	PSMD9;PSMC6;FCGR1A;PSMD4;PSMD14;PSMB8;PSMC3;PSMC5;PSMA7;PSMA6;PSMD10;PSMA3;PSMC2;PSMB9;PSMD7;PSMB2;PSMD2;PSMA5;PSMC1;PSMB1;PSMD6;PSMA4;PSMC4;PSMB5;PSMA1;PSMD8;PSMD12;PSMD11;PSMD3;PSMB10;PSME2;PSMD1;PSMA2;PSMB6;CD207;PSME1;PSME4;FCGR1B;PSMB7;PSME3;PSMD13;MRC1;PSMB4;PSMB11;PSMA8;PSMB3
Cargo recognition for clathrin-mediated endocytosis	0.770151	1.24068	0.006	0.191636	105	100	EGF;AGTR1;CD4;CD3G;TGFA;UBC;UBA52;EGFR;UBB;RPS27A;TF;IL7R;GRB2;CFTR;LDLR;HGS;TFRC;SH3GL1;AVPR2;CLTC;CBL;APOB;AVP;ARRB1;SCARB2;ARRB2;DVL2;NEDD8;UBQLN2;STAM2;UBQLN1;HBEGF;WNT5A;EPS15;COPS5;IGF2R;VAMP7;STAM;AP2M1;CLTCL1;AP2A1;COPS6;ADRB2;TGOLN2;AP2B1;CD3D;CHRM2;EREG;VAMP2;LRP2;ITSN2;ITSN1;M6PR;TACR1;SH3GL2;SH3KBP1;AP2A2;VAMP3;CLTA;AP2S1;VAMP8;COPS2;FZD4;AGFG1;CLTB;VAMP4;SYT1;EPS15L1;PICALM;DAB2;SH3G…	EGF;AGTR1;CD4;CD3G;TGFA;UBC;UBA52;EGFR;UBB;RPS27A;TF;IL7R;GRB2;CFTR;LDLR;HGS;TFRC;SH3GL1;AVPR2;CLTC;CBL;APOB;AVP;ARRB1;SCARB2;ARRB2;DVL2;NEDD8;UBQLN2;STAM2;UBQLN1;HBEGF;WNT5A;EPS15;COPS5;IGF2R;VAMP7;STAM;AP2M1;CLTCL1;AP2A1;COPS6;ADRB2;TGOLN2;AP2B1;CD3D;CHRM2;EREG;VAMP2;LRP2;ITSN2;ITSN1;M6PR;TACR1;SH3GL2
G-protein mediated events	0.773865	1.23996	0.072	0.191692	54	47	MAPK1;CREB1;PRKACA;PRKACB;PRKACG;ADCY3;PRKCD;PRKAR2A;PRKAR2B;ADCY5;GNAI3;ADCY2;ADCY6;PRKAR1B;ADCY4;ADCY7;ADCY9;GNAI1;GNAI2;PRKCG;ITPR1;GNAT3;CAMK2G;PLCB3;GNAZ;PLCB2;PRKX;PLA2G4A;PLCB1;CAMK2A;CAMK2B;CAMK4;GNAT2;GNAT1;KPNA2;PLCB4;CAMK2D;ITPR3;CAMKK2;GNAL;CAMKK1;AHCYL1;ITPR2;PDE1B;NBEA;PDE1A;PDE1C	MAPK1;CREB1;PRKACA;PRKACB;PRKACG;ADCY3;PRKCD;PRKAR2A;PRKAR2B;ADCY5;GNAI3;ADCY2;ADCY6;PRKAR1B;ADCY4;ADCY7;ADCY9;GNAI1;GNAI2;PRKCG;ITPR1;GNAT3;CAMK2G;PLCB3;GNAZ;PLCB2;PRKX;PLA2G4A;PLCB1;CAMK2A;CAMK2B;CAMK4;GNAT2;GNAT1;KPNA2;PLCB4;CAMK2D;ITPR3;CAMKK2
DNA Damage/Telomere Stress Induced Senescence	0.755561	1.23872	0.151151	0.191736	61	28	RB1;TP53;CDK2;CDKN1A;ATM;CCNE1;CDKN1B;H2AFX;CCNA2;KAT5;RAD50;CCNA1;NBN;LMNB1;CCNE2;TERF2;CABIN1;HMGA2;ASF1A;TERF2IP;EP400;TERF1;HMGA1;HIRA;TINF2;POT1;ACD;UBN1	RB1;TP53;CDK2;CDKN1A;ATM;CCNE1;CDKN1B;H2AFX;CCNA2;KAT5;RAD50;CCNA1
G1/S DNA Damage Checkpoints	0.768968	1.24026	0.031	0.191781	68	67	TP53;UBC;UBA52;UBB;RPS27A;PSMD9;CDKN2A;CDK2;CDKN1A;ATM;MDM2;CCNE1;CDKN1B;PSMC6;CHEK1;PSMD4;PSMD14;PSMB8;CCNA2;CHEK2;PSMC3;CDC25A;PSMC5;PSMA7;PSMA6;PSMD10;PSMA3;PSMC2;PSMB9;CCNA1;PSMD7;PSMB2;PSMD2;PSMA5;PSMC1;PSMB1;PSMD6;PSMA4;PSMC4;PSMB5;PSMA1;PSMD8;PSMD12;PSMD11;PSMD3;PSMB10;PSME2;PSMD1;PSMA2;PSMB6;PSME1;PSME4;PSMB7;PSME3;PSMD13;RFWD2;PSMB4;PSMB11;PSMA8;PSMB3;MDM4;CCNE2;PSMD5;PCBP4;PSMF1;PHF20;Z…	TP53;UBC;UBA52;UBB;RPS27A;PSMD9;CDKN2A;CDK2;CDKN1A;ATM;MDM2;CCNE1;CDKN1B;PSMC6;CHEK1;PSMD4;PSMD14;PSMB8;CCNA2;CHEK2;PSMC3;CDC25A;PSMC5;PSMA7;PSMA6;PSMD10;PSMA3;PSMC2;PSMB9;CCNA1;PSMD7;PSMB2;PSMD2;PSMA5;PSMC1;PSMB1;PSMD6;PSMA4;PSMC4;PSMB5;PSMA1;PSMD8;PSMD12;PSMD11;PSMD3;PSMB10;PSME2;PSMD1;PSMA2;PSMB6;PSME1;PSME4;PSMB7;PSME3;PSMD13;RFWD2;PSMB4;PSMB11;PSMA8;PSMB3
[truncated: 509 more rows]
