# Supplementary material for: Network machine learning maps phytochemically rich “Hyperfoods” to fight COVID-19
Source: Hum Genomics. 2021 Jan 2;15:1. doi: 10.1186/s40246-020-00297-x (PMC7775839; doi:10.1186/s40246-020-00297-x)
Supplement: Supplementary file 3 — Additional file 3. Best parameters model with aggregated interactome. [file 40246_2020_297_MOESM3_ESM.xlsx]

## Sheet: Aggregated SARS-CoV-2
Positive_count	Negative_count	Other_count	Disease_target	Disease_genome	Disease_PageRank_c	STRING	Compound_PageRank_c	STITCH	Max_Top_STITCH_conn	Limit_conn	Sensitivity_mean	Specificity_mean	Balanced_accuracy_mean	Sensitivity_std	Specificity_std	Balanced_accuracy_std
28	4260	4954	Target_Cell_Sympt_Strict	score_25	0.2	100	0.0001	0	15	10	0.857333	0.840423	0.848878	0.140006	0.019144	0.062999
28	4260	4954	Target_Cell_Sympt_Strict	score_25	0.4	0	0.0001	0	15	10	0.822667	0.867887	0.845277	0.129519	0.020259	0.062993
28	4260	4954	Target_Cell_Sympt_Strict	score_25	0.4	0	0.0004	0	15	10	0.836	0.854366	0.845183	0.138217	0.014972	0.066068
28	4260	4954	Target_Cell_Sympt_Strict	score_25	0.4	150	0.0009	0	15	10	0.830667	0.854648	0.842657	0.163821	0.019926	0.078227
28	4260	4954	Target_Cell_Sympt_Strict	score_25	0.4	0	0.0009	0	15	10	0.832	0.853146	0.842573	0.169044	0.020172	0.079523
28	4260	4954	Target_Cell_Sympt_Strict	score_25	0.4	250	0.0007	0	15	10	0.828	0.856714	0.842357	0.166715	0.018034	0.077078
28	4260	4954	Target_Cell_Sympt_Strict	score_25	0.4	100	0.0001	0	15	10	0.814667	0.869765	0.842216	0.128264	0.011425	0.062508
28	4260	4954	Target_Cell_Sympt_Strict	score_20	0.7	500	0.4	0	15	10	0.818667	0.864695	0.841681	0.133026	0.013093	0.066293
19	4260	4963	Target_Cell_Strict	score_25	0.7	0	0.0002	0	15	10	0.843333	0.83939	0.841362	0.191949	0.018557	0.091097
28	4260	4954	Target_Cell_Sympt_Strict	score_25	0.4	0	0.001	0	15	10	0.828	0.853615	0.840808	0.116497	0.015124	0.056587
28	4260	4954	Target_Cell_Sympt_Strict	score_25	0.4	200	0.0002	0	15	10	0.816	0.86507	0.840535	0.169737	0.014792	0.081551
28	4260	4954	Target_Cell_Sympt_Strict	score_25	0.2	0	0.0001	0	15	10	0.829333	0.851127	0.84023	0.188401	0.025197	0.084235
28	4260	4954	Target_Cell_Sympt_Strict	score_25	0.4	200	0.0007	0	15	10	0.817333	0.862723	0.840028	0.144567	0.013302	0.068166
19	4260	4963	Target_Cell_Strict	score_30	0.1	100	0.0001	0	15	10	0.836667	0.843146	0.839906	0.187794	0.020739	0.087755
28	4260	4954	Target_Cell_Sympt_Strict	score_25	0.7	100	0.0001	0	15	10	0.825333	0.853897	0.839615	0.160355	0.018403	0.076273
19	4260	4963	Target_Cell_Strict	score_25	1	100	0.0001	0	15	10	0.846667	0.832394	0.839531	0.185113	0.020026	0.086226
28	4260	4954	Target_Cell_Sympt_Strict	score_25	0.2	100	0.0004	0	15	10	0.825333	0.852864	0.839099	0.141195	0.018303	0.06509
28	4260	4954	Target_Cell_Sympt_Strict	score_25	0.4	150	0.0001	0	15	10	0.806667	0.871221	0.838944	0.20955	0.010605	0.104508
19	4260	4963	Target_Cell_Strict	score_25	0.4	100	0.0009	0	15	10	0.836667	0.841127	0.838897	0.200666	0.022935	0.092877
28	4260	4954	Target_Cell_Sympt_Strict	score_25	0.7	200	0.0001	0	15	10	0.829333	0.848075	0.838704	0.101684	0.01966	0.047113
28	4260	4954	Target_Cell_Sympt_Strict	score_25	0.4	100	0.0009	0	15	10	0.821333	0.856056	0.838695	0.175595	0.014957	0.083005
28	4260	4954	Target_Cell_Sympt_Strict	score_25	0.7	100	0.0004	0	15	10	0.833333	0.843568	0.838451	0.141735	0.012552	0.071584
28	4260	4954	Target_Cell_Sympt_Strict	score_25	0.4	250	0.0002	0	15	10	0.814667	0.86216	0.838413	0.136652	0.013764	0.065133
28	4260	4954	Target_Cell_Sympt_Strict	score_25	0.7	150	0.0007	0	15	10	0.834667	0.842113	0.83839	0.130121	0.011705	0.063486
28	4260	4954	Target_Cell_Sympt_Strict	score_25	0.4	100	0.0002	0	15	10	0.813333	0.86338	0.838357	0.172562	0.018697	0.081595
28	4260	4954	Target_Cell_Sympt_Strict	score_25	0.4	100	0.0007	0	15	10	0.818667	0.857653	0.83816	0.177659	0.011137	0.085725
19	4260	4963	Target_Cell_Strict	score_30	0.04	150	0.0001	0	15	10	0.836667	0.839484	0.838075	0.200666	0.014245	0.099508
19	4260	4963	Target_Cell_Strict	score_30	0.1	150	0.0001	0	15	10	0.836667	0.83939	0.838028	0.21276	0.019818	0.098979
19	4260	4963	Target_Cell_Strict	score_25	0.4	150	0.0001	0	15	10	0.83	0.845962	0.837981	0.231517	0.037816	0.106568
28	4260	4954	Target_Cell_Sympt_Strict	score_25	0.4	200	0.0004	0	15	10	0.809333	0.866526	0.83793	0.160422	0.015208	0.075792
28	4260	4954	Target_Cell_Sympt_Strict	score_20	0.7	650	0.4	0	15	10	0.818667	0.857042	0.837854	0.144862	0.013752	0.07019
28	4260	4954	Target_Cell_Sympt_Strict	score_30	0.07	300	0.01	0	300	10	0.809333	0.86554	0.837437	0.139689	0.012148	0.067364
28	4260	4954	Target_Cell_Sympt_Strict	score_25	0.4	200	0.001	0	15	10	0.812	0.862864	0.837432	0.146933	0.018255	0.067823
19	4260	4963	Target_Cell_Strict	score_25	0.4	150	0.0009	0	15	10	0.833333	0.841455	0.837394	0.202759	0.023907	0.096151
28	4260	4954	Target_Cell_Sympt_Strict	score_25	0.4	250	0.001	0	15	10	0.817333	0.857371	0.837352	0.152058	0.016304	0.071504
28	4260	4954	Target_Cell_Sympt_Strict	score_25	0.4	150	0.0002	0	15	10	0.812	0.862676	0.837338	0.186876	0.016318	0.090835
28	4260	4954	Target_Cell_Sympt_Strict	score_25	0.2	200	0.0004	0	15	10	0.818667	0.855493	0.83708	0.141446	0.016104	0.066958
28	4260	4954	Target_Cell_Sympt_Strict	score_25	0.2	150	0.0001	0	15	10	0.830667	0.843474	0.83707	0.156892	0.019535	0.072377
28	4260	4954	Target_Cell_Sympt_Strict	score_25	0.4	150	0.0004	0	15	10	0.810667	0.862254	0.83646	0.198823	0.017538	0.094012
19	4260	4963	Target_Cell_Strict	score_25	0.4	0	0.0007	0	15	10	0.833333	0.839577	0.836455	0.226078	0.023311	0.105432
28	4260	4954	Target_Cell_Sympt_Strict	score_25	0.4	300	0.0002	0	15	10	0.816	0.856901	0.836451	0.203987	0.016041	0.095828
28	4260	4954	Target_Cell_Sympt_Strict	score_25	0.7	100	0.0002	0	15	10	0.825333	0.847418	0.836376	0.144923	0.012408	0.072176
28	4260	4954	Target_Cell_Sympt_Strict	score_30	0.1	300	0.01	0	300	10	0.816	0.856385	0.836192	0.15524	0.010178	0.077738
28	4260	4954	Target_Cell_Sympt_Strict	score_25	0.4	300	0.0007	0	15	10	0.816	0.856338	0.836169	0.175403	0.016506	0.081983
28	4260	4954	Target_Cell_Sympt_Strict	score_25	0.07	0	0.0001	0	15	10	0.821333	0.850986	0.83616	0.199305	0.022583	0.090502
28	4260	4954	Target_Cell_Sympt_Strict	score_25	0.4	300	0.0009	0	15	10	0.818667	0.853615	0.836141	0.158627	0.019	0.074467
28	4260	4954	Target_Cell_Sympt_Strict	score_25	0.07	100	0.0004	0	15	10	0.817333	0.854836	0.836085	0.124408	0.04217	0.048264
28	4260	4954	Target_Cell_Sympt_Strict	score_25	0.7	150	0.0002	0	15	10	0.822667	0.849202	0.835934	0.155412	0.014891	0.074209
28	4260	4954	Target_Cell_Sympt_Strict	score_25	0.4	250	0.0001	0	15	10	0.810667	0.86108	0.835873	0.175048	0.016212	0.08264
28	4260	4954	Target_Cell_Sympt_Strict	score_25	1	600	0.02	0	15	10	0.825333	0.846009	0.835671	0.169779	0.014037	0.08118
28	4260	4954	Target_Cell_Sympt_Strict	score_25	1	700	0.005	0	15	10	0.824	0.847089	0.835545	0.116436	0.024848	0.051266
19	4260	4963	Target_Cell_Strict	score_25	0.2	0	0.0001	0	15	10	0.826667	0.844272	0.835469	0.198494	0.018717	0.094403
28	4260	4954	Target_Cell_Sympt_Strict	score_25	0.7	0	0.0002	0	15	10	0.821333	0.849484	0.835408	0.145413	0.016689	0.068796
28	4260	4954	Target_Cell_Sympt_Strict	score_25	0.4	0	0.0007	0	15	10	0.813333	0.857465	0.835399	0.140159	0.012689	0.066821
28	4260	4954	Target_Cell_Sympt_Strict	score_25	0.7	0	0.0007	0	15	10	0.829333	0.841408	0.835371	0.11636	0.010723	0.057329
28	4260	4954	Target_Cell_Sympt_Strict	score_25	0.7	0	0.2	0	300	10	0.821333	0.848685	0.835009	0.136912	0.012964	0.065389
28	4260	4954	Target_Cell_Sympt_Strict	score_25	0.7	200	0.4	0	25	10	0.826667	0.842958	0.834812	0.1668	0.013415	0.079137
28	4260	4954	Target_Cell_Sympt_Strict	score_25	0.7	200	0.001	0	15	10	0.82	0.849531	0.834765	0.177889	0.018147	0.082273
19	4260	4963	Target_Cell_Strict	score_25	0.4	100	0.0001	0	15	10	0.816667	0.85277	0.834718	0.182574	0.030031	0.083228
28	4260	4954	Target_Cell_Sympt_Strict	score_30	0.2	300	0.02	0	300	10	0.808	0.861315	0.834657	0.183855	0.014154	0.087644
19	4260	4963	Target_Cell_Strict	score_25	0.7	250	0.0002	0	15	10	0.83	0.839108	0.834554	0.216641	0.020513	0.102862
28	4260	4954	Target_Cell_Sympt_Strict	score_40	0.4	0	0.1	0	300	10	0.817333	0.851596	0.834465	0.148809	0.011524	0.074189
19	4260	4963	Target_Cell_Strict	score_25	0.4	0	0.0002	0	15	10	0.83	0.838826	0.834413	0.197878	0.023162	0.089385
19	4260	4963	Target_Cell_Strict	score_25	0.7	100	0.0002	0	15	10	0.826667	0.842113	0.83439	0.171464	0.014592	0.081584
28	4260	4954	Target_Cell_Sympt_Strict	score_40	0.4	100	0.1	0	300	10	0.818667	0.850047	0.834357	0.12861	0.013326	0.06413
28	4260	4954	Target_Cell_Sympt_Strict	score_25	0.7	0	0.001	0	15	10	0.828	0.840704	0.834352	0.106533	0.011411	0.053375
28	4260	4954	Target_Cell_Sympt_Strict	score_25	0.7	300	0.4	0	25	10	0.824	0.844695	0.834347	0.196756	0.018863	0.092978
28	4260	4954	Target_Cell_Sympt_Strict	score_20	1	400	0.2	0	15	10	0.816	0.852535	0.834268	0.198465	0.010508	0.098043
28	4260	4954	Target_Cell_Sympt_Strict	score_30	0.07	250	0.01	0	200	10	0.816	0.852488	0.834244	0.141145	0.008204	0.070979
28	4260	4954	Target_Cell_Sympt_Strict	score_20	0.7	400	0.4	0	15	10	0.814667	0.853662	0.834164	0.100257	0.008642	0.049999
28	4260	4954	Target_Cell_Sympt_Strict	score_30	0.04	300	0.005	0	200	10	0.810667	0.857653	0.83416	0.181284	0.012739	0.087756
28	4260	4954	Target_Cell_Sympt_Strict	score_25	0.7	250	0.0002	0	15	10	0.818667	0.849577	0.834122	0.156085	0.024818	0.069679
28	4260	4954	Target_Cell_Sympt_Strict	score_25	0.4	100	0.0004	0	15	10	0.812	0.856244	0.834122	0.215175	0.019797	0.102894
28	4260	4954	Target_Cell_Sympt_Strict	score_25	0.4	100	0.001	0	15	10	0.809333	0.858498	0.833915	0.195623	0.016787	0.097093
28	4260	4954	Target_Cell_Sympt_Strict	score_25	0.7	100	0.0007	0	15	10	0.82	0.847559	0.833779	0.187617	0.018577	0.088678
28	4260	4954	Target_Cell_Sympt_Strict	score_25	0.2	150	0.0002	0	15	10	0.814667	0.852817	0.833742	0.109577	0.021589	0.048447
28	4260	4954	Target_Cell_Sympt_Strict	score_25	0.7	200	0.0002	0	15	10	0.814667	0.852723	0.833695	0.123677	0.014761	0.058982
19	4260	4963	Target_Cell_Strict	score_25	0.4	100	0.001	0	15	10	0.823333	0.843944	0.833638	0.200444	0.024423	0.093928
28	4260	4954	Target_Cell_Sympt_Strict	score_20	1	500	0.4	0	15	10	0.82	0.847277	0.833638	0.124722	0.010431	0.061823
28	4260	4954	Target_Cell_Sympt_Strict	score_25	0.7	150	0.2	0	300	10	0.818667	0.848592	0.833629	0.140501	0.013171	0.071232
28	4260	4954	Target_Cell_Sympt_Strict	score_25	0.4	200	0.0001	0	15	10	0.797333	0.869812	0.833573	0.214977	0.016195	0.10179
19	4260	4963	Target_Cell_Strict	score_25	1	150	0.0001	0	15	10	0.833333	0.833803	0.833568	0.236878	0.02661	0.106916
28	4260	4954	Target_Cell_Sympt_Strict	score_25	0.7	250	0.0001	0	15	10	0.816	0.85108	0.83354	0.172593	0.021551	0.07914
28	4260	4954	Target_Cell_Sympt_Strict	score_30	0.1	300	0.01	0	200	10	0.817333	0.849718	0.833526	0.119674	0.010568	0.059022
28	4260	4954	Target_Cell_Sympt_Strict	score_25	0.2	0	0.0004	0	15	10	0.816	0.850986	0.833493	0.136665	0.014354	0.063015
19	4260	4963	Target_Cell_Strict	score_25	0.7	150	0.0001	0	15	10	0.826667	0.840188	0.833427	0.166533	0.021455	0.074651
28	4260	4954	Target_Cell_Sympt_Strict	score_25	0.7	250	0.0007	0	15	10	0.82	0.846808	0.833404	0.152315	0.023759	0.069929
28	4260	4954	Target_Cell_Sympt_Strict	score_25	0.2	100	0.0002	0	15	10	0.810667	0.856009	0.833338	0.205636	0.022605	0.094194
28	4260	4954	Target_Cell_Sympt_Strict	score_20	0.4	750	0.7	0	15	10	0.822667	0.843897	0.833282	0.17956	0.019654	0.082577
28	4260	4954	Target_Cell_Sympt_Strict	score_25	0.2	200	0.0007	0	15	10	0.813333	0.853146	0.833239	0.171788	0.017655	0.081393
28	4260	4954	Target_Cell_Sympt_Strict	score_25	0.7	100	0.2	0	300	10	0.817333	0.849108	0.833221	0.144567	0.012488	0.070331
28	4260	4954	Target_Cell_Sympt_Strict	score_25	0.7	250	0.0004	0	15	10	0.821333	0.845023	0.833178	0.142324	0.025032	0.062559
19	4260	4963	Target_Cell_Strict	score_25	0.7	200	0.0007	0	15	10	0.823333	0.842958	0.833146	0.212551	0.021166	0.100571
28	4260	4954	Target_Cell_Sympt_Strict	score_25	0.4	0	0.0002	0	15	10	0.805333	0.860939	0.833136	0.174529	0.016083	0.086723
28	4260	4954	Target_Cell_Sympt_Strict	score_25	1	250	0.0002	0	15	10	0.830667	0.835493	0.83308	0.175606	0.020009	0.083212
28	4260	4954	Target_Cell_Sympt_Strict	score_25	0.4	300	0.0004	0	15	10	0.809333	0.856761	0.833047	0.188684	0.01311	0.091102
28	4260	4954	Target_Cell_Sympt_Strict	score_25	0.07	100	0.0001	0	15	10	0.821333	0.844742	0.833038	0.1448	0.007232	0.072309
28	4260	4954	Target_Cell_Sympt_Strict	score_20	0.7	700	0.4	0	15	10	0.802667	0.86338	0.833023	0.188543	0.009116	0.092864
19	4260	4963	Target_Cell_Strict	score_30	0.04	100	0.0001	0	15	10	0.826667	0.839296	0.832981	0.171464	0.011965	0.081994
28	4260	4954	Target_Cell_Sympt_Strict	score_25	0.2	0	0.0009	0	15	10	0.817333	0.848498	0.832915	0.144567	0.021326	0.065331
28	4260	4954	Target_Cell_Sympt_Strict	score_25	0.2	150	0.0007	0	15	10	0.812	0.853521	0.832761	0.17458	0.018385	0.081111
28	4260	4954	Target_Cell_Sympt_Strict	score_40	0.4	200	0.1	0	300	10	0.812	0.853474	0.832737	0.184723	0.016167	0.087753
28	4260	4954	Target_Cell_Sympt_Strict	score_25	0.4	200	0.0009	0	15	10	0.801333	0.864131	0.832732	0.157051	0.015905	0.075147
28	4260	4954	Target_Cell_Sympt_Strict	score_25	0.1	100	0.0001	0	15	10	0.818667	0.846714	0.83269	0.162503	0.020933	0.075223
28	4260	4954	Target_Cell_Sympt_Strict	score_25	0.2	0	0.0002	0	15	10	0.809333	0.855915	0.832624	0.22716	0.021658	0.104094
28	4260	4954	Target_Cell_Sympt_Strict	score_25	0.1	150	0.0004	0	15	10	0.8	0.865117	0.832559	0.116237	0.039501	0.045915
28	4260	4954	Target_Cell_Sympt_Strict	score_20	0.7	500	0.7	0	15	10	0.822667	0.842066	0.832366	0.175555	0.013567	0.084666
28	4260	4954	Target_Cell_Sympt_Strict	score_25	0.7	200	0.2	0	300	10	0.82	0.844695	0.832347	0.124722	0.017644	0.058804
28	4260	4954	Target_Cell_Sympt_Strict	score_25	1	400	0.001	0	15	10	0.817333	0.847277	0.832305	0.124408	0.02916	0.051185
28	4260	4954	Target_Cell_Sympt_Strict	score_25	0.7	250	0.001	0	15	10	0.817333	0.847183	0.832258	0.192324	0.028442	0.085075
28	4260	4954	Target_Cell_Sympt_Strict	score_25	0.4	150	0.0007	0	15	10	0.806667	0.857653	0.83216	0.153768	0.011522	0.075429
28	4260	4954	Target_Cell_Sympt_Strict	score_25	1	100	0.0001	0	15	10	0.824	0.840188	0.832094	0.169842	0.017515	0.078877
28	4260	4954	Target_Cell_Sympt_Strict	score_25	0.7	200	0.0009	0	15	10	0.814667	0.849343	0.832005	0.159187	0.014734	0.074795
28	4260	4954	Target_Cell_Sympt_Strict	score_20	1	650	0.2	0	15	10	0.821333	0.842629	0.831981	0.178358	0.0119	0.08937
28	4260	4954	Target_Cell_Sympt_Strict	score_25	0.7	200	0.0004	0	15	10	0.805333	0.858592	0.831962	0.161295	0.02266	0.074194
28	4260	4954	Target_Cell_Sympt_Strict	score_25	0.7	150	0.0009	0	15	10	0.814667	0.849155	0.831911	0.200905	0.017206	0.094327
28	4260	4954	Target_Cell_Sympt_Strict	score_25	0.7	0	0.0001	0	15	10	0.810667	0.853099	0.831883	0.151649	0.01715	0.070322
28	4260	4954	Target_Cell_Sympt_Strict	score_40	0.005	300	0.0009	0	200	10	0.818667	0.844977	0.831822	0.132356	0.021417	0.061494
28	4260	4954	Target_Cell_Sympt_Strict	score_40	0.4	150	0.2	0	300	10	0.817333	0.84615	0.831742	0.166031	0.015613	0.079898
28	4260	4954	Target_Cell_Sympt_Strict	score_20	0.7	300	0.4	0	15	10	0.816	0.847465	0.831732	0.15524	0.011655	0.075535
28	4260	4954	Target_Cell_Sympt_Strict	score_20	1	300	0.0007	0	15	10	0.817333	0.846056	0.831695	0.16306	0.012696	0.078031
28	4260	4954	Target_Cell_Sympt_Strict	score_25	0.7	300	0.0009	0	15	10	0.817333	0.845869	0.831601	0.159198	0.030357	0.067373
28	4260	4954	Target_Cell_Sympt_Strict	score_25	0.7	100	0.001	0	15	10	0.817333	0.845728	0.831531	0.164687	0.016506	0.078951
28	4260	4954	Target_Cell_Sympt_Strict	score_25	0.2	0	0.0007	0	15	10	0.810667	0.852347	0.831507	0.175048	0.018638	0.080338
19	4260	4963	Target_Cell_Strict	score_25	0.4	150	0.001	0	15	10	0.816667	0.846338	0.831502	0.163299	0.021262	0.076263
28	4260	4954	Target_Cell_Sympt_Strict	score_20	1	500	0.2	0	15	10	0.802667	0.860329	0.831498	0.205463	0.012061	0.100939
28	4260	4954	Target_Cell_Sympt_Strict	score_25	0.04	0	0.0001	0	15	10	0.818667	0.844272	0.831469	0.152921	0.022848	0.067424
19	4260	4963	Target_Cell_Strict	score_25	0.7	150	0.0002	0	15	10	0.82	0.842488	0.831244	0.26	0.020907	0.123827
19	4260	4963	Target_Cell_Strict	score_30	0.2	100	0.0001	0	15	10	0.82	0.842441	0.831221	0.175879	0.021007	0.082788
28	4260	4954	Target_Cell_Sympt_Strict	score_25	1	600	0.01	0	15	10	0.824	0.838404	0.831202	0.133173	0.013356	0.065879
28	4260	4954	Target_Cell_Sympt_Strict	score_20	0.7	450	0.4	0	15	10	0.804	0.858216	0.831108	0.182165	0.010793	0.089122
28	4260	4954	Target_Cell_Sympt_Strict	score_25	0.2	100	0.0007	0	15	10	0.813333	0.848873	0.831103	0.143604	0.019847	0.065263
28	4260	4954	Target_Cell_Sympt_Strict	score_20	0.4	600	0.7	0	15	10	0.813333	0.848873	0.831103	0.131993	0.009816	0.064336
28	4260	4954	Target_Cell_Sympt_Strict	score_25	0.7	200	0.0007	0	15	10	0.808	0.854178	0.831089	0.167672	0.021584	0.077286
28	4260	4954	Target_Cell_Sympt_Strict	score_25	1	700	0.01	0	15	10	0.812	0.850047	0.831023	0.12715	0.01179	0.061123
28	4260	4954	Target_Cell_Sympt_Strict	score_25	0.07	100	0.0002	0	15	10	0.821333	0.840704	0.831019	0.145413	0.043982	0.058945
28	4260	4954	Target_Cell_Sympt_Strict	score_40	0.4	150	0.1	0	300	10	0.810667	0.851033	0.83085	0.154839	0.010167	0.076777
28	4260	4954	Target_Cell_Sympt_Strict	score_20	1	500	0.1	0	15	10	0.808	0.853662	0.830831	0.193053	0.013195	0.092633
28	4260	4954	Target_Cell_Sympt_Strict	score_25	0.7	150	0.001	0	15	10	0.816	0.845634	0.830817	0.198465	0.018803	0.094921
28	4260	4954	Target_Cell_Sympt_Strict	score_20	1	450	0.1	0	15	10	0.808	0.853568	0.830784	0.131413	0.010147	0.064276
28	4260	4954	Target_Cell_Sympt_Strict	score_25	1	500	0.005	0	15	10	0.814667	0.846808	0.830737	0.169465	0.043041	0.071847
28	4260	4954	Target_Cell_Sympt_Strict	score_25	0.7	300	0.0007	0	15	10	0.812	0.849437	0.830718	0.168095	0.030416	0.073424
28	4260	4954	Target_Cell_Sympt_Strict	score_25	0.1	100	0.0002	0	15	10	0.806667	0.854554	0.83061	0.165193	0.040607	0.068634
19	4260	4963	Target_Cell_Strict	score_25	1	0	0.2	0	50	10	0.79	0.871221	0.83061	0.20155	0.015131	0.098258
28	4260	4954	Target_Cell_Sympt_Strict	score_25	0.2	250	0.0001	0	15	10	0.816	0.845117	0.830559	0.175909	0.0226	0.078833
28	4260	4954	Target_Cell_Sympt_Strict	score_25	0.04	100	0.0001	0	15	10	0.822667	0.838357	0.830512	0.152234	0.0295	0.064718
28	4260	4954	Target_Cell_Sympt_Strict	score_25	1	300	0.0002	0	15	10	0.821333	0.839671	0.830502	0.202184	0.022889	0.092024
28	4260	4954	Target_Cell_Sympt_Strict	score_25	0.7	150	0.0004	0	15	10	0.814667	0.846197	0.830432	0.128264	0.011921	0.063042
28	4260	4954	Target_Cell_Sympt_Strict	score_25	0.7	100	0.4	0	25	10	0.821333	0.839484	0.830408	0.115424	0.014361	0.055033
19	4260	4963	Target_Cell_Strict	score_30	0.01	100	0.0001	0	15	10	0.823333	0.837465	0.830399	0.224004	0.014858	0.106494
28	4260	4954	Target_Cell_Sympt_Strict	score_25	1	300	0.0004	0	15	10	0.824	0.836761	0.83038	0.137766	0.018319	0.062665
19	4260	4963	Target_Cell_Strict	score_25	0.4	0	0.001	0	15	10	0.816667	0.843897	0.830282	0.195789	0.02078	0.090157
28	4260	4954	Target_Cell_Sympt_Strict	score_25	1	400	0.0009	0	15	10	0.813333	0.847183	0.830258	0.158325	0.029948	0.068715
28	4260	4954	Target_Cell_Sympt_Strict	score_25	0.7	200	0.005	0	15	10	0.82	0.840282	0.830141	0.148174	0.024805	0.064952
28	4260	4954	Target_Cell_Sympt_Strict	score_25	1	250	0.4	0	25	10	0.82	0.840282	0.830141	0.140475	0.009644	0.072242
28	4260	4954	Target_Cell_Sympt_Strict	score_30	0.2	250	0.02	0	300	10	0.802667	0.857512	0.830089	0.167841	0.01177	0.08122
19	4260	4963	Target_Cell_Strict	score_30	0.07	100	0.0001	0	15	10	0.82	0.839953	0.829977	0.234141	0.017775	0.110989
28	4260	4954	Target_Cell_Sympt_Strict	score_20	0.7	500	0.2	0	15	10	0.806667	0.853192	0.82993	0.142984	0.013361	0.068664
28	4260	4954	Target_Cell_Sympt_Strict	score_25	0.7	300	0.0001	0	15	10	0.812	0.84784	0.82992	0.181324	0.0265	0.079507
19	4260	4963	Target_Cell_Strict	score_25	0.4	0	0.0004	0	15	10	0.816667	0.843052	0.829859	0.191485	0.025007	0.087281
28	4260	4954	Target_Cell_Sympt_Strict	score_25	0.2	150	0.0004	0	15	10	0.804	0.855681	0.82984	0.182165	0.020511	0.083627
28	4260	4954	Target_Cell_Sympt_Strict	score_25	1	0	0.0001	0	15	10	0.818667	0.840892	0.829779	0.156085	0.018785	0.071833
28	4260	4954	Target_Cell_Sympt_Strict	score_20	0.7	650	0.7	0	15	10	0.817333	0.842207	0.82977	0.155526	0.011808	0.076312
28	4260	4954	Target_Cell_Sympt_Strict	score_25	0.4	250	0.0004	0	15	10	0.798667	0.860845	0.829756	0.203411	0.018894	0.095358
19	4260	4963	Target_Cell_Strict	score_30	0.01	150	0.0001	0	15	10	0.823333	0.836009	0.829671	0.187557	0.016071	0.090475
28	4260	4954	Target_Cell_Sympt_Strict	score_25	1	200	0.0001	0	15	10	0.82	0.839343	0.829671	0.179134	0.017652	0.084031
19	4260	4963	Target_Cell_Strict	score_25	0.7	250	0.0001	0	15	10	0.82	0.839343	0.829671	0.199555	0.017844	0.095451
19	4260	4963	Target_Cell_Strict	score_25	0.4	0	0.0001	0	15	10	0.813333	0.845915	0.829624	0.232475	0.03314	0.106605
28	4260	4954	Target_Cell_Sympt_Strict	score_25	0.1	150	0.0002	0	15	10	0.813333	0.845869	0.829601	0.177388	0.045995	0.072765
28	4260	4954	Target_Cell_Sympt_Strict	score_25	1	300	0.0007	0	15	10	0.82	0.839202	0.829601	0.137598	0.023153	0.061955
28	4260	4954	Target_Cell_Sympt_Strict	score_25	0.2	250	0.0002	0	15	10	0.818667	0.840516	0.829592	0.172583	0.027307	0.075432
28	4260	4954	Target_Cell_Sympt_Strict	score_30	0.04	300	0.005	0	300	10	0.812	0.847136	0.829568	0.15431	0.010987	0.075223
28	4260	4954	Target_Cell_Sympt_Strict	score_25	0.2	200	0.0002	0	15	10	0.804	0.855117	0.829559	0.143394	0.012754	0.0683
28	4260	4954	Target_Cell_Sympt_Strict	score_25	0.04	300	0.005	0	200	10	0.810667	0.848404	0.829535	0.165118	0.016303	0.078668
28	4260	4954	Target_Cell_Sympt_Strict	score_25	1	0	0.4	0	25	10	0.812	0.846948	0.829474	0.151108	0.011437	0.074319
28	4260	4954	Target_Cell_Sympt_Strict	score_25	0.7	0	0.0004	0	15	10	0.813333	0.845446	0.82939	0.14453	0.01131	0.070298
28	4260	4954	Target_Cell_Sympt_Strict	score_25	0.1	0	0.0004	0	15	10	0.810667	0.848075	0.829371	0.187313	0.042772	0.076479
28	4260	4954	Target_Cell_Sympt_Strict	score_25	0.7	250	0.0009	0	15	10	0.810667	0.847981	0.829324	0.140703	0.024761	0.064083
28	4260	4954	Target_Cell_Sympt_Strict	score_20	0.7	500	0.1	0	15	10	0.813333	0.845258	0.829296	0.115085	0.012877	0.056196
19	4260	4963	Target_Cell_Strict	score_25	0.7	200	0.2	0	50	10	0.793333	0.865023	0.829178	0.176572	0.011355	0.09022
28	4260	4954	Target_Cell_Sympt_Strict	score_25	0.4	300	0.2	0	50	10	0.813333	0.845023	0.829178	0.132665	0.020746	0.061107
28	4260	4954	Target_Cell_Sympt_Strict	score_25	0.7	400	0.001	0	15	10	0.810667	0.847606	0.829136	0.213691	0.047649	0.089437
19	4260	4963	Target_Cell_Strict	score_30	0.07	0	0.0001	0	15	10	0.82	0.838263	0.829131	0.189561	0.013844	0.091357
28	4260	4954	Target_Cell_Sympt_Strict	score_25	1	500	0.0001	0	15	10	0.805333	0.852864	0.829099	0.134884	0.036644	0.056136
28	4260	4954	Target_Cell_Sympt_Strict	score_20	1	500	0.04	0	15	10	0.818667	0.839484	0.829075	0.132356	0.024201	0.060726
28	4260	4954	Target_Cell_Sympt_Strict	score_25	0.7	300	0.0004	0	15	10	0.808	0.850141	0.82907	0.157841	0.026979	0.070041
28	4260	4954	Target_Cell_Sympt_Strict	score_25	1	500	0.0007	0	15	10	0.812	0.846103	0.829052	0.1619	0.039141	0.068096
28	4260	4954	Target_Cell_Sympt_Strict	score_25	1	700	0.02	0	15	10	0.810667	0.847418	0.829042	0.171457	0.019885	0.078835
28	4260	4954	Target_Cell_Sympt_Strict	score_25	1	400	0.0007	0	15	10	0.814667	0.843333	0.829	0.183565	0.040608	0.077197
19	4260	4963	Target_Cell_Strict	score_25	1	200	0.4	0	25	10	0.82	0.837887	0.828944	0.175879	0.015211	0.084178
19	4260	4963	Target_Cell_Strict	score_30	0.07	150	0.0001	0	15	10	0.816667	0.841127	0.828897	0.195789	0.014584	0.094036
28	4260	4954	Target_Cell_Sympt_Strict	score_25	0.7	250	0.4	0	25	10	0.816	0.841784	0.828892	0.137637	0.016168	0.063994
28	4260	4954	Target_Cell_Sympt_Strict	score_20	1	600	0.2	0	15	10	0.810667	0.847089	0.828878	0.158246	0.011314	0.078657
28	4260	4954	Target_Cell_Sympt_Strict	score_25	1	300	0.001	0	15	10	0.818667	0.839014	0.82884	0.174885	0.018802	0.081961
28	4260	4954	Target_Cell_Sympt_Strict	score_20	0.4	550	0.4	0	15	10	0.814667	0.843005	0.828836	0.156085	0.015329	0.074132
28	4260	4954	Target_Cell_Sympt_Strict	score_20	1	450	0.07	0	15	10	0.808	0.849624	0.828812	0.193053	0.013226	0.092429
19	4260	4963	Target_Cell_Strict	score_25	1	0	0.0009	0	15	10	0.83	0.827606	0.828803	0.189268	0.01288	0.092049
28	4260	4954	Target_Cell_Sympt_Strict	score_25	0.7	300	0.001	0	15	10	0.813333	0.844225	0.828779	0.178637	0.036153	0.075973
28	4260	4954	Target_Cell_Sympt_Strict	score_25	0.1	0	0.0001	0	15	10	0.809333	0.848169	0.828751	0.164255	0.021401	0.075846
28	4260	4954	Target_Cell_Sympt_Strict	score_40	0.005	300	0.001	0	300	10	0.802667	0.854836	0.828751	0.193659	0.00885	0.094359
28	4260	4954	Target_Cell_Sympt_Strict	score_25	0.4	300	0.001	0	15	10	0.806667	0.850751	0.828709	0.228035	0.019995	0.106995
19	4260	4963	Target_Cell_Strict	score_30	0.07	300	0.01	0	200	10	0.8	0.857418	0.828709	0.187083	0.013804	0.090269
28	4260	4954	Target_Cell_Sympt_Strict	score_40	0.4	200	0.07	0	300	10	0.809333	0.848028	0.828681	0.154782	0.018908	0.072734
28	4260	4954	Target_Cell_Sympt_Strict	score_30	0.4	250	0.04	0	200	10	0.810667	0.84662	0.828643	0.178567	0.022197	0.081133
28	4260	4954	Target_Cell_Sympt_Strict	score_25	0.7	100	0.0009	0	15	10	0.813333	0.843944	0.828638	0.14453	0.012722	0.069788
28	4260	4954	Target_Cell_Sympt_Strict	score_25	1	0	0.0002	0	15	10	0.818667	0.838592	0.828629	0.160022	0.018129	0.073285
28	4260	4954	Target_Cell_Sympt_Strict	score_25	1	200	0.4	0	25	10	0.816	0.841174	0.828587	0.129313	0.011266	0.06484
28	4260	4954	Target_Cell_Sympt_Strict	score_25	0.2	250	0.0004	0	15	10	0.814667	0.842441	0.828554	0.136652	0.032065	0.059329
28	4260	4954	Target_Cell_Sympt_Strict	score_25	0.4	250	0.04	0	300	10	0.812	0.84507	0.828535	0.128194	0.016328	0.059456
28	4260	4954	Target_Cell_Sympt_Strict	score_25	1	150	0.0002	0	15	10	0.818667	0.83831	0.828488	0.16168	0.015607	0.075595
19	4260	4963	Target_Cell_Strict	score_25	0.2	100	0.0002	0	15	10	0.81	0.846901	0.828451	0.172434	0.030215	0.075959
28	4260	4954	Target_Cell_Sympt_Strict	score_25	1	200	0.0007	0	15	10	0.817333	0.839531	0.828432	0.148809	0.018381	0.068959
28	4260	4954	Target_Cell_Sympt_Strict	score_25	1	100	0.4	0	25	10	0.809333	0.847465	0.828399	0.174997	0.013051	0.086496
28	4260	4954	Target_Cell_Sympt_Strict	score_25	0.2	300	0.0001	0	15	10	0.816	0.84061	0.828305	0.141145	0.013423	0.06864
28	4260	4954	Target_Cell_Sympt_Strict	score_20	1	250	0.001	0	15	10	0.812	0.844413	0.828207	0.172274	0.016155	0.082126
28	4260	4954	Target_Cell_Sympt_Strict	score_25	1	500	0.001	0	15	10	0.812	0.844413	0.828207	0.151696	0.041932	0.063523
28	4260	4954	Target_Cell_Sympt_Strict	score_20	0.7	550	0.7	0	15	10	0.814667	0.841596	0.828131	0.144554	0.014145	0.068546
28	4260	4954	Target_Cell_Sympt_Strict	score_30	0.07	300	0.01	0	200	10	0.796	0.860141	0.82807	0.218341	0.01856	0.101811
28	4260	4954	Target_Cell_Sympt_Strict	score_25	0.4	150	0.001	0	15	10	0.794667	0.861455	0.828061	0.227973	0.021008	0.105797
28	4260	4954	Target_Cell_Sympt_Strict	score_25	1	300	0.4	0	25	10	0.814667	0.841408	0.828038	0.180882	0.009392	0.088524
28	4260	4954	Target_Cell_Sympt_Strict	score_20	1	300	0.0004	0	15	10	0.810667	0.845211	0.827939	0.157965	0.012991	0.074111
28	4260	4954	Target_Cell_Sympt_Strict	score_25	0.2	200	0.001	0	15	10	0.810667	0.845164	0.827915	0.1866	0.023316	0.083417
28	4260	4954	Target_Cell_Sympt_Strict	score_20	0.7	500	0.07	0	15	10	0.816	0.839812	0.827906	0.16224	0.008105	0.079403
28	4260	4954	Target_Cell_Sympt_Strict	score_25	1	200	0.0009	0	15	10	0.817333	0.838451	0.827892	0.141145	0.019099	0.065452
28	4260	4954	Target_Cell_Sympt_Strict	score_25	0.7	150	0.4	0	25	10	0.814667	0.84108	0.827873	0.136652	0.018107	0.063581
28	4260	4954	Target_Cell_Sympt_Strict	score_25	0.07	150	0.0001	0	15	10	0.806667	0.849014	0.82784	0.167597	0.015421	0.08048
19	4260	4963	Target_Cell_Strict	score_25	1	100	0.4	0	25	10	0.813333	0.842254	0.827793	0.176824	0.021751	0.084556
19	4260	4963	Target_Cell_Strict	score_25	0.4	250	0.1	0	50	10	0.796667	0.85892	0.827793	0.213542	0.014813	0.102478
28	4260	4954	Target_Cell_Sympt_Strict	score_25	0.2	150	0.0009	0	15	10	0.806667	0.848873	0.82777	0.131318	0.022455	0.059769
28	4260	4954	Target_Cell_Sympt_Strict	score_30	0.4	200	0.04	0	300	10	0.812	0.843427	0.827714	0.207392	0.015687	0.097594
28	4260	4954	Target_Cell_Sympt_Strict	score_40	0.07	250	0.01	0	300	10	0.809333	0.846056	0.827695	0.15159	0.022115	0.069237
28	4260	4954	Target_Cell_Sympt_Strict	score_20	0.7	0	0.0001	0	15	10	0.818667	0.836714	0.82769	0.119659	0.023397	0.054488
28	4260	4954	Target_Cell_Sympt_Strict	score_20	0.4	500	0.4	0	15	10	0.809333	0.845962	0.827648	0.147428	0.018238	0.071527
28	4260	4954	Target_Cell_Sympt_Strict	score_25	1	650	0.04	0	15	10	0.814667	0.840563	0.827615	0.169465	0.019512	0.07856
19	4260	4963	Target_Cell_Strict	score_25	1	0	0.4	0	25	10	0.806667	0.848545	0.827606	0.200998	0.023142	0.096021
28	4260	4954	Target_Cell_Sympt_Strict	score_25	1	200	0.001	0	15	10	0.814667	0.840516	0.827592	0.186924	0.015846	0.088565
28	4260	4954	Target_Cell_Sympt_Strict	score_25	0.7	0	0.4	0	25	10	0.814667	0.840516	0.827592	0.186447	0.018226	0.08927
28	4260	4954	Target_Cell_Sympt_Strict	score_25	0.07	150	0.0004	0	15	10	0.806667	0.848451	0.827559	0.174101	0.047778	0.071543
28	4260	4954	Target_Cell_Sympt_Strict	score_25	0.04	0	0.0002	0	15	10	0.805333	0.849765	0.827549	0.138461	0.035779	0.058605
28	4260	4954	Target_Cell_Sympt_Strict	score_25	0.1	150	0.0001	0	15	10	0.801333	0.853709	0.827521	0.229101	0.021637	0.105501
28	4260	4954	Target_Cell_Sympt_Strict	score_20	0.4	600	0.4	0	15	10	0.814667	0.840376	0.827521	0.128264	0.013708	0.060315
28	4260	4954	Target_Cell_Sympt_Strict	score_20	1	250	0.0001	0	15	10	0.809333	0.845634	0.827484	0.193108	0.013028	0.092603
28	4260	4954	Target_Cell_Sympt_Strict	score_30	0.4	0	0.2	0	300	10	0.817333	0.837606	0.827469	0.177669	0.010874	0.090382
28	4260	4954	Target_Cell_Sympt_Strict	score_20	1	250	0.0004	0	15	10	0.809333	0.845587	0.82746	0.193797	0.01441	0.095218
28	4260	4954	Target_Cell_Sympt_Strict	score_30	0.4	300	0.04	0	300	10	0.802667	0.85216	0.827413	0.160532	0.034316	0.068106
28	4260	4954	Target_Cell_Sympt_Strict	score_25	0.7	400	0.1	0	25	10	0.816	0.838685	0.827343	0.158358	0.01767	0.073676
28	4260	4954	Target_Cell_Sympt_Strict	score_25	0.1	0	0.0002	0	15	10	0.821333	0.833286	0.82731	0.174325	0.043183	0.075089
28	4260	4954	Target_Cell_Sympt_Strict	score_25	1	250	0.0007	0	15	10	0.814667	0.839859	0.827263	0.195977	0.021007	0.089961
19	4260	4963	Target_Cell_Strict	score_25	0.4	250	0.0007	0	15	10	0.803333	0.85108	0.827207	0.180862	0.022374	0.085403
28	4260	4954	Target_Cell_Sympt_Strict	score_25	1	100	0.0007	0	15	10	0.821333	0.832958	0.827146	0.166234	0.011484	0.080711
19	4260	4963	Target_Cell_Strict	score_30	0.4	600	0.7	0	15	10	0.796667	0.857418	0.827042	0.201494	0.011111	0.099167
28	4260	4954	Target_Cell_Sympt_Strict	score_25	1	400	0.0004	0	15	10	0.809333	0.844742	0.827038	0.177769	0.034925	0.075813
19	4260	4963	Target_Cell_Strict	score_25	0.7	200	0.0002	0	15	10	0.813333	0.840704	0.827019	0.149592	0.019773	0.068326
28	4260	4954	Target_Cell_Sympt_Strict	score_20	0.7	600	0.7	0	15	10	0.813333	0.840563	0.826948	0.155206	0.01309	0.075431
28	4260	4954	Target_Cell_Sympt_Strict	score_25	1	450	0.0007	0	15	10	0.804	0.849718	0.826859	0.150354	0.039379	0.062381
19	4260	4963	Target_Cell_Strict	score_30	0.02	100	0.0001	0	15	10	0.816667	0.837042	0.826854	0.208167	0.012809	0.102337
19	4260	4963	Target_Cell_Strict	score_25	0.7	250	0.2	0	50	10	0.79	0.863709	0.826854	0.231084	0.010957	0.11171
28	4260	4954	Target_Cell_Sympt_Strict	score_25	0.7	400	0.0001	0	15	10	0.810667	0.842864	0.826765	0.171457	0.044143	0.069999
28	4260	4954	Target_Cell_Sympt_Strict	score_25	0.4	250	0.2	0	50	10	0.810667	0.842864	0.826765	0.158246	0.028176	0.069243
19	4260	4963	Target_Cell_Strict	score_25	0.4	150	0.0007	0	15	10	0.81	0.843521	0.826761	0.220504	0.02476	0.103528
19	4260	4963	Target_Cell_Strict	score_25	0.7	100	0.0009	0	15	10	0.81	0.843521	0.826761	0.237487	0.018462	0.114886
28	4260	4954	Target_Cell_Sympt_Strict	score_25	0.4	250	0.0009	0	15	10	0.794667	0.858638	0.826653	0.187541	0.021187	0.084771
28	4260	4954	Target_Cell_Sympt_Strict	score_25	0.07	250	0.01	0	100	10	0.813333	0.839906	0.82662	0.131993	0.016953	0.06245
28	4260	4954	Target_Cell_Sympt_Strict	score_25	0.7	500	0.005	0	15	10	0.808	0.845117	0.826559	0.171342	0.032226	0.072802
19	4260	4963	Target_Cell_Strict	score_30	0.2	150	0.0001	0	15	10	0.806667	0.846432	0.826549	0.179072	0.015871	0.087809
19	4260	4963	Target_Cell_Strict	score_30	0.1	0	0.0001	0	15	10	0.81	0.843052	0.826526	0.233952	0.024855	0.106781
28	4260	4954	Target_Cell_Sympt_Strict	score_20	0.4	500	0.7	0	15	10	0.809333	0.843709	0.826521	0.174234	0.014009	0.083843
28	4260	4954	Target_Cell_Sympt_Strict	score_40	0.4	0	0.2	0	300	10	0.809333	0.843662	0.826498	0.150708	0.012633	0.073596
28	4260	4954	Target_Cell_Sympt_Strict	score_25	0.2	0	0.001	0	15	10	0.802667	0.850282	0.826474	0.185932	0.019755	0.084998
28	4260	4954	Target_Cell_Sympt_Strict	score_25	0.02	100	0.0001	0	15	10	0.825333	0.827606	0.826469	0.156142	0.026214	0.06704
19	4260	4963	Target_Cell_Strict	score_25	0.7	250	0.0004	0	15	10	0.813333	0.839531	0.826432	0.209868	0.025634	0.097097
19	4260	4963	Target_Cell_Strict	score_30	0.2	0	0.0001	0	15	10	0.813333	0.839437	0.826385	0.170424	0.020764	0.079552
19	4260	4963	Target_Cell_Strict	score_25	0.7	0	0.0009	0	15	10	0.813333	0.83939	0.826362	0.184511	0.011768	0.091827
28	4260	4954	Target_Cell_Sympt_Strict	score_25	1	250	0.001	0	15	10	0.814667	0.837981	0.826324	0.190223	0.025029	0.086434
28	4260	4954	Target_Cell_Sympt_Strict	score_20	0.4	700	0.7	0	15	10	0.794667	0.857934	0.8263	0.196566	0.010719	0.096583
19	4260	4963	Target_Cell_Strict	score_30	0.1	300	0.01	0	300	10	0.796667	0.855915	0.826291	0.16	0.008872	0.080593
28	4260	4954	Target_Cell_Sympt_Strict	score_25	1	500	0.0004	0	15	10	0.801333	0.851127	0.82623	0.169831	0.044686	0.067975
19	4260	4963	Target_Cell_Strict	score_30	0.4	250	0.04	0	300	10	0.79	0.86216	0.82608	0.163503	0.008497	0.082898
19	4260	4963	Target_Cell_Strict	score_25	1	200	0.2	0	50	10	0.786667	0.865493	0.82608	0.190146	0.011228	0.091857
28	4260	4954	Target_Cell_Sympt_Strict	score_40	0.4	100	0.2	0	300	10	0.806667	0.845446	0.826056	0.157762	0.014692	0.074972
28	4260	4954	Target_Cell_Sympt_Strict	score_40	0.005	250	0.001	0	300	10	0.810667	0.841408	0.826038	0.161306	0.012017	0.079076
28	4260	4954	Target_Cell_Sympt_Strict	score_20	0.4	150	0.0001	0	15	10	0.813333	0.838638	0.825986	0.140159	0.016964	0.065076
28	4260	4954	Target_Cell_Sympt_Strict	score_20	1	200	0.001	0	15	10	0.812	0.839953	0.825977	0.214969	0.014979	0.102666
19	4260	4963	Target_Cell_Strict	score_25	0.4	250	0.0004	0	15	10	0.796667	0.855164	0.825915	0.174929	0.020402	0.083503
28	4260	4954	Target_Cell_Sympt_Strict	score_25	0.1	100	0.0004	0	15	10	0.801333	0.850376	0.825854	0.173456	0.045912	0.070321
28	4260	4954	Target_Cell_Sympt_Strict	score_25	1	650	0.02	0	15	10	0.8	0.851643	0.825822	0.181842	0.009881	0.089796
28	4260	4954	Target_Cell_Sympt_Strict	score_30	0.4	250	0.04	0	300	10	0.786667	0.864977	0.825822	0.198438	0.012432	0.097681
19	4260	4963	Target_Cell_Strict	score_25	0.7	100	0.0004	0	15	10	0.813333	0.838263	0.825798	0.203142	0.018019	0.098686
28	4260	4954	Target_Cell_Sympt_Strict	score_25	1	0	0.001	0	15	10	0.816	0.835587	0.825793	0.179659	0.023112	0.081579
28	4260	4954	Target_Cell_Sympt_Strict	score_20	1	0	0.005	0	15	10	0.816	0.83554	0.82577	0.151179	0.030717	0.066597
28	4260	4954	Target_Cell_Sympt_Strict	score_25	0.2	200	0.0001	0	15	10	0.797333	0.854085	0.825709	0.206111	0.018197	0.09818
28	4260	4954	Target_Cell_Sympt_Strict	score_25	0.02	150	0.0002	0	15	10	0.821333	0.830047	0.82569	0.15941	0.021696	0.072633
28	4260	4954	Target_Cell_Sympt_Strict	score_20	0.7	600	0.4	0	15	10	0.792	0.859296	0.825648	0.184579	0.013596	0.089508
28	4260	4954	Target_Cell_Sympt_Strict	score_25	0.4	300	0.0001	0	15	10	0.793333	0.857934	0.825634	0.193218	0.012868	0.092605
28	4260	4954	Target_Cell_Sympt_Strict	score_20	1	0	0.0002	0	15	10	0.810667	0.840516	0.825592	0.175048	0.020841	0.080194
28	4260	4954	Target_Cell_Sympt_Strict	score_25	0.07	250	0.01	0	200	10	0.814667	0.836338	0.825502	0.155229	0.019955	0.071992
19	4260	4963	Target_Cell_Strict	score_30	0.02	0	0.0001	0	15	10	0.81	0.840986	0.825493	0.208859	0.014229	0.099887
19	4260	4963	Target_Cell_Strict	score_25	0.4	300	0.2	0	50	10	0.793333	0.857653	0.825493	0.226225	0.012713	0.11195
28	4260	4954	Target_Cell_Sympt_Strict	score_25	1	450	0.001	0	15	10	0.797333	0.853568	0.825451	0.163278	0.041225	0.06668
28	4260	4954	Target_Cell_Sympt_Strict	score_20	0.7	450	0.2	0	15	10	0.801333	0.849531	0.825432	0.177007	0.016059	0.083371
28	4260	4954	Target_Cell_Sympt_Strict	score_25	0.1	0	0.0007	0	15	10	0.792	0.858779	0.82539	0.136065	0.039307	0.053631
28	4260	4954	Target_Cell_Sympt_Strict	score_40	0.005	300	0.0009	0	300	10	0.8	0.850704	0.825352	0.19799	0.016905	0.092816
19	4260	4963	Target_Cell_Strict	score_25	0.7	150	0.001	0	15	10	0.813333	0.837324	0.825329	0.190438	0.017905	0.091011
28	4260	4954	Target_Cell_Sympt_Strict	score_25	1	500	0.0002	0	15	10	0.798667	0.851878	0.825272	0.178756	0.036046	0.077662
28	4260	4954	Target_Cell_Sympt_Strict	score_25	1	300	0.0001	0	15	10	0.809333	0.841174	0.825254	0.192416	0.020993	0.087538
28	4260	4954	Target_Cell_Sympt_Strict	score_25	0.7	400	0.005	0	15	10	0.810667	0.839718	0.825192	0.143518	0.035338	0.059295
28	4260	4954	Target_Cell_Sympt_Strict	score_25	0.02	150	0.0001	0	15	10	0.814667	0.835681	0.825174	0.152047	0.02535	0.067799
28	4260	4954	Target_Cell_Sympt_Strict	score_20	1	450	0.4	0	15	10	0.806667	0.843662	0.825164	0.17127	0.013019	0.081473
28	4260	4954	Target_Cell_Sympt_Strict	score_20	0.7	300	0.7	0	15	10	0.816	0.834272	0.825136	0.120414	0.013643	0.059177
28	4260	4954	Target_Cell_Sympt_Strict	score_25	1	100	0.0004	0	15	10	0.813333	0.836808	0.82507	0.192758	0.018194	0.08995
19	4260	4963	Target_Cell_Strict	score_30	0.4	750	0.7	0	15	10	0.79	0.860047	0.825023	0.163503	0.011804	0.08047
28	4260	4954	Target_Cell_Sympt_Strict	score_20	1	100	0.0007	0	15	10	0.810667	0.839343	0.825005	0.161856	0.025108	0.070636
28	4260	4954	Target_Cell_Sympt_Strict	score_25	1	550	0.005	0	15	10	0.813333	0.836667	0.825	0.109545	0.014997	0.052767
27	4260	4955	Target_Cell	score_25	1	100	0.0001	0	15	10	0.822667	0.827324	0.824995	0.166459	0.009978	0.082383
28	4260	4954	Target_Cell_Sympt_Strict	score_20	1	450	0.2	0	15	10	0.790667	0.859249	0.824958	0.197882	0.011581	0.096379
28	4260	4954	Target_Cell_Sympt_Strict	score_20	1	150	0.0002	0	15	10	0.808	0.84169	0.824845	0.180439	0.025435	0.081757
28	4260	4954	Target_Cell_Sympt_Strict	score_25	1	200	0.0004	0	15	10	0.808	0.84169	0.824845	0.198053	0.020325	0.090929
28	4260	4954	Target_Cell_Sympt_Strict	score_25	1	450	0.0002	0	15	10	0.796	0.853662	0.824831	0.169002	0.038441	0.07104
28	4260	4954	Target_Cell_Sympt_Strict	score_20	1	450	0.0007	0	15	10	0.809333	0.840329	0.824831	0.157909	0.040789	0.063761
28	4260	4954	Target_Cell_Sympt_Strict	score_25	0.7	150	0.0001	0	15	10	0.792	0.857653	0.824826	0.220964	0.018384	0.103955
28	4260	4954	Target_Cell_Sympt_Strict	score_20	0.4	400	0.7	0	15	10	0.810667	0.838967	0.824817	0.154839	0.01452	0.07432
28	4260	4954	Target_Cell_Sympt_Strict	score_25	0.1	300	0.01	0	200	10	0.806667	0.842958	0.824812	0.194136	0.015464	0.091809
28	4260	4954	Target_Cell_Sympt_Strict	score_25	0.07	300	0.01	0	300	10	0.806667	0.842911	0.824789	0.170489	0.015037	0.082152
28	4260	4954	Target_Cell_Sympt_Strict	score_20	0.7	400	0.2	0	15	10	0.804	0.84554	0.82477	0.180695	0.019544	0.083954
28	4260	4954	Target_Cell_Sympt_Strict	score_30	0.7	200	0.07	0	300	10	0.810667	0.838826	0.824746	0.162678	0.017351	0.077596
28	4260	4954	Target_Cell_Sympt_Strict	score_40	0.04	300	0.005	0	300	10	0.806667	0.84277	0.824718	0.160831	0.016268	0.076529
28	4260	4954	Target_Cell_Sympt_Strict	score_25	0.7	450	0.0002	0	15	10	0.796	0.85338	0.82469	0.127652	0.026719	0.056082
28	4260	4954	Target_Cell_Sympt_Strict	score_20	0.7	300	0.0007	0	15	10	0.817333	0.831972	0.824653	0.152058	0.021388	0.069385
28	4260	4954	Target_Cell_Sympt_Strict	score_25	0.2	200	0.0009	0	15	10	0.801333	0.847934	0.824634	0.163158	0.023794	0.072942
28	4260	4954	Target_Cell_Sympt_Strict	score_25	0.07	150	0.001	0	15	10	0.806667	0.842582	0.824624	0.173333	0.038146	0.080801
28	4260	4954	Target_Cell_Sympt_Strict	score_20	0.7	450	0.1	0	15	10	0.802667	0.846573	0.82462	0.177118	0.015406	0.084226
19	4260	4963	Target_Cell_Strict	score_25	0.2	200	0.0002	0	15	10	0.796667	0.852535	0.824601	0.16	0.01332	0.078027
28	4260	4954	Target_Cell_Sympt_Strict	score_25	0.2	100	0.001	0	15	10	0.805333	0.84385	0.824592	0.199706	0.030373	0.088601
28	4260	4954	Target_Cell_Sympt_Strict	score_20	1	600	0.4	0	15	10	0.808	0.841127	0.824563	0.174172	0.013867	0.083051
28	4260	4954	Target_Cell_Sympt_Strict	score_25	1	150	0.0001	0	15	10	0.805333	0.843709	0.824521	0.185635	0.019256	0.086128
17	1653	1486	Target_Cell_Strict	entry_only	0.07	500	0.005	600	9999	5	0.806667	0.842234	0.82445	0.220756	0.019453	0.105446
28	4260	4954	Target_Cell_Sympt_Strict	score_25	0.07	100	0.001	0	15	10	0.802667	0.846197	0.824432	0.142336	0.036076	0.065993
28	4260	4954	Target_Cell_Sympt_Strict	score_25	1	700	0.04	0	15	10	0.802667	0.84615	0.824408	0.153455	0.024298	0.066892
28	4260	4954	Target_Cell_Sympt_Strict	score_20	0.01	400	0.001	0	300	10	0.817333	0.831455	0.824394	0.18236	0.015493	0.085386
19	4260	4963	Target_Cell_Strict	score_25	0.7	100	0.0001	0	15	10	0.806667	0.842019	0.824343	0.233	0.019451	0.110374
28	4260	4954	Target_Cell_Sympt_Strict	score_25	1	150	0.0007	0	15	10	0.813333	0.835352	0.824343	0.140159	0.018069	0.063113
19	4260	4963	Target_Cell_Strict	score_30	0.02	150	0.0002	0	15	10	0.813333	0.835258	0.824296	0.209868	0.014938	0.100976
28	4260	4954	Target_Cell_Sympt_Strict	score_20	1	250	0.0002	0	15	10	0.804	0.844554	0.824277	0.184829	0.01293	0.091866
19	4260	4963	Target_Cell_Strict	score_25	1	100	0.4	0	50	10	0.793333	0.855211	0.824272	0.202923	0.01359	0.097281
28	4260	4954	Target_Cell_Sympt_Strict	score_25	1	550	0.02	0	15	10	0.809333	0.839202	0.824268	0.154782	0.014002	0.072724
28	4260	4954	Target_Cell_Sympt_Strict	score_25	0.2	250	0.7	0	15	10	0.8	0.848404	0.824202	0.176887	0.053102	0.072668
28	4260	4954	Target_Cell_Sympt_Strict	score_25	0.04	150	0.0002	0	15	10	0.806667	0.84169	0.824178	0.150555	0.034704	0.063395
28	4260	4954	Target_Cell_Sympt_Strict	score_25	1	250	0.0001	0	15	10	0.809333	0.839014	0.824174	0.187266	0.01886	0.086553
28	4260	4954	Target_Cell_Sympt_Strict	score_25	0.04	100	0.0004	0	15	10	0.801333	0.846948	0.824141	0.153906	0.034079	0.064565
19	4260	4963	Target_Cell_Strict	score_25	0.4	150	0.0002	0	15	10	0.803333	0.84493	0.824131	0.186905	0.026827	0.083173
28	4260	4954	Target_Cell_Sympt_Strict	score_25	0.7	250	0.1	0	50	10	0.812	0.836244	0.824122	0.144185	0.021525	0.064148
28	4260	4954	Target_Cell_Sympt_Strict	score_25	1	150	0.2	0	50	10	0.788	0.860047	0.824023	0.138526	0.026966	0.064569
28	4260	4954	Target_Cell_Sympt_Strict	score_25	0.7	400	0.0004	0	15	10	0.788	0.859906	0.823953	0.145718	0.035682	0.059397
28	4260	4954	Target_Cell_Sympt_Strict	score_20	1	550	0.1	0	15	10	0.809333	0.838498	0.823915	0.15159	0.014828	0.073273
28	4260	4954	Target_Cell_Sympt_Strict	score_25	1	150	0.0004	0	15	10	0.810667	0.837089	0.823878	0.147489	0.011514	0.071589
28	4260	4954	Target_Cell_Sympt_Strict	score_25	0.07	0	0.0002	0	15	10	0.8	0.847746	0.823873	0.144837	0.04299	0.062039
28	4260	4954	Target_Cell_Sympt_Strict	score_20	0.7	550	0.4	0	15	10	0.785333	0.862347	0.82384	0.187872	0.008229	0.091807
28	4260	4954	Target_Cell_Sympt_Strict	score_25	0.7	400	0.0002	0	15	10	0.794667	0.853005	0.823836	0.17248	0.044244	0.07156
28	4260	4954	Target_Cell_Sympt_Strict	score_20	1	150	0.0009	0	15	10	0.804	0.843521	0.823761	0.130067	0.023626	0.056609
28	4260	4954	Target_Cell_Sympt_Strict	score_25	1	400	0.0001	0	15	10	0.801333	0.846103	0.823718	0.165591	0.035318	0.070542
28	4260	4954	Target_Cell_Sympt_Strict	score_20	0.7	250	0.0007	0	15	10	0.814667	0.832723	0.823695	0.136652	0.020416	0.062035
19	4260	4963	Target_Cell_Strict	score_30	0.02	150	0.0001	0	15	10	0.81	0.837324	0.823662	0.196525	0.014182	0.097739
28	4260	4954	Target_Cell_Sympt_Strict	score_25	1	450	0.0004	0	15	10	0.793333	0.853897	0.823615	0.154919	0.039025	0.062142
28	4260	4954	Target_Cell_Sympt_Strict	score_25	1	500	0.01	0	15	10	0.801333	0.845822	0.823577	0.202315	0.036546	0.086849
28	4260	4954	Target_Cell_Sympt_Strict	score_25	1	250	0.0009	0	15	10	0.810667	0.836432	0.823549	0.175048	0.022247	0.079395
28	4260	4954	Target_Cell_Sympt_Strict	score_25	0.7	200	0.07	0	200	10	0.813333	0.833709	0.823521	0.119257	0.012614	0.056243
28	4260	4954	Target_Cell_Sympt_Strict	score_25	0.7	650	0.7	0	15	10	0.817333	0.829624	0.823479	0.144567	0.026516	0.063456
28	4260	4954	Target_Cell_Sympt_Strict	score_25	1	750	0.02	0	15	10	0.78	0.866948	0.823474	0.177889	0.014757	0.087294
19	4260	4963	Target_Cell_Strict	score_25	0.7	300	0.0001	0	15	10	0.806667	0.840235	0.823451	0.16452	0.021531	0.075493
28	4260	4954	Target_Cell_Sympt_Strict	score_25	1	100	0.0002	0	15	10	0.806667	0.840188	0.823427	0.158605	0.01795	0.072367
28	4260	4954	Target_Cell_Sympt_Strict	score_25	1	500	0.0009	0	15	10	0.793333	0.853521	0.823427	0.161107	0.03901	0.069127
28	4260	4954	Target_Cell_Sympt_Strict	score_25	1	150	0.001	0	15	10	0.812	0.834836	0.823418	0.140754	0.017941	0.065549
28	4260	4954	Target_Cell_Sympt_Strict	score_20	0.7	250	0.4	0	15	10	0.808	0.838826	0.823413	0.146751	0.013077	0.070568
19	4260	4963	Target_Cell_Strict	score_25	0.07	0	0.0001	0	15	10	0.81	0.836808	0.823404	0.236314	0.024625	0.112285
28	4260	4954	Target_Cell_Sympt_Strict	score_20	1	300	0.001	0	15	10	0.8	0.846761	0.82338	0.1668	0.016635	0.079752
28	4260	4954	Target_Cell_Sympt_Strict	score_25	1	700	0.1	0	15	10	0.808	0.838732	0.823366	0.157841	0.011718	0.07809
19	4260	4963	Target_Cell_Strict	score_25	0.4	100	0.0004	0	15	10	0.803333	0.843286	0.82331	0.231996	0.019451	0.110785
19	4260	4963	Target_Cell_Strict	score_25	0.4	200	0.001	0	15	10	0.783333	0.863286	0.82331	0.198606	0.013399	0.09493
28	4260	4954	Target_Cell_Sympt_Strict	score_25	1	250	0.0004	0	15	10	0.812	0.834554	0.823277	0.157446	0.014904	0.074403
28	4260	4954	Target_Cell_Sympt_Strict	score_40	0.005	300	0.001	0	200	10	0.796	0.850469	0.823235	0.159533	0.014236	0.076632
19	4260	4963	Target_Cell_Strict	score_30	0.01	150	0.0002	0	15	10	0.813333	0.833052	0.823192	0.203142	0.016362	0.098011
28	4260	4954	Target_Cell_Sympt_Strict	score_25	1	300	0.04	0	25	10	0.813333	0.833052	0.823192	0.171788	0.011606	0.082911
28	4260	4954	Target_Cell_Sympt_Strict	score_25	0.04	300	0.005	0	300	10	0.794667	0.85169	0.823178	0.168834	0.02548	0.077471
19	4260	4963	Target_Cell_Strict	score_25	0.7	0	0.2	0	50	10	0.776667	0.869624	0.823146	0.198214	0.010434	0.098011
19	4260	4963	Target_Cell_Strict	score_30	0.04	150	0.0002	0	15	10	0.813333	0.832817	0.823075	0.207204	0.011409	0.105148
19	4260	4963	Target_Cell_Strict	score_25	0.7	100	0.001	0	15	10	0.806667	0.839484	0.823075	0.198214	0.015561	0.097102
28	4260	4954	Target_Cell_Sympt_Strict	score_20	0.7	700	0.7	0	15	10	0.797333	0.848732	0.823033	0.169946	0.013412	0.082765
28	4260	4954	Target_Cell_Sympt_Strict	score_25	0.2	150	0.001	0	15	10	0.802667	0.84338	0.823023	0.196394	0.029488	0.087103
28	4260	4954	Target_Cell_Sympt_Strict	score_20	1	300	0.0009	0	15	10	0.798667	0.847371	0.823019	0.172428	0.011772	0.084023
28	4260	4954	Target_Cell_Sympt_Strict	score_25	0.4	550	0.7	0	15	10	0.825333	0.820657	0.822995	0.163103	0.026771	0.072985
28	4260	4954	Target_Cell_Sympt_Strict	entry_only	0.005	200	0.005	0	300	10	0.808	0.837934	0.822967	0.150637	0.010102	0.072729
28	4260	4954	Target_Cell_Sympt_Strict	score_20	0.4	150	0.7	0	15	10	0.806667	0.839249	0.822958	0.187853	0.009082	0.09338
28	4260	4954	Target_Cell_Sympt_Strict	score_25	0.7	450	0.4	0	25	10	0.814667	0.831221	0.822944	0.171809	0.016718	0.080302
28	4260	4954	Target_Cell_Sympt_Strict	score_40	1	250	0.1	0	300	10	0.817333	0.828545	0.822939	0.144567	0.015528	0.068704
28	4260	4954	Target_Cell_Sympt_Strict	score_30	0.7	200	0.2	0	300	10	0.812	0.83385	0.822925	0.178607	0.010064	0.088901
19	4260	4963	Target_Cell_Strict	score_25	0.4	250	0.001	0	15	10	0.793333	0.852347	0.82284	0.202923	0.015454	0.097338
19	4260	4963	Target_Cell_Strict	score_25	0.7	150	0.0004	0	15	10	0.803333	0.8423	0.822817	0.194193	0.015778	0.095354
19	4260	4963	Target_Cell_Strict	score_25	0.2	0	0.0004	0	15	10	0.796667	0.848873	0.82277	0.206935	0.022516	0.096659
28	4260	4954	Target_Cell_Sympt_Strict	score_25	1	450	0.0001	0	15	10	0.801333	0.844178	0.822756	0.202315	0.042852	0.08474
28	4260	4954	Target_Cell_Sympt_Strict	score_20	0.01	400	0.0009	0	300	10	0.813333	0.83216	0.822746	0.178637	0.025764	0.081283
28	4260	4954	Target_Cell_Sympt_Strict	score_20	0.4	250	0.4	0	25	10	0.814667	0.830751	0.822709	0.152047	0.043749	0.059444
19	4260	4963	Target_Cell_Strict	score_25	1	150	0.4	0	25	10	0.796667	0.848732	0.8227	0.194479	0.017174	0.09727
19	4260	4963	Target_Cell_Strict	score_25	0.2	150	0.0007	0	15	10	0.796667	0.848685	0.822676	0.224944	0.018717	0.104835
28	4260	4954	Target_Cell_Sympt_Strict	score_25	0.7	0	0.0009	0	15	10	0.798667	0.846667	0.822667	0.184145	0.017186	0.087299
28	4260	4954	Target_Cell_Sympt_Strict	score_25	1	0	0.0007	0	15	10	0.810667	0.834601	0.822634	0.168581	0.016767	0.081257
28	4260	4954	Target_Cell_Sympt_Strict	score_25	0.04	150	0.0001	0	15	10	0.801333	0.843897	0.822615	0.205368	0.033375	0.087894
19	4260	4963	Target_Cell_Strict	score_25	0.4	0	0.0009	0	15	10	0.803333	0.841878	0.822606	0.199833	0.021869	0.092755
19	4260	4963	Target_Cell_Strict	score_25	0.7	150	0.2	0	50	10	0.776667	0.868451	0.822559	0.233	0.007967	0.114559
28	4260	4954	Target_Cell_Sympt_Strict	score_40	0.005	300	0.0009	0	100	10	0.810667	0.834413	0.82254	0.158807	0.019749	0.071365
19	4260	4963	Target_Cell_Strict	score_30	0.02	100	0.0002	0	15	10	0.81	0.83507	0.822535	0.189326	0.008353	0.093711
27	4260	4955	Target_Cell	score_25	1	150	0.0001	0	15	10	0.818667	0.826338	0.822502	0.164946	0.011392	0.078795
19	4260	4963	Target_Cell_Strict	score_40	0.4	150	0.1	0	300	10	0.796667	0.84831	0.822488	0.143527	0.012485	0.069903
28	4260	4954	Target_Cell_Sympt_Strict	score_20	0.4	250	0.7	0	15	10	0.806667	0.838263	0.822465	0.171788	0.013208	0.082841
19	4260	4963	Target_Cell_Strict	score_25	0.4	150	0.0004	0	15	10	0.8	0.844883	0.822441	0.198606	0.025725	0.09149
19	4260	4963	Target_Cell_Strict	score_25	0.4	200	0.2	0	50	10	0.79	0.854789	0.822394	0.129357	0.006864	0.063545
28	4260	4954	Target_Cell_Sympt_Strict	score_25	0.04	100	0.0002	0	15	10	0.796	0.848779	0.82239	0.151531	0.034128	0.064845
28	4260	4954	Target_Cell_Sympt_Strict	score_20	0.4	250	0.2	0	50	10	0.809333	0.835446	0.82239	0.171922	0.014244	0.083055
28	4260	4954	Target_Cell_Sympt_Strict	score_25	1	100	0.7	0	25	10	0.808	0.836761	0.82238	0.168201	0.013635	0.080409
28	4260	4954	Target_Cell_Sympt_Strict	score_25	0.2	300	0.02	0	300	10	0.805333	0.83939	0.822362	0.199706	0.019368	0.092461
28	4260	4954	Target_Cell_Sympt_Strict	score_20	1	200	0.0004	0	15	10	0.802667	0.842019	0.822343	0.222295	0.01716	0.105414
28	4260	4954	Target_Cell_Sympt_Strict	score_30	0.7	200	0.1	0	300	10	0.798667	0.845822	0.822244	0.155915	0.017905	0.073403
28	4260	4954	Target_Cell_Sympt_Strict	score_25	1	300	0.0009	0	15	10	0.802667	0.841737	0.822202	0.210802	0.018634	0.097264
19	4260	4963	Target_Cell_Strict	score_25	0.7	0	0.4	0	50	10	0.793333	0.850798	0.822066	0.190205	0.019961	0.090717
28	4260	4954	Target_Cell_Sympt_Strict	score_20	0.4	200	0.7	0	15	10	0.805333	0.838638	0.821986	0.173764	0.012021	0.084016
28	4260	4954	Target_Cell_Sympt_Strict	score_20	1	400	0.0001	0	15	10	0.801333	0.842629	0.821981	0.149809	0.02891	0.062852
28	4260	4954	Target_Cell_Sympt_Strict	score_25	0.2	100	0.0009	0	15	10	0.794667	0.849249	0.821958	0.180783	0.018797	0.082679
19	4260	4963	Target_Cell_Strict	score_25	0.4	250	0.0001	0	15	10	0.783333	0.860563	0.821948	0.272845	0.017769	0.129767
28	4260	4954	Target_Cell_Sympt_Strict	score_20	0.4	400	0.4	0	15	10	0.810667	0.833192	0.82193	0.180547	0.021732	0.082155
19	4260	4963	Target_Cell_Strict	score_25	0.4	250	0.0009	0	15	10	0.79	0.85385	0.821925	0.178139	0.015796	0.084841
19	4260	4963	Target_Cell_Strict	score_25	1	100	0.2	0	50	10	0.773333	0.870516	0.821925	0.269279	0.013165	0.130196
28	4260	4954	Target_Cell_Sympt_Strict	score_25	0.2	400	0.7	0	15	10	0.797333	0.846479	0.821906	0.149047	0.038344	0.060862
19	4260	4963	Target_Cell_Strict	score_25	0.7	0	0.0001	0	15	10	0.8	0.843803	0.821901	0.208167	0.019439	0.099956
28	4260	4954	Target_Cell_Sympt_Strict	score_25	0.7	500	0.01	0	15	10	0.806667	0.837089	0.821878	0.177639	0.019286	0.083426
28	4260	4954	Target_Cell_Sympt_Strict	score_20	0.7	750	0.7	0	15	10	0.808	0.835681	0.82184	0.186495	0.018247	0.087142
19	4260	4963	Target_Cell_Strict	score_25	0.4	200	0.0009	0	15	10	0.783333	0.860282	0.821808	0.191485	0.009851	0.093863
28	4260	4954	Target_Cell_Sympt_Strict	score_20	0.7	100	0.0001	0	15	10	0.806667	0.836901	0.821784	0.193907	0.022668	0.088348
19	4260	4963	Target_Cell_Strict	score_25	1	150	0.2	0	50	10	0.773333	0.870188	0.821761	0.215407	0.012034	0.106385
28	4260	4954	Target_Cell_Sympt_Strict	score_25	0.7	0	0.005	0	15	10	0.826667	0.816761	0.821714	0.148773	0.024488	0.069221
28	4260	4954	Target_Cell_Sympt_Strict	score_25	0.7	450	0.0007	0	15	10	0.808	0.835305	0.821653	0.204022	0.042754	0.084532
28	4260	4954	Target_Cell_Sympt_Strict	score_20	1	100	0.0004	0	15	10	0.8	0.843286	0.821643	0.144837	0.024314	0.064618
19	4260	4963	Target_Cell_Strict	score_25	0.4	300	0.0004	0	15	10	0.79	0.853286	0.821643	0.178139	0.017673	0.084712
17	1653	1486	Target_Cell_Strict	entry_only	0.4	500	0.07	600	9999	5	0.81	0.833269	0.821635	0.221761	0.022409	0.105661
19	4260	4963	Target_Cell_Strict	score_25	0.7	150	0.0009	0	15	10	0.803333	0.839906	0.82162	0.166467	0.013015	0.082431
28	4260	4954	Target_Cell_Sympt_Strict	score_40	0.07	300	0.01	0	300	10	0.797333	0.845822	0.821577	0.180597	0.035156	0.078552
28	4260	4954	Target_Cell_Sympt_Strict	score_20	1	100	0.0002	0	15	10	0.8	0.843099	0.821549	0.1668	0.026278	0.075882
19	4260	4963	Target_Cell_Strict	score_25	0.2	150	0.0004	0	15	10	0.793333	0.849765	0.821549	0.21489	0.02087	0.100665
28	4260	4954	Target_Cell_Sympt_Strict	score_20	0.7	250	0.001	0	15	10	0.816	0.827089	0.821545	0.16224	0.023825	0.071787
28	4260	4954	Target_Cell_Sympt_Strict	score_20	0.4	650	0.7	0	15	10	0.794667	0.848263	0.821465	0.171187	0.013674	0.083331
28	4260	4954	Target_Cell_Sympt_Strict	score_25	0.7	150	0.1	0	200	10	0.805333	0.837559	0.821446	0.138461	0.02167	0.062617
28	4260	4954	Target_Cell_Sympt_Strict	score_30	1	250	0.1	0	300	10	0.805333	0.837512	0.821423	0.135542	0.017491	0.062344
28	4260	4954	Target_Cell_Sympt_Strict	score_30	0.1	250	0.01	0	300	10	0.808	0.834789	0.821394	0.118614	0.017174	0.054765
28	4260	4954	Target_Cell_Sympt_Strict	score_20	0.4	300	0.7	0	15	10	0.802667	0.840094	0.82138	0.205463	0.015751	0.09924
28	4260	4954	Target_Cell_Sympt_Strict	score_25	0.7	300	0.0002	0	15	10	0.792	0.850751	0.821376	0.189098	0.025175	0.08469
28	4260	4954	Target_Cell_Sympt_Strict	score_20	0.4	300	0.4	0	25	10	0.806667	0.836009	0.821338	0.17359	0.031715	0.076071
28	4260	4954	Target_Cell_Sympt_Strict	score_20	1	450	0.04	0	15	10	0.797333	0.845305	0.821319	0.169423	0.018853	0.078328
28	4260	4954	Target_Cell_Sympt_Strict	score_25	0.7	150	0.1	0	300	10	0.805333	0.837277	0.821305	0.174019	0.011065	0.083951
28	4260	4954	Target_Cell_Sympt_Strict	score_25	1	100	0.001	0	15	10	0.804	0.838592	0.821296	0.202719	0.02287	0.094838
19	4260	4963	Target_Cell_Strict	score_25	0.7	300	0.0004	0	15	10	0.803333	0.839249	0.821291	0.194193	0.026897	0.086775
28	4260	4954	Target_Cell_Sympt_Strict	score_25	0.07	0	0.0004	0	15	10	0.782667	0.859906	0.821286	0.164957	0.040036	0.069546
28	4260	4954	Target_Cell_Sympt_Strict	score_25	0.7	550	0.7	0	15	10	0.810667	0.831831	0.821249	0.158807	0.022739	0.070717
28	4260	4954	Target_Cell_Sympt_Strict	score_20	0.4	450	0.4	0	15	10	0.801333	0.84108	0.821207	0.160133	0.022798	0.072768
19	4260	4963	Target_Cell_Strict	score_25	0.7	200	0.0001	0	15	10	0.793333	0.849014	0.821174	0.247341	0.02484	0.114668
28	4260	4954	Target_Cell_Sympt_Strict	score_25	1	650	0.01	0	15	10	0.801333	0.840939	0.821136	0.176252	0.019682	0.082263
28	4260	4954	Target_Cell_Sympt_Strict	score_25	0.1	300	0.01	0	300	10	0.798667	0.843568	0.821117	0.165859	0.016258	0.07794
28	4260	4954	Target_Cell_Sympt_Strict	score_20	1	0	0.0009	0	15	10	0.801333	0.840845	0.821089	0.145596	0.0235	0.064019
28	4260	4954	Target_Cell_Sympt_Strict	score_20	1	300	0.0002	0	15	10	0.796	0.84615	0.821075	0.167947	0.012908	0.081812
28	4260	4954	Target_Cell_Sympt_Strict	score_20	0.7	750	0.4	0	15	10	0.802667	0.839484	0.821075	0.153165	0.038049	0.06282
19	4260	4963	Target_Cell_Strict	score_25	0.4	200	0.0002	0	15	10	0.776667	0.865399	0.821033	0.207793	0.011489	0.101576
28	4260	4954	Target_Cell_Sympt_Strict	score_25	1	550	0.0002	0	15	10	0.817333	0.824695	0.821014	0.16306	0.017424	0.077322
28	4260	4954	Target_Cell_Sympt_Strict	score_25	0.7	150	0.2	0	200	10	0.809333	0.832676	0.821005	0.168528	0.018068	0.077685
28	4260	4954	Target_Cell_Sympt_Strict	score_20	0.4	200	0.4	0	50	10	0.812	0.83	0.821	0.151988	0.025469	0.067607
19	4260	4963	Target_Cell_Strict	score_25	1	200	0.001	0	15	10	0.81	0.831972	0.820986	0.199332	0.012631	0.098643
28	4260	4954	Target_Cell_Sympt_Strict	score_20	1	750	0.04	0	15	10	0.817333	0.824601	0.820967	0.18236	0.035257	0.080738
28	4260	4954	Target_Cell_Sympt_Strict	score_30	0.2	250	0.02	0	200	10	0.793333	0.848545	0.820939	0.233619	0.014837	0.112347
28	4260	4954	Target_Cell_Sympt_Strict	score_25	0.7	300	0.2	0	25	10	0.810667	0.831174	0.82092	0.188731	0.019478	0.086337
28	4260	4954	Target_Cell_Sympt_Strict	score_25	1	600	0.005	0	15	10	0.809333	0.832488	0.820911	0.181235	0.021157	0.082158
19	4260	4963	Target_Cell_Strict	score_30	0.07	300	0.01	0	300	10	0.776667	0.86507	0.820869	0.238886	0.012432	0.119119
28	4260	4954	Target_Cell_Sympt_Strict	score_20	0.4	250	0.1	0	50	10	0.805333	0.836338	0.820836	0.163756	0.015522	0.077224
19	4260	4963	Target_Cell_Strict	score_25	0.7	200	0.001	0	15	10	0.796667	0.84493	0.820798	0.181169	0.016719	0.08777
28	4260	4954	Target_Cell_Sympt_Strict	score_20	1	200	0.2	0	50	10	0.802667	0.83892	0.820793	0.164092	0.016128	0.077179
28	4260	4954	Target_Cell_Sympt_Strict	score_20	1	200	0.0002	0	15	10	0.798667	0.842911	0.820789	0.176504	0.021705	0.082428
28	4260	4954	Target_Cell_Sympt_Strict	score_25	0.4	300	0.4	0	25	10	0.794667	0.846761	0.820714	0.155972	0.031259	0.066009
28	4260	4954	Target_Cell_Sympt_Strict	score_25	0.1	100	0.001	0	15	10	0.810667	0.830751	0.820709	0.155126	0.045042	0.059393
28	4260	4954	Target_Cell_Sympt_Strict	score_25	1	150	0.005	0	15	10	0.813333	0.828075	0.820704	0.124365	0.015013	0.058639
28	4260	4954	Target_Cell_Sympt_Strict	score_20	0.4	150	0.0002	0	15	10	0.812	0.82939	0.820695	0.158291	0.018373	0.076798
28	4260	4954	Target_Cell_Sympt_Strict	score_25	0.2	100	0.7	0	15	10	0.806667	0.834695	0.820681	0.156915	0.046558	0.062914
28	4260	4954	Target_Cell_Sympt_Strict	score_20	0.4	100	0.7	0	15	10	0.802667	0.838685	0.820676	0.160255	0.015904	0.077687
19	4260	4963	Target_Cell_Strict	score_30	0.1	0	0.0002	0	15	10	0.816667	0.824648	0.820657	0.224846	0.022133	0.105702
28	4260	4954	Target_Cell_Sympt_Strict	score_30	0.7	100	0.1	0	300	10	0.806667	0.834648	0.820657	0.170489	0.016795	0.079333
28	4260	4954	Target_Cell_Sympt_Strict	score_25	1	550	0.0009	0	15	10	0.816	0.825305	0.820653	0.136013	0.015392	0.064588
28	4260	4954	Target_Cell_Sympt_Strict	score_25	1	450	0.0009	0	15	10	0.792	0.849249	0.820624	0.177709	0.044307	0.072387
28	4260	4954	Target_Cell_Sympt_Strict	score_20	0.7	200	0.07	0	100	10	0.809333	0.831878	0.820606	0.177268	0.021425	0.079687
28	4260	4954	Target_Cell_Sympt_Strict	score_25	1	500	0.2	0	15	10	0.817333	0.82385	0.820592	0.166031	0.017186	0.081433
28	4260	4954	Target_Cell_Sympt_Strict	score_20	0.4	650	0.4	0	15	10	0.801333	0.839765	0.820549	0.142199	0.017378	0.06618
28	4260	4954	Target_Cell_Sympt_Strict	score_40	0.2	0	0.07	0	200	10	0.810667	0.830329	0.820498	0.158807	0.012497	0.077797
28	4260	4954	Target_Cell_Sympt_Strict	score_20	1	100	0.0001	0	15	10	0.797333	0.843615	0.820474	0.175099	0.023715	0.080023
28	4260	4954	Target_Cell_Sympt_Strict	score_25	1	400	0.2	0	25	10	0.8	0.840798	0.820399	0.182331	0.00856	0.088824
28	4260	4954	Target_Cell_Sympt_Strict	score_25	0.07	300	0.01	0	200	10	0.816	0.824789	0.820394	0.168159	0.019017	0.076991
28	4260	4954	Target_Cell_Sympt_Strict	score_25	0.7	400	0.2	0	25	10	0.793333	0.847418	0.820376	0.217868	0.01202	0.107266
19	4260	4963	Target_Cell_Strict	score_30	0.4	700	0.7	0	15	10	0.783333	0.857371	0.820352	0.163299	0.011491	0.082662
28	4260	4954	Target_Cell_Sympt_Strict	score_25	0.7	750	0.7	0	25	10	0.808	0.832676	0.820338	0.161735	0.023591	0.073658
28	4260	4954	Target_Cell_Sympt_Strict	score_20	1	400	0.0009	0	15	10	0.806667	0.833991	0.820329	0.158325	0.02997	0.068221
28	4260	4954	Target_Cell_Sympt_Strict	score_20	0.7	250	0.0002	0	15	10	0.808	0.832582	0.820291	0.179699	0.017134	0.082833
28	4260	4954	Target_Cell_Sympt_Strict	score_20	1	400	0.4	0	15	10	0.802667	0.837887	0.820277	0.160255	0.013458	0.079397
19	4260	4963	Target_Cell_Strict	score_25	0.4	200	0.0007	0	15	10	0.776667	0.86385	0.820258	0.249132	0.019001	0.119665
19	4260	4963	Target_Cell_Strict	score_25	0.7	250	0.0009	0	15	10	0.803333	0.837136	0.820235	0.180862	0.023032	0.083338
28	4260	4954	Target_Cell_Sympt_Strict	score_25	0.7	300	0.2	0	300	10	0.806667	0.833803	0.820235	0.142984	0.009633	0.070902
28	4260	4954	Target_Cell_Sympt_Strict	score_25	0.4	250	0.1	0	50	10	0.796	0.84446	0.82023	0.181676	0.023077	0.082004
17	1653	1486	Target_Cell_Strict	entry_only	0.07	450	0.005	600	9999	5	0.79	0.850445	0.820223	0.21746	0.023882	0.110402
28	4260	4954	Target_Cell_Sympt_Strict	score_30	0.07	250	0.01	0	300	10	0.805333	0.83507	0.820202	0.174529	0.01903	0.08216
19	4260	4963	Target_Cell_Strict	score_30	1	0	0.2	0	100	10	0.79	0.850376	0.820188	0.188739	0.015184	0.089674
28	4260	4954	Target_Cell_Sympt_Strict	score_25	1	100	0.4	0	50	10	0.814667	0.825681	0.820174	0.174631	0.047541	0.071914
28	4260	4954	Target_Cell_Sympt_Strict	score_20	0.7	250	0.0001	0	15	10	0.804	0.836338	0.820169	0.157288	0.017856	0.071577
28	4260	4954	Target_Cell_Sympt_Strict	score_30	0.7	250	0.07	0	300	10	0.797333	0.843005	0.820169	0.1932	0.018633	0.091039
28	4260	4954	Target_Cell_Sympt_Strict	score_25	0.4	250	0.4	0	25	10	0.797333	0.842958	0.820146	0.158863	0.025254	0.070514
28	4260	4954	Target_Cell_Sympt_Strict	score_20	1	400	0.1	0	15	10	0.8	0.840282	0.820141	0.208273	0.019581	0.099087
28	4260	4954	Target_Cell_Sympt_Strict	score_25	0.02	0	0.0004	0	15	10	0.810667	0.829577	0.820122	0.180547	0.047332	0.078649
28	4260	4954	Target_Cell_Sympt_Strict	score_20	0.7	300	0.0002	0	15	10	0.808	0.832207	0.820103	0.146448	0.0152	0.071514
19	4260	4963	Target_Cell_Strict	score_25	0.7	0	0.0004	0	15	10	0.8	0.840141	0.82007	0.152753	0.014182	0.074754
28	4260	4954	Target_Cell_Sympt_Strict	score_20	0.4	450	0.7	0	15	10	0.797333	0.84277	0.820052	0.188543	0.014959	0.089636
28	4260	4954	Target_Cell_Sympt_Strict	score_25	0.04	0	0.0007	0	15	10	0.8	0.840094	0.820047	0.205697	0.039812	0.095983
28	4260	4954	Target_Cell_Sympt_Strict	score_40	0.4	200	0.2	0	300	10	0.812	0.828075	0.820038	0.158851	0.019573	0.074661
28	4260	4954	Target_Cell_Sympt_Strict	score_25	0.2	250	0.0007	0	15	10	0.796	0.844038	0.820019	0.186266	0.030463	0.082545
28	4260	4954	Target_Cell_Sympt_Strict	score_20	1	0	0.001	0	15	10	0.801333	0.838685	0.820009	0.181715	0.028702	0.081667
28	4260	4954	Target_Cell_Sympt_Strict	score_20	0.4	100	0.0001	0	15	10	0.8	0.839953	0.819977	0.148773	0.015729	0.070047
19	4260	4963	Target_Cell_Strict	score_20	1	0	0.1	0	50	10	0.793333	0.846573	0.819953	0.176572	0.010688	0.08754
28	4260	4954	Target_Cell_Sympt_Strict	score_20	1	550	0.7	0	15	10	0.816	0.823897	0.819948	0.190233	0.010278	0.093996
28	4260	4954	Target_Cell_Sympt_Strict	score_25	1	100	0.0009	0	15	10	0.801333	0.838451	0.819892	0.194246	0.022932	0.088355
28	4260	4954	Target_Cell_Sympt_Strict	score_20	1	650	0.4	0	15	10	0.808	0.831784	0.819892	0.113247	0.012442	0.053806
28	4260	4954	Target_Cell_Sympt_Strict	score_25	0.4	600	0.7	0	15	10	0.821333	0.818451	0.819892	0.16915	0.026601	0.074627
28	4260	4954	Target_Cell_Sympt_Strict	score_20	0.7	450	0.7	0	15	10	0.797333	0.842441	0.819887	0.145119	0.014574	0.068249
19	4260	4963	Target_Cell_Strict	score_25	0.2	0	0.0007	0	15	10	0.79	0.849718	0.819859	0.22745	0.020643	0.107953
28	4260	4954	Target_Cell_Sympt_Strict	score_25	0.7	300	0.005	0	15	10	0.806667	0.833052	0.819859	0.150555	0.034737	0.064584
28	4260	4954	Target_Cell_Sympt_Strict	score_25	0.2	0	0.7	0	15	10	0.813333	0.826385	0.819859	0.188797	0.053456	0.076808
19	4260	4963	Target_Cell_Strict	score_20	0.4	250	0.07	0	50	10	0.786667	0.852958	0.819812	0.170098	0.012218	0.084763
28	4260	4954	Target_Cell_Sympt_Strict	score_25	0.02	0	0.0002	0	15	10	0.805333	0.834225	0.819779	0.192222	0.018958	0.08922
28	4260	4954	Target_Cell_Sympt_Strict	score_20	1	0	0.0007	0	15	10	0.798667	0.840798	0.819732	0.168781	0.025894	0.075858
28	4260	4954	Target_Cell_Sympt_Strict	score_20	1	150	0.07	0	200	10	0.802667	0.836761	0.819714	0.189249	0.017843	0.089363
28	4260	4954	Target_Cell_Sympt_Strict	score_25	1	400	0.0002	0	15	10	0.794667	0.844695	0.819681	0.18371	0.042052	0.074654
28	4260	4954	Target_Cell_Sympt_Strict	score_25	0.7	0	0.1	0	300	10	0.797333	0.842019	0.819676	0.147549	0.01376	0.070672
27	4260	4955	Target_Cell	score_25	0.4	250	0.0001	0	15	10	0.810667	0.828638	0.819653	0.193843	0.036762	0.08346
19	4260	4963	Target_Cell_Strict	score_25	0.4	250	0.0002	0	15	10	0.78	0.859296	0.819648	0.211975	0.015326	0.102972
19	4260	4963	Target_Cell_Strict	score_30	0.2	200	0.0004	0	15	10	0.813333	0.825962	0.819648	0.197597	0.020945	0.092567
28	4260	4954	Target_Cell_Sympt_Strict	score_25	0.7	400	0.0007	0	15	10	0.793333	0.845962	0.819648	0.21375	0.048915	0.090986
28	4260	4954	Target_Cell_Sympt_Strict	score_20	1	450	0.0004	0	15	10	0.801333	0.837934	0.819634	0.182448	0.042061	0.073959
28	4260	4954	Target_Cell_Sympt_Strict	score_20	0.7	600	0.2	0	15	10	0.804	0.835258	0.819629	0.167947	0.013427	0.08242
19	4260	4963	Target_Cell_Strict	score_25	1	0	0.0007	0	15	10	0.81	0.829202	0.819601	0.172434	0.012888	0.083034
28	4260	4954	Target_Cell_Sympt_Strict	score_25	0.7	150	0.005	0	15	10	0.813333	0.825869	0.819601	0.209762	0.030498	0.092165
28	4260	4954	Target_Cell_Sympt_Strict	score_25	0.2	300	0.0002	0	15	10	0.802667	0.836526	0.819596	0.169423	0.015171	0.079381
28	4260	4954	Target_Cell_Sympt_Strict	score_25	0.1	150	0.0007	0	15	10	0.785333	0.85385	0.819592	0.181127	0.044724	0.075382
28	4260	4954	Target_Cell_Sympt_Strict	score_20	1	0	0.0001	0	15	10	0.798667	0.840469	0.819568	0.185348	0.0222	0.084274
28	4260	4954	Target_Cell_Sympt_Strict	score_25	0.07	150	0.0002	0	15	10	0.788	0.851127	0.819563	0.212473	0.041193	0.091473
28	4260	4954	Target_Cell_Sympt_Strict	score_20	0.4	0	0.0002	0	15	10	0.809333	0.829765	0.819549	0.136144	0.019344	0.062026
28	4260	4954	Target_Cell_Sympt_Strict	score_20	1	200	0.04	0	300	10	0.816	0.823099	0.819549	0.166031	0.021856	0.073641
28	4260	4954	Target_Cell_Sympt_Strict	score_30	0.7	300	0.1	0	300	10	0.817333	0.82169	0.819512	0.141145	0.015393	0.067863
27	4260	4955	Target_Cell	score_25	0.4	0	0.001	0	15	10	0.813333	0.825634	0.819484	0.151438	0.012541	0.075153
19	4260	4963	Target_Cell_Strict	score_25	0.7	250	0.07	0	300	10	0.806667	0.8323	0.819484	0.179072	0.012217	0.089787
28	4260	4954	Target_Cell_Sympt_Strict	score_25	1	0	0.2	0	300	10	0.806667	0.8323	0.819484	0.154344	0.019307	0.069239
28	4260	4954	Target_Cell_Sympt_Strict	score_20	0.1	300	0.01	0	300	10	0.814667	0.824131	0.819399	0.182106	0.01673	0.086177
28	4260	4954	Target_Cell_Sympt_Strict	score_25	1	400	0.1	0	25	10	0.801333	0.837324	0.819329	0.149809	0.025333	0.066444
28	4260	4954	Target_Cell_Sympt_Strict	score_25	0.7	750	0.4	0	15	10	0.810667	0.827981	0.819324	0.154839	0.026589	0.06781
19	4260	4963	Target_Cell_Strict	score_25	0.07	150	0.0002	0	15	10	0.813333	0.825305	0.819319	0.184511	0.035005	0.080897
28	4260	4954	Target_Cell_Sympt_Strict	score_25	0.02	0	0.0001	0	15	10	0.812	0.82662	0.81931	0.143567	0.025464	0.065027
19	4260	4963	Target_Cell_Strict	score_25	0.2	0	0.0002	0	15	10	0.79	0.848592	0.819296	0.246216	0.024667	0.115328
28	4260	4954	Target_Cell_Sympt_Strict	score_25	1	200	0.005	0	15	10	0.806667	0.831925	0.819296	0.19505	0.02614	0.087526
19	4260	4963	Target_Cell_Strict	score_25	0.7	150	0.4	0	50	10	0.79	0.848592	0.819296	0.163503	0.015764	0.077876
28	4260	4954	Target_Cell_Sympt_Strict	score_20	0.4	750	0.7	0	25	10	0.816	0.822582	0.819291	0.124408	0.027663	0.052952
28	4260	4954	Target_Cell_Sympt_Strict	score_20	0.4	300	0.4	0	15	10	0.809333	0.829202	0.819268	0.209448	0.022861	0.095815
19	4260	4963	Target_Cell_Strict	score_25	0.4	200	0.0004	0	15	10	0.773333	0.865023	0.819178	0.226716	0.016921	0.107436
28	4260	4954	Target_Cell_Sympt_Strict	score_20	1	550	0.2	0	15	10	0.796	0.842347	0.819174	0.147368	0.013626	0.071885
28	4260	4954	Target_Cell_Sympt_Strict	score_40	0.4	300	0.04	0	300	10	0.805333	0.832958	0.819146	0.186352	0.021061	0.085311
28	4260	4954	Target_Cell_Sympt_Strict	score_25	1	250	0.7	0	25	10	0.806667	0.831596	0.819131	0.157762	0.020475	0.073491
28	4260	4954	Target_Cell_Sympt_Strict	score_5_weighted	0.7	200	0.2	0	50	10	0.813333	0.82493	0.819131	0.158325	0.022683	0.073002
28	4260	4954	Target_Cell_Sympt_Strict	score_25	1	450	0.005	0	15	10	0.798667	0.839577	0.819122	0.2045	0.04466	0.083653
28	4260	4954	Target_Cell_Sympt_Strict	score_25	1	200	0.1	0	50	10	0.802667	0.835493	0.81908	0.194804	0.035295	0.088731
28	4260	4954	Target_Cell_Sympt_Strict	score_25	1	300	0.2	0	25	10	0.805333	0.832817	0.819075	0.171187	0.021675	0.080607
28	4260	4954	Target_Cell_Sympt_Strict	score_40	0.7	250	0.07	0	300	10	0.802667	0.835399	0.819033	0.195032	0.017391	0.092196
28	4260	4954	Target_Cell_Sympt_Strict	score_25	1	550	0.01	0	15	10	0.790667	0.847371	0.819019	0.163712	0.017168	0.077526
28	4260	4954	Target_Cell_Sympt_Strict	score_25	0.7	500	0.0004	0	15	10	0.806667	0.831362	0.819014	0.147271	0.023998	0.065691
27	4260	4955	Target_Cell	score_25	0.4	0	0.0009	0	15	10	0.808	0.83	0.819	0.143381	0.015212	0.066627
17	1653	1486	Target_Cell_Strict	entry_only	0.1	500	0.005	600	9999	5	0.81	0.827939	0.81897	0.216692	0.021401	0.108908
28	4260	4954	Target_Cell_Sympt_Strict	score_25	0.4	300	0.1	0	50	10	0.8	0.837934	0.818967	0.16	0.014573	0.077247
28	4260	4954	Target_Cell_Sympt_Strict	score_30	0.07	200	0.0001	0	15	10	0.804	0.833897	0.818948	0.1642	0.012931	0.083208
28	4260	4954	Target_Cell_Sympt_Strict	score_25	1	700	0.001	0	15	10	0.808	0.829812	0.818906	0.176957	0.032869	0.077008
28	4260	4954	Target_Cell_Sympt_Strict	score_20	1	200	0.0001	0	15	10	0.794667	0.843099	0.818883	0.200816	0.014853	0.096424
28	4260	4954	Target_Cell_Sympt_Strict	score_25	1	400	0.04	0	25	10	0.784	0.853756	0.818878	0.180153	0.02987	0.088878
19	4260	4963	Target_Cell_Strict	score_30	1	100	0.2	0	100	10	0.786667	0.85108	0.818873	0.197315	0.012803	0.095848
28	4260	4954	Target_Cell_Sympt_Strict	score_25	1	100	0.2	0	300	10	0.808	0.829718	0.818859	0.147356	0.017125	0.067482
19	4260	4963	Target_Cell_Strict	score_25	0.2	150	0.0001	0	15	10	0.79	0.8477	0.81885	0.246216	0.028905	0.111492
28	4260	4954	Target_Cell_Sympt_Strict	score_20	1	500	0.02	0	15	10	0.8	0.8377	0.81885	0.12037	0.030008	0.050023
28	4260	4954	Target_Cell_Sympt_Strict	score_40	0.4	250	0.07	0	300	10	0.802667	0.835023	0.818845	0.149939	0.023584	0.066283
28	4260	4954	Target_Cell_Sympt_Strict	score_20	0.7	150	0.0001	0	15	10	0.794667	0.842958	0.818812	0.17248	0.02227	0.078304
28	4260	4954	Target_Cell_Sympt_Strict	score_30	0.02	150	0.0001	0	15	10	0.808	0.829624	0.818812	0.174936	0.01406	0.083002
19	4260	4963	Target_Cell_Strict	score_25	0.2	200	0.0004	0	15	10	0.783333	0.854272	0.818803	0.210819	0.015577	0.103401
19	4260	4963	Target_Cell_Strict	score_25	0.2	100	0.0007	0	15	10	0.79	0.847606	0.818803	0.191659	0.018212	0.090555
28	4260	4954	Target_Cell_Sympt_Strict	score_25	0.7	200	0.1	0	300	10	0.793333	0.844272	0.818803	0.158885	0.023658	0.071399
28	4260	4954	Target_Cell_Sympt_Strict	score_25	0.2	200	0.7	0	15	10	0.798667	0.83892	0.818793	0.213849	0.05718	0.088972
19	4260	4963	Target_Cell_Strict	score_25	0.4	100	0.0007	0	15	10	0.79	0.847465	0.818732	0.213594	0.02443	0.100763
19	4260	4963	Target_Cell_Strict	score_25	0.2	100	0.0009	0	15	10	0.793333	0.844038	0.818685	0.202923	0.020548	0.096485
28	4260	4954	Target_Cell_Sympt_Strict	score_20	0.7	200	0.04	0	300	10	0.810667	0.826667	0.818667	0.186123	0.025896	0.083693
28	4260	4954	Target_Cell_Sympt_Strict	score_20	0.4	700	0.4	0	15	10	0.793333	0.843991	0.818662	0.189971	0.034059	0.083733
19	4260	4963	Target_Cell_Strict	score_25	1	0	0.0004	0	15	10	0.796667	0.840563	0.818615	0.246171	0.02299	0.113926
28	4260	4954	Target_Cell_Sympt_Strict	score_25	1	200	0.0002	0	15	10	0.796	0.841221	0.81861	0.218138	0.021268	0.104049
28	4260	4954	Target_Cell_Sympt_Strict	score_25	0.7	200	0.07	0	300	10	0.805333	0.831878	0.818606	0.139102	0.016308	0.065039
28	4260	4954	Target_Cell_Sympt_Strict	score_40	0.4	250	0.04	0	300	10	0.797333	0.839859	0.818596	0.199314	0.013595	0.096669
28	4260	4954	Target_Cell_Sympt_Strict	score_25	1	150	0.7	0	25	10	0.8	0.837183	0.818592	0.20155	0.014639	0.095874
27	4260	4955	Target_Cell	score_25	0.4	250	0.0004	0	15	10	0.8	0.837042	0.818521	0.157762	0.029798	0.068762
19	4260	4963	Target_Cell_Strict	score_25	0.7	200	0.0009	0	15	10	0.793333	0.843709	0.818521	0.205643	0.015302	0.099505
19	4260	4963	Target_Cell_Strict	score_25	1	0	0.005	0	25	10	0.796667	0.840329	0.818498	0.265707	0.014028	0.131423
19	4260	4963	Target_Cell_Strict	score_25	1	150	0.01	0	25	10	0.793333	0.843662	0.818498	0.190205	0.011993	0.096673
28	4260	4954	Target_Cell_Sympt_Strict	score_25	0.2	250	0.02	0	200	10	0.796	0.840986	0.818493	0.196711	0.024337	0.08851
19	4260	4963	Target_Cell_Strict	score_20	0.4	250	0.2	0	50	10	0.79	0.846948	0.818474	0.163503	0.012637	0.084241
28	4260	4954	Target_Cell_Sympt_Strict	score_25	0.7	500	0.0001	0	15	10	0.802667	0.834272	0.818469	0.146642	0.024198	0.062954
28	4260	4954	Target_Cell_Sympt_Strict	score_30	0.7	250	0.1	0	300	10	0.809333	0.827606	0.818469	0.15159	0.017267	0.07048
28	4260	4954	Target_Cell_Sympt_Strict	score_25	0.2	250	0.02	0	300	10	0.788	0.84892	0.81846	0.153154	0.030438	0.06765
28	4260	4954	Target_Cell_Sympt_Strict	score_20	0.7	150	0.0004	0	15	10	0.806667	0.830235	0.818451	0.157762	0.027135	0.069181
19	4260	4963	Target_Cell_Strict	score_25	0.2	200	0.0007	0	15	10	0.783333	0.853568	0.818451	0.191485	0.014962	0.092724
28	4260	4954	Target_Cell_Sympt_Strict	score_25	0.2	300	0.4	0	15	10	0.793333	0.843568	0.818451	0.172047	0.026617	0.083104
19	4260	4963	Target_Cell_Strict	score_25	1	200	0.1	0	50	10	0.783333	0.853521	0.818427	0.210819	0.02992	0.095204
28	4260	4954	Target_Cell_Sympt_Strict	score_20	1	300	0.0001	0	15	10	0.789333	0.847512	0.818423	0.164849	0.014701	0.078294
28	4260	4954	Target_Cell_Sympt_Strict	score_30	0.4	250	0.07	0	300	10	0.816	0.820845	0.818423	0.152058	0.023481	0.068834
28	4260	4954	Target_Cell_Sympt_Strict	score_20	0.4	450	0.2	0	15	10	0.804	0.832817	0.818408	0.1642	0.02705	0.072849
28	4260	4954	Target_Cell_Sympt_Strict	score_25	1	200	0.2	0	50	10	0.804	0.832817	0.818408	0.157288	0.047038	0.060653
19	4260	4963	Target_Cell_Strict	score_25	0.7	300	0.0002	0	15	10	0.8	0.836808	0.818404	0.179505	0.021364	0.082613
19	4260	4963	Target_Cell_Strict	score_20	1	200	0.1	0	50	10	0.783333	0.853427	0.81838	0.233333	0.014544	0.113882
28	4260	4954	Target_Cell_Sympt_Strict	score_30	0.2	300	0.02	0	200	10	0.796	0.840657	0.818329	0.178468	0.027558	0.077392
17	1653	1486	Target_Cell_Strict	entry_only	0.2	550	0.7	600	9999	5	0.803333	0.833281	0.818307	0.271702	0.027961	0.130976
28	4260	4954	Target_Cell_Sympt_Strict	score_25	1	150	0.4	0	25	10	0.789333	0.847277	0.818305	0.183235	0.012634	0.089553
28	4260	4954	Target_Cell_Sympt_Strict	score_25	0.7	300	0.1	0	300	10	0.796	0.840563	0.818282	0.158695	0.012009	0.078148
28	4260	4954	Target_Cell_Sympt_Strict	score_20	0.4	550	0.7	0	15	10	0.789333	0.84723	0.818282	0.214936	0.014752	0.102283
19	4260	4963	Target_Cell_Strict	score_20	0.7	250	0.1	0	50	10	0.79	0.846479	0.818239	0.163503	0.015235	0.077644
19	4260	4963	Target_Cell_Strict	score_25	0.2	0	0.001	0	15	10	0.793333	0.843005	0.818169	0.161795	0.01747	0.075855
28	4260	4954	Target_Cell_Sympt_Strict	score_25	0.4	300	0.07	0	50	10	0.809333	0.826995	0.818164	0.171405	0.015886	0.081415
17	1653	1486	Target_Cell_Strict	entry_only	0.7	250	0.04	600	9999	5	0.806667	0.82965	0.818158	0.229395	0.015193	0.111125
28	4260	4954	Target_Cell_Sympt_Strict	score_25	0.7	250	0.7	0	15	10	0.810667	0.825634	0.81815	0.144136	0.02316	0.063619
28	4260	4954	Target_Cell_Sympt_Strict	score_40	0.2	250	0.02	0	300	10	0.801333	0.834883	0.818108	0.153037	0.024458	0.067533
28	4260	4954	Target_Cell_Sympt_Strict	score_25	0.2	300	0.1	0	50	10	0.814667	0.821502	0.818085	0.174631	0.025313	0.077324
28	4260	4954	Target_Cell_Sympt_Strict	score_20	0.7	0	0.7	0	15	10	0.805333	0.830798	0.818066	0.174529	0.014685	0.083275
19	4260	4963	Target_Cell_Strict	score_25	1	100	0.0007	0	15	10	0.806667	0.82939	0.818028	0.179072	0.015659	0.087597
28	4260	4954	Target_Cell_Sympt_Strict	score_30	0.01	200	0.0001	0	15	10	0.808	0.828028	0.818014	0.168465	0.013764	0.080015
28	4260	4954	Target_Cell_Sympt_Strict	score_30	0.005	400	0.001	0	200	10	0.792	0.843991	0.817995	0.17186	0.023932	0.082162
28	4260	4954	Target_Cell_Sympt_Strict	score_40	0.005	250	0.0009	0	300	10	0.8	0.835962	0.817981	0.193448	0.017835	0.090214
28	4260	4954	Target_Cell_Sympt_Strict	score_25	1	300	0.1	0	25	10	0.804	0.831925	0.817962	0.157288	0.017682	0.073902
28	4260	4954	Target_Cell_Sympt_Strict	score_40	0.4	250	0.1	0	300	10	0.810667	0.825258	0.817962	0.181284	0.025381	0.079449
19	4260	4963	Target_Cell_Strict	score_30	0.2	300	0.02	0	300	10	0.776667	0.859202	0.817934	0.243493	0.008135	0.119698
28	4260	4954	Target_Cell_Sympt_Strict	score_25	1	0	0.01	0	25	10	0.809333	0.826479	0.817906	0.154206	0.03813	0.065015
28	4260	4954	Target_Cell_Sympt_Strict	score_25	0.7	700	0.7	0	15	10	0.805333	0.830469	0.817901	0.139421	0.035324	0.059147
28	4260	4954	Target_Cell_Sympt_Strict	score_25	0.7	250	0.2	0	50	10	0.784	0.851784	0.817892	0.115131	0.016537	0.05222
28	4260	4954	Target_Cell_Sympt_Strict	score_20	0.4	200	0.2	0	50	10	0.802667	0.833099	0.817883	0.125758	0.010025	0.062864
28	4260	4954	Target_Cell_Sympt_Strict	score_25	1	650	0.07	0	15	10	0.805333	0.830423	0.817878	0.245072	0.017222	0.115612
28	4260	4954	Target_Cell_Sympt_Strict	score_30	0.02	0	0.0001	0	15	10	0.804	0.831737	0.817869	0.160366	0.01408	0.075873
19	4260	4963	Target_Cell_Strict	score_25	1	0	0.0002	0	15	10	0.803333	0.832347	0.81784	0.189854	0.015655	0.091118
19	4260	4963	Target_Cell_Strict	score_25	1	250	0.2	0	50	10	0.78	0.855681	0.81784	0.25807	0.01593	0.124726
28	4260	4954	Target_Cell_Sympt_Strict	score_30	0.4	300	0.2	0	300	10	0.812	0.823662	0.817831	0.177358	0.017773	0.083109
28	4260	4954	Target_Cell_Sympt_Strict	score_25	1	100	0.005	0	15	10	0.804	0.831643	0.817822	0.163658	0.024723	0.074976
19	4260	4963	Target_Cell_Strict	score_25	0.4	250	0.2	0	50	10	0.766667	0.868826	0.817746	0.249444	0.011254	0.123975
28	4260	4954	Target_Cell_Sympt_Strict	score_25	0.4	100	0.2	0	300	10	0.8	0.835493	0.817746	0.148773	0.022746	0.0661
19	4260	4963	Target_Cell_Strict	score_25	1	0	0.01	0	25	10	0.79	0.845399	0.8177	0.195959	0.012132	0.096353
28	4260	4954	Target_Cell_Sympt_Strict	score_20	0.7	250	0.1	0	50	10	0.801333	0.833944	0.817638	0.169831	0.01746	0.079843
28	4260	4954	Target_Cell_Sympt_Strict	score_30	0.07	150	0.0001	0	15	10	0.806667	0.828592	0.817629	0.185712	0.015438	0.086709
28	4260	4954	Target_Cell_Sympt_Strict	score_25	1	450	0.01	0	15	10	0.789333	0.845915	0.817624	0.196349	0.042128	0.081881
28	4260	4954	Target_Cell_Sympt_Strict	score_25	1	0	0.2	0	50	10	0.785333	0.849906	0.81762	0.179154	0.048927	0.082772
19	4260	4963	Target_Cell_Strict	score_25	0.07	150	0.0001	0	15	10	0.793333	0.841878	0.817606	0.247341	0.025416	0.118566
28	4260	4954	Target_Cell_Sympt_Strict	score_25	0.4	0	0.4	0	300	10	0.805333	0.829859	0.817596	0.186829	0.017652	0.088043
27	4260	4955	Target_Cell	score_25	0.7	200	0.001	0	15	10	0.805333	0.829812	0.817573	0.174019	0.026972	0.076926
28	4260	4954	Target_Cell_Sympt_Strict	score_20	0.7	250	0.0009	0	15	10	0.804	0.831127	0.817563	0.176716	0.02741	0.078867
28	4260	4954	Target_Cell_Sympt_Strict	score_20	0.7	200	0.04	0	200	10	0.804	0.831127	0.817563	0.157288	0.016603	0.07318
28	4260	4954	Target_Cell_Sympt_Strict	score_25	0.4	250	0.04	0	50	10	0.816	0.819108	0.817554	0.16224	0.023092	0.071018
28	4260	4954	Target_Cell_Sympt_Strict	score_30	1	200	0.2	0	300	10	0.814667	0.820423	0.817545	0.172325	0.009965	0.086601
28	4260	4954	Target_Cell_Sympt_Strict	entry_only	0.001	200	0.0004	0	100	10	0.809333	0.825681	0.817507	0.131494	0.028212	0.060309
28	4260	4954	Target_Cell_Sympt_Strict	score_25	0.7	400	0.4	0	25	10	0.792	0.843005	0.817502	0.214638	0.012199	0.105439
19	4260	4963	Target_Cell_Strict	score_40	0.005	300	0.001	0	200	10	0.786667	0.84831	0.817488	0.242762	0.010021	0.117445
28	4260	4954	Target_Cell_Sympt_Strict	score_25	1	300	0.07	0	300	10	0.802667	0.8323	0.817484	0.191815	0.030824	0.084987
28	4260	4954	Target_Cell_Sympt_Strict	score_25	1	0	0.005	0	15	10	0.802667	0.832254	0.81746	0.194347	0.02559	0.090004
28	4260	4954	Target_Cell_Sympt_Strict	score_25	0.01	200	0.0001	0	15	10	0.814667	0.820235	0.817451	0.155229	0.032192	0.066811
28	4260	4954	Target_Cell_Sympt_Strict	score_25	1	300	0.005	0	15	10	0.817333	0.817559	0.817446	0.148809	0.030786	0.063521
28	4260	4954	Target_Cell_Sympt_Strict	score_25	0.4	250	0.04	0	100	10	0.805333	0.829531	0.817432	0.163756	0.021356	0.07418
17	1653	1486	Target_Cell_Strict	entry_only	0.7	250	0.07	600	9999	5	0.81	0.824799	0.8174	0.224252	0.01296	0.111668
28	4260	4954	Target_Cell_Sympt_Strict	score_25	0.7	150	0.2	0	50	10	0.805333	0.829437	0.817385	0.171187	0.049533	0.06724
28	4260	4954	Target_Cell_Sympt_Strict	score_20	0.4	550	0.4	0	25	10	0.812	0.822723	0.817362	0.162174	0.021871	0.073239
28	4260	4954	Target_Cell_Sympt_Strict	score_25	0.4	200	0.07	0	200	10	0.814667	0.82	0.817333	0.152047	0.027456	0.067623
28	4260	4954	Target_Cell_Sympt_Strict	score_25	0.7	400	0.04	0	25	10	0.776	0.858638	0.817319	0.156779	0.008159	0.078041
28	4260	4954	Target_Cell_Sympt_Strict	score_25	1	600	0.0004	0	15	10	0.810667	0.823944	0.817305	0.154839	0.023491	0.068132
28	4260	4954	Target_Cell_Sympt_Strict	score_20	1	500	0.07	0	15	10	0.785333	0.849249	0.817291	0.220923	0.01412	0.10504
28	4260	4954	Target_Cell_Sympt_Strict	score_20	1	100	0.07	0	200	10	0.798667	0.835869	0.817268	0.167194	0.015665	0.079542
28	4260	4954	Target_Cell_Sympt_Strict	score_20	1	250	0.4	0	15	10	0.810667	0.823803	0.817235	0.158246	0.010646	0.077328
19	4260	4963	Target_Cell_Strict	score_30	0.1	150	0.0004	0	15	10	0.806667	0.827793	0.81723	0.210449	0.017937	0.098824
28	4260	4954	Target_Cell_Sympt_Strict	score_30	0.001	300	0.0009	0	300	10	0.822667	0.811784	0.817225	0.155412	0.015683	0.075254
28	4260	4954	Target_Cell_Sympt_Strict	score_25	0.7	400	0.0009	0	15	10	0.794667	0.839718	0.817192	0.231647	0.047455	0.098791
19	4260	4963	Target_Cell_Strict	score_25	1	100	0.0002	0	15	10	0.803333	0.830986	0.81716	0.209338	0.012466	0.102658
28	4260	4954	Target_Cell_Sympt_Strict	score_40	0.2	150	0.07	0	200	10	0.802667	0.831643	0.817155	0.153165	0.010092	0.076503
27	4260	4955	Target_Cell	score_25	1	250	0.0001	0	15	10	0.805333	0.82892	0.817127	0.164027	0.012686	0.078316
28	4260	4954	Target_Cell_Sympt_Strict	score_25	0.4	400	0.4	0	300	10	0.806667	0.827559	0.817113	0.17101	0.015921	0.080909
28	4260	4954	Target_Cell_Sympt_Strict	score_25	0.4	200	0.7	0	15	10	0.809333	0.824883	0.817108	0.173723	0.021718	0.079047
19	4260	4963	Target_Cell_Strict	score_30	0.4	500	0.7	0	15	10	0.783333	0.850845	0.817089	0.219848	0.007967	0.108761
19	4260	4963	Target_Cell_Strict	score_25	0.04	100	0.0001	0	15	10	0.806667	0.827465	0.817066	0.205102	0.02884	0.092779
28	4260	4954	Target_Cell_Sympt_Strict	score_25	0.005	300	0.001	0	100	10	0.793333	0.840798	0.817066	0.161933	0.016488	0.075509
28	4260	4954	Target_Cell_Sympt_Strict	score_25	1	0	0.0004	0	15	10	0.796	0.838122	0.817061	0.171353	0.015858	0.081825
19	4260	4963	Target_Cell_Strict	score_30	0.1	100	0.0002	0	15	10	0.803333	0.830751	0.817042	0.180862	0.014776	0.085849
28	4260	4954	Target_Cell_Sympt_Strict	score_20	0.4	150	0.4	0	25	10	0.789333	0.844742	0.817038	0.117651	0.010652	0.058385
28	4260	4954	Target_Cell_Sympt_Strict	score_25	1	0	0.7	0	25	10	0.796	0.838075	0.817038	0.175454	0.013114	0.083552
28	4260	4954	Target_Cell_Sympt_Strict	score_25	1	500	0.02	0	15	10	0.802667	0.831362	0.817014	0.185932	0.014912	0.088106
19	4260	4963	Target_Cell_Strict	score_30	0.4	550	0.7	0	15	10	0.776667	0.857324	0.816995	0.192527	0.013728	0.09383
19	4260	4963	Target_Cell_Strict	score_25	0.1	150	0.0004	0	15	10	0.82	0.813944	0.816972	0.229347	0.039052	0.099008
19	4260	4963	Target_Cell_Strict	score_25	0.4	100	0.0002	0	15	10	0.786667	0.84723	0.816948	0.247296	0.024458	0.11675
19	4260	4963	Target_Cell_Strict	score_30	0.1	300	0.01	0	200	10	0.783333	0.850563	0.816948	0.24608	0.011973	0.122519
19	4260	4963	Target_Cell_Strict	score_25	0.4	150	0.4	0	50	10	0.79	0.843897	0.816948	0.191659	0.026721	0.087689
28	4260	4954	Target_Cell_Sympt_Strict	score_25	0.04	150	0.0004	0	15	10	0.792	0.841878	0.816939	0.180439	0.043342	0.073804
27	4260	4955	Target_Cell	score_25	1	200	0.0004	0	15	10	0.806667	0.827183	0.816925	0.17075	0.015405	0.080147
28	4260	4954	Target_Cell_Sympt_Strict	score_25	1	450	0.02	0	15	10	0.809333	0.824507	0.81692	0.172181	0.030706	0.074697
28	4260	4954	Target_Cell_Sympt_Strict	score_25	0.4	450	0.7	0	25	10	0.818667	0.815164	0.816915	0.202228	0.027568	0.0915
28	4260	4954	Target_Cell_Sympt_Strict	score_20	0.7	0	0.4	0	15	10	0.804	0.829812	0.816906	0.176464	0.015418	0.083451
27	4260	4955	Target_Cell	score_25	0.7	250	0.0002	0	15	10	0.801333	0.832441	0.816887	0.122013	0.018665	0.056367
27	4260	4955	Target_Cell	score_25	1	200	0.0009	0	15	10	0.808	0.825728	0.816864	0.176454	0.018019	0.082775
28	4260	4954	Target_Cell_Sympt_Strict	score_20	1	400	0.0007	0	15	10	0.794667	0.839014	0.81684	0.165107	0.032452	0.069407
28	4260	4954	Target_Cell_Sympt_Strict	score_25	1	700	0.0007	0	15	10	0.804	0.829671	0.816836	0.186743	0.03855	0.0802
28	4260	4954	Target_Cell_Sympt_Strict	score_25	1	700	0.0001	0	15	10	0.797333	0.836291	0.816812	0.1289	0.030824	0.0538
19	4260	4963	Target_Cell_Strict	score_20	0.7	200	0.1	0	50	10	0.783333	0.850282	0.816808	0.227303	0.01185	0.110169
28	4260	4954	Target_Cell_Sympt_Strict	score_20	1	150	0.2	0	300	10	0.809333	0.824272	0.816803	0.186552	0.014959	0.09068
17	1653	1486	Target_Cell_Strict	entry_only	0.4	550	0.1	600	9999	5	0.816667	0.816937	0.816802	0.214735	0.018569	0.101284
28	4260	4954	Target_Cell_Sympt_Strict	score_25	1	550	0.0004	0	15	10	0.805333	0.828263	0.816798	0.174529	0.022412	0.079567
27	4260	4955	Target_Cell	score_25	0.4	0	0.0007	0	15	10	0.804	0.829577	0.816789	0.163658	0.013448	0.078682
28	4260	4954	Target_Cell_Sympt_Strict	score_20	0.7	200	0.7	0	15	10	0.8	0.833521	0.816761	0.16	0.016188	0.075365
28	4260	4954	Target_Cell_Sympt_Strict	score_25	1	550	0.0007	0	15	10	0.806667	0.826808	0.816737	0.157198	0.019406	0.073751
28	4260	4954	Target_Cell_Sympt_Strict	score_20	1	450	0.0001	0	15	10	0.785333	0.848122	0.816728	0.177909	0.03736	0.0759
28	4260	4954	Target_Cell_Sympt_Strict	score_25	0.7	450	0.0004	0	15	10	0.792	0.841455	0.816728	0.195341	0.037301	0.081959
28	4260	4954	Target_Cell_Sympt_Strict	score_25	0.7	200	0.2	0	50	10	0.798667	0.834742	0.816704	0.190783	0.042521	0.079941
28	4260	4954	Target_Cell_Sympt_Strict	score_5_weighted	0.7	250	0.2	0	50	10	0.82	0.81338	0.81669	0.156063	0.024863	0.068004
27	4260	4955	Target_Cell	score_25	0.7	150	0.0001	0	15	10	0.801333	0.832019	0.816676	0.139038	0.01451	0.065463
28	4260	4954	Target_Cell_Sympt_Strict	score_25	0.7	550	0.4	0	25	10	0.801333	0.832019	0.816676	0.142199	0.021924	0.065262
28	4260	4954	Target_Cell_Sympt_Strict	score_20	1	200	0.0007	0	15	10	0.790667	0.842629	0.816648	0.173978	0.017285	0.081461
28	4260	4954	Target_Cell_Sympt_Strict	score_20	0.4	100	0.4	0	50	10	0.810667	0.822629	0.816648	0.154839	0.030586	0.067105
17	1653	1486	Target_Cell_Strict	entry_only	0.4	250	0.02	600	9999	5	0.8	0.833155	0.816577	0.227303	0.020007	0.111691
28	4260	4954	Target_Cell_Sympt_Strict	entry_only	0.04	200	0.04	0	300	10	0.793333	0.839812	0.816573	0.144222	0.013555	0.070037
28	4260	4954	Target_Cell_Sympt_Strict	score_20	0.7	200	0.001	0	15	10	0.809333	0.823803	0.816568	0.177769	0.024757	0.078111
28	4260	4954	Target_Cell_Sympt_Strict	score_25	1	150	0.0009	0	15	10	0.797333	0.835775	0.816554	0.155755	0.016324	0.075714
19	4260	4963	Target_Cell_Strict	score_40	0.4	200	0.1	0	300	10	0.783333	0.849718	0.816526	0.204124	0.013694	0.102238
19	4260	4963	Target_Cell_Strict	score_25	0.7	400	0.4	0	25	10	0.793333	0.839718	0.816526	0.176572	0.013087	0.086847
28	4260	4954	Target_Cell_Sympt_Strict	score_25	0.4	400	0.07	0	25	10	0.802667	0.830376	0.816521	0.188543	0.016148	0.089009
28	4260	4954	Target_Cell_Sympt_Strict	score_25	0.7	700	0.01	0	15	10	0.797333	0.835681	0.816507	0.171508	0.01137	0.083457
28	4260	4954	Target_Cell_Sympt_Strict	score_40	0.4	250	0.2	0	300	10	0.809333	0.823662	0.816498	0.136144	0.0279	0.059867
28	4260	4954	Target_Cell_Sympt_Strict	score_25	1	200	0.4	0	50	10	0.809333	0.823662	0.816498	0.168528	0.039436	0.068146
28	4260	4954	Target_Cell_Sympt_Strict	score_25	1	650	0.005	0	15	10	0.802667	0.830282	0.816474	0.184733	0.018006	0.08789
28	4260	4954	Target_Cell_Sympt_Strict	score_25	0.7	500	0.001	0	15	10	0.794667	0.838263	0.816465	0.155114	0.023316	0.069318
19	4260	4963	Target_Cell_Strict	score_25	1	400	0.4	0	25	10	0.8	0.832911	0.816455	0.173205	0.015202	0.084533
17	1653	1486	Target_Cell_Strict	entry_only	0.4	500	0.04	600	9999	5	0.793333	0.83957	0.816452	0.281977	0.022709	0.13332
28	4260	4954	Target_Cell_Sympt_Strict	score_25	0.7	250	0.1	0	300	10	0.798667	0.834225	0.816446	0.186781	0.019632	0.086748
28	4260	4954	Target_Cell_Sympt_Strict	score_20	0.2	200	0.04	0	100	10	0.794667	0.838216	0.816441	0.174529	0.013459	0.085349
19	4260	4963	Target_Cell_Strict	score_30	0.1	100	0.0004	0	15	10	0.806667	0.826197	0.816432	0.142829	0.015267	0.067834
19	4260	4963	Target_Cell_Strict	score_30	1	0	0.1	0	100	10	0.786667	0.846197	0.816432	0.209603	0.006312	0.103935
19	4260	4963	Target_Cell_Strict	score_30	0.07	0	0.0004	0	15	10	0.803333	0.829484	0.816408	0.199833	0.018182	0.094231
28	4260	4954	Target_Cell_Sympt_Strict	score_25	0.07	100	0.0007	0	15	10	0.802667	0.830141	0.816404	0.1932	0.056171	0.076802
19	4260	4963	Target_Cell_Strict	score_30	0.01	0	0.0001	0	15	10	0.793333	0.83939	0.816362	0.21489	0.016089	0.102316
28	4260	4954	Target_Cell_Sympt_Strict	score_30	0.02	200	0.0002	0	15	10	0.798667	0.834038	0.816352	0.132826	0.010895	0.064782
28	4260	4954	Target_Cell_Sympt_Strict	score_30	0.4	150	0.2	0	300	10	0.794667	0.838028	0.816347	0.200373	0.011638	0.099297
28	4260	4954	Target_Cell_Sympt_Strict	score_20	1	400	0.0004	0	15	10	0.792	0.840657	0.816329	0.186495	0.032649	0.079289
28	4260	4954	Target_Cell_Sympt_Strict	score_30	0.7	300	0.04	0	300	10	0.8	0.832629	0.816315	0.12037	0.020806	0.05181
28	4260	4954	Target_Cell_Sympt_Strict	score_20	0.4	450	0.1	0	15	10	0.805333	0.827277	0.816305	0.171187	0.032117	0.075713
28	4260	4954	Target_Cell_Sympt_Strict	score_25	1	500	0.4	0	15	10	0.808	0.824601	0.8163	0.150637	0.018867	0.069911
17	1653	1486	Target_Cell_Strict	entry_only	0.2	550	0.04	600	9999	5	0.803333	0.829163	0.816248	0.198438	0.020672	0.094493
19	4260	4963	Target_Cell_Strict	score_25	0.005	300	0.001	0	100	10	0.78	0.852488	0.816244	0.247072	0.013787	0.121302
19	4260	4963	Target_Cell_Strict	score_25	0.1	150	0.0001	0	15	10	0.786667	0.845775	0.816221	0.170098	0.014057	0.079456
28	4260	4954	Target_Cell_Sympt_Strict	score_30	0.4	200	0.07	0	300	10	0.809333	0.823099	0.816216	0.177268	0.024158	0.07853
28	4260	4954	Target_Cell_Sympt_Strict	score_25	0.4	100	0.4	0	25	10	0.797333	0.83507	0.816202	0.149047	0.029411	0.061368
28	4260	4954	Target_Cell_Sympt_Strict	score_20	0.7	300	0.0004	0	15	10	0.8	0.832394	0.816197	0.165999	0.017519	0.077475
19	4260	4963	Target_Cell_Strict	score_25	1	150	0.001	0	15	10	0.803333	0.829061	0.816197	0.21587	0.016058	0.104801
19	4260	4963	Target_Cell_Strict	score_25	0.7	100	0.2	0	50	10	0.763333	0.869061	0.816197	0.245719	0.014865	0.120264
19	4260	4963	Target_Cell_Strict	score_25	0.7	0	0.2	0	300	10	0.783333	0.849061	0.816197	0.23094	0.015278	0.113616
28	4260	4954	Target_Cell_Sympt_Strict	score_20	0.4	100	0.0002	0	15	10	0.8	0.832347	0.816174	0.173333	0.018315	0.081132
19	4260	4963	Target_Cell_Strict	score_25	0.7	250	0.0007	0	15	10	0.79	0.842347	0.816174	0.256168	0.027067	0.117652
28	4260	4954	Target_Cell_Sympt_Strict	score_20	1	250	0.0007	0	15	10	0.786667	0.845681	0.816174	0.21623	0.01625	0.102923
28	4260	4954	Target_Cell_Sympt_Strict	score_25	0.2	500	0.7	0	15	10	0.812	0.820329	0.816164	0.1619	0.04263	0.064725
28	4260	4954	Target_Cell_Sympt_Strict	score_30	0.01	100	0.0001	0	15	10	0.808	0.824319	0.81616	0.157841	0.016078	0.073917
19	4260	4963	Target_Cell_Strict	score_25	0.7	300	0.0007	0	15	10	0.79	0.8423	0.81615	0.216179	0.022937	0.098968
28	4260	4954	Target_Cell_Sympt_Strict	score_20	1	250	0.0009	0	15	10	0.786667	0.845634	0.81615	0.200887	0.01223	0.099887
28	4260	4954	Target_Cell_Sympt_Strict	score_25	0.2	500	0.4	0	15	10	0.809333	0.822958	0.816146	0.154782	0.036338	0.065965
28	4260	4954	Target_Cell_Sympt_Strict	score_25	0.01	400	0.001	0	300	10	0.809333	0.822911	0.816122	0.186552	0.027636	0.081267
28	4260	4954	Target_Cell_Sympt_Strict	score_30	0.7	0	0.2	0	300	10	0.794667	0.837559	0.816113	0.148677	0.014279	0.071481
28	4260	4954	Target_Cell_Sympt_Strict	score_20	1	550	0.04	0	15	10	0.810667	0.821549	0.816108	0.174539	0.021879	0.07874
28	4260	4954	Target_Cell_Sympt_Strict	score_20	0.4	100	0.4	0	25	10	0.790667	0.841549	0.816108	0.16747	0.025296	0.07827
28	4260	4954	Target_Cell_Sympt_Strict	entry_only	0.01	200	0.01	0	300	10	0.793333	0.838873	0.816103	0.1363	0.015402	0.065822
28	4260	4954	Target_Cell_Sympt_Strict	score_40	0.02	200	0.005	0	300	10	0.802667	0.829531	0.816099	0.173569	0.039872	0.076365
19	4260	4963	Target_Cell_Strict	score_30	0.04	300	0.005	0	200	10	0.776667	0.855493	0.81608	0.224499	0.010405	0.111136
28	4260	4954	Target_Cell_Sympt_Strict	score_25	0.7	650	0.4	0	15	10	0.813333	0.818826	0.81608	0.14453	0.027602	0.061419
28	4260	4954	Target_Cell_Sympt_Strict	score_20	1	750	0.1	0	15	10	0.776	0.85615	0.816075	0.20342	0.0124	0.100277
28	4260	4954	Target_Cell_Sympt_Strict	score_25	0.005	300	0.0009	0	200	10	0.798667	0.833474	0.81607	0.145291	0.016292	0.065628
28	4260	4954	Target_Cell_Sympt_Strict	score_25	0.4	250	0.04	0	200	10	0.794667	0.837465	0.816066	0.159075	0.016399	0.076652
28	4260	4954	Target_Cell_Sympt_Strict	score_20	1	750	0.07	0	15	10	0.782667	0.84939	0.816028	0.150885	0.027328	0.071504
28	4260	4954	Target_Cell_Sympt_Strict	score_25	0.7	300	0.07	0	300	10	0.796	0.836056	0.816028	0.207058	0.021801	0.095492
19	4260	4963	Target_Cell_Strict	score_40	0.005	300	0.0009	0	200	10	0.79	0.842019	0.816009	0.204287	0.02044	0.097395
27	4260	4955	Target_Cell	score_25	0.4	100	0.0004	0	15	10	0.805333	0.826667	0.816	0.170667	0.014804	0.083572
28	4260	4954	Target_Cell_Sympt_Strict	score_30	1	200	0.1	0	300	10	0.797333	0.834648	0.815991	0.194347	0.013572	0.093981
28	4260	4954	Target_Cell_Sympt_Strict	score_25	0.4	400	0.001	0	15	10	0.805333	0.826573	0.815953	0.15046	0.019252	0.069005
28	4260	4954	Target_Cell_Sympt_Strict	score_25	0.2	600	0.7	0	15	10	0.797333	0.834554	0.815944	0.161911	0.021539	0.073908
19	4260	4963	Target_Cell_Strict	score_25	0.7	150	0.0007	0	15	10	0.793333	0.838545	0.815939	0.195959	0.017476	0.09705
28	4260	4954	Target_Cell_Sympt_Strict	score_20	1	500	0.7	0	15	10	0.805333	0.826526	0.81593	0.198367	0.017387	0.093082
28	4260	4954	Target_Cell_Sympt_Strict	score_25	0.7	100	0.1	0	300	10	0.794667	0.837042	0.815854	0.194749	0.015774	0.091821
19	4260	4963	Target_Cell_Strict	score_40	0.005	300	0.0009	0	100	10	0.783333	0.848357	0.815845	0.198606	0.015155	0.095838
28	4260	4954	Target_Cell_Sympt_Strict	score_25	0.4	150	0.2	0	300	10	0.797333	0.834319	0.815826	0.161911	0.024224	0.0732
19	4260	4963	Target_Cell_Strict	score_30	0.07	250	0.0002	0	15	10	0.786667	0.844977	0.815822	0.209603	0.008212	0.105281
28	4260	4954	Target_Cell_Sympt_Strict	score_20	0.7	450	0.04	0	15	10	0.798667	0.832958	0.815812	0.172428	0.021008	0.08389
19	4260	4963	Target_Cell_Strict	score_25	0.7	200	0.0004	0	15	10	0.78	0.851596	0.815798	0.271702	0.023038	0.127708
28	4260	4954	Target_Cell_Sympt_Strict	score_25	1	400	0.005	0	15	10	0.788	0.843568	0.815784	0.200417	0.037053	0.083879
28	4260	4954	Target_Cell_Sympt_Strict	score_25	0.7	0	0.4	0	50	10	0.802667	0.828873	0.81577	0.146642	0.033548	0.062416
19	4260	4963	Target_Cell_Strict	entry_only	0.005	200	0.005	0	300	10	0.796667	0.834836	0.815751	0.246171	0.011334	0.122906
19	4260	4963	Target_Cell_Strict	score_25	1	100	0.0009	0	15	10	0.796667	0.834789	0.815728	0.224944	0.024212	0.104433
28	4260	4954	Target_Cell_Sympt_Strict	score_30	0.005	300	0.001	0	100	10	0.806667	0.824742	0.815704	0.178139	0.027761	0.078417
19	4260	4963	Target_Cell_Strict	score_30	0.4	400	0.7	0	15	10	0.79	0.841408	0.815704	0.163503	0.014094	0.079567
28	4260	4954	Target_Cell_Sympt_Strict	score_25	0.7	600	0.2	0	15	10	0.808	0.82338	0.81569	0.171342	0.035618	0.070139
28	4260	4954	Target_Cell_Sympt_Strict	score_25	0.7	450	0.4	0	15	10	0.808	0.82338	0.81569	0.200506	0.033375	0.08693
27	4260	4955	Target_Cell	score_25	0.7	250	0.0001	0	15	10	0.798667	0.832629	0.815648	0.155343	0.019841	0.070501
19	4260	4963	Target_Cell_Strict	score_25	0.7	150	0.2	0	300	10	0.783333	0.847934	0.815634	0.171594	0.010986	0.087042
28	4260	4954	Target_Cell_Sympt_Strict	score_20	0.4	300	0.07	0	50	10	0.802667	0.828592	0.815629	0.177118	0.031488	0.075882
19	4260	4963	Target_Cell_Strict	score_25	1	300	0.0002	0	15	10	0.796667	0.834554	0.81561	0.201494	0.021356	0.09443
28	4260	4954	Target_Cell_Sympt_Strict	score_20	1	0	0.0004	0	15	10	0.786667	0.844554	0.81561	0.192065	0.021368	0.088672
28	4260	4954	Target_Cell_Sympt_Strict	score_25	0.7	300	0.04	0	300	10	0.802667	0.828545	0.815606	0.154033	0.032659	0.064662
28	4260	4954	Target_Cell_Sympt_Strict	score_25	1	300	0.07	0	25	10	0.798667	0.832535	0.815601	0.194475	0.012398	0.094227
28	4260	4954	Target_Cell_Sympt_Strict	score_25	0.4	400	0.04	0	25	10	0.794667	0.836526	0.815596	0.165913	0.023254	0.078571
19	4260	4963	Target_Cell_Strict	score_25	0.2	100	0.0004	0	15	10	0.78	0.851127	0.815563	0.22593	0.019605	0.108907
17	1653	1486	Target_Cell_Strict	entry_only	0.2	450	0.01	600	9999	5	0.806667	0.82445	0.815558	0.215664	0.02343	0.102669
28	4260	4954	Target_Cell_Sympt_Strict	score_25	0.7	100	0.1	0	200	10	0.794667	0.836385	0.815526	0.174784	0.026519	0.078096
19	4260	4963	Target_Cell_Strict	score_25	0.4	300	0.0002	0	15	10	0.773333	0.8577	0.815516	0.259829	0.01663	0.124533
19	4260	4963	Target_Cell_Strict	score_25	1	250	0.0007	0	15	10	0.8	0.831033	0.815516	0.20548	0.013351	0.09962
19	4260	4963	Target_Cell_Strict	score_25	1	300	0.0007	0	15	10	0.8	0.831033	0.815516	0.168325	0.01847	0.080028
17	1653	1486	Target_Cell_Strict	entry_only	0.1	500	0.01	600	9999	5	0.796667	0.834358	0.815512	0.247296	0.021125	0.117189
19	4260	4963	Target_Cell_Strict	score_30	0.4	650	0.7	0	15	10	0.77	0.860986	0.815493	0.216384	0.009074	0.107277
28	4260	4954	Target_Cell_Sympt_Strict	score_25	0.7	600	0.4	0	15	10	0.810667	0.820235	0.815451	0.175808	0.023537	0.078779
28	4260	4954	Target_Cell_Sympt_Strict	score_30	1	200	0.1	0	100	10	0.781333	0.849484	0.815408	0.195296	0.010362	0.098489
28	4260	4954	Target_Cell_Sympt_Strict	score_25	0.4	500	0.0004	0	15	10	0.817333	0.813474	0.815404	0.15524	0.012509	0.073642
19	4260	4963	Target_Cell_Strict	score_30	0.04	0	0.0002	0	15	10	0.796667	0.834085	0.815376	0.224944	0.017654	0.107827
28	4260	4954	Target_Cell_Sympt_Strict	score_25	0.005	200	0.0004	0	50	10	0.818667	0.812066	0.815366	0.141132	0.013313	0.06945
27	4260	4955	Target_Cell	score_25	0.7	100	0.001	0	15	10	0.798667	0.832066	0.815366	0.162338	0.013724	0.076724
28	4260	4954	Target_Cell_Sympt_Strict	score_40	0.2	250	0.04	0	300	10	0.806667	0.824038	0.815352	0.154632	0.015666	0.072872
28	4260	4954	Target_Cell_Sympt_Strict	score_30	0.7	100	0.2	0	300	10	0.792	0.838685	0.815343	0.210667	0.016281	0.100541
28	4260	4954	Target_Cell_Sympt_Strict	score_30	1	100	0.1	0	300	10	0.804	0.82662	0.81531	0.202719	0.019803	0.09627
28	4260	4954	Target_Cell_Sympt_Strict	score_30	0.02	200	0.0001	0	15	10	0.8	0.83061	0.815305	0.165999	0.013827	0.081054
28	4260	4954	Target_Cell_Sympt_Strict	score_20	1	450	0.0009	0	15	10	0.773333	0.857277	0.815305	0.155206	0.025851	0.071765
28	4260	4954	Target_Cell_Sympt_Strict	score_30	0.07	150	0.0002	0	15	10	0.809333	0.821268	0.8153	0.135489	0.010527	0.06598
28	4260	4954	Target_Cell_Sympt_Strict	score_20	0.7	200	0.04	0	100	10	0.784	0.846479	0.815239	0.184299	0.012265	0.088972
19	4260	4963	Target_Cell_Strict	score_30	0.02	0	0.0002	0	15	10	0.793333	0.837136	0.815235	0.237019	0.015083	0.1162
28	4260	4954	Target_Cell_Sympt_Strict	score_25	0.7	0	0.0007	0	25	10	0.806667	0.823803	0.815235	0.205697	0.011985	0.102846
28	4260	4954	Target_Cell_Sympt_Strict	score_25	0.005	400	0.001	0	300	10	0.802667	0.827793	0.81523	0.173569	0.034015	0.079456
28	4260	4954	Target_Cell_Sympt_Strict	score_30	0.04	100	0.0002	0	15	10	0.805333	0.825117	0.815225	0.160743	0.016452	0.075691
28	4260	4954	Target_Cell_Sympt_Strict	score_30	1	0	0.2	0	100	10	0.781333	0.849108	0.815221	0.143629	0.014998	0.067036
19	4260	4963	Target_Cell_Strict	score_40	0.005	300	0.001	0	300	10	0.776667	0.853756	0.815211	0.213073	0.012075	0.102755
28	4260	4954	Target_Cell_Sympt_Strict	score_20	0.7	550	0.1	0	15	10	0.804	0.826385	0.815192	0.156722	0.015296	0.077672
19	4260	4963	Target_Cell_Strict	score_25	0.7	200	0.4	0	25	10	0.786667	0.843709	0.815188	0.221209	0.02629	0.101608
28	4260	4954	Target_Cell_Sympt_Strict	score_25	0.7	550	0.0009	0	15	10	0.805333	0.825023	0.815178	0.180783	0.021761	0.081139
28	4260	4954	Target_Cell_Sympt_Strict	score_30	0.7	150	0.2	0	300	10	0.792	0.838357	0.815178	0.163919	0.010631	0.079977
19	4260	4963	Target_Cell_Strict	score_25	0.1	0	0.0001	0	15	10	0.786667	0.843662	0.815164	0.25285	0.023009	0.117014
19	4260	4963	Target_Cell_Strict	score_40	0.005	250	0.001	0	100	10	0.79	0.840235	0.815117	0.160069	0.01228	0.079737
28	4260	4954	Target_Cell_Sympt_Strict	score_20	0.005	300	0.0007	0	100	10	0.809333	0.820892	0.815113	0.161801	0.037304	0.065268
28	4260	4954	Target_Cell_Sympt_Strict	score_30	1	200	0.2	0	100	10	0.786667	0.843427	0.815047	0.138243	0.01068	0.069783
28	4260	4954	Target_Cell_Sympt_Strict	score_20	1	550	0.4	0	15	10	0.788	0.842066	0.815033	0.197288	0.019355	0.09143
28	4260	4954	Target_Cell_Sympt_Strict	score_20	0.7	100	0.0002	0	15	10	0.796	0.834038	0.815019	0.159254	0.025569	0.069891
28	4260	4954	Target_Cell_Sympt_Strict	score_20	0.4	200	0.4	0	25	10	0.797333	0.832676	0.815005	0.144197	0.03188	0.060423
19	4260	4963	Target_Cell_Strict	score_30	1	0	0.4	0	100	10	0.796667	0.833333	0.815	0.174929	0.014626	0.085317
28	4260	4954	Target_Cell_Sympt_Strict	score_25	0.07	300	0.01	0	100	10	0.801333	0.828638	0.814986	0.149809	0.031513	0.065785
28	4260	4954	Target_Cell_Sympt_Strict	score_40	0.1	200	0.02	0	300	10	0.796	0.833944	0.814972	0.186505	0.035562	0.087242
28	4260	4954	Target_Cell_Sympt_Strict	entry_only	0.001	200	0.0009	0	300	10	0.801333	0.828592	0.814962	0.153037	0.016353	0.070977
28	4260	4954	Target_Cell_Sympt_Strict	score_20	1	150	0.0001	0	15	10	0.782667	0.84723	0.814948	0.16114	0.024675	0.07436
28	4260	4954	Target_Cell_Sympt_Strict	score_25	0.7	600	0.04	0	15	10	0.784	0.845869	0.814934	0.14518	0.010617	0.071116
19	4260	4963	Target_Cell_Strict	score_40	0.4	100	0.1	0	300	10	0.78	0.849859	0.81493	0.211975	0.011609	0.106801
28	4260	4954	Target_Cell_Sympt_Strict	score_40	0.7	200	0.07	0	300	10	0.801333	0.828498	0.814915	0.177007	0.014054	0.083851
19	4260	4963	Target_Cell_Strict	score_30	0.01	0	0.0002	0	15	10	0.8	0.829718	0.814859	0.182574	0.019277	0.087252
28	4260	4954	Target_Cell_Sympt_Strict	score_25	1	150	0.1	0	200	10	0.801333	0.828357	0.814845	0.201214	0.013753	0.097561
28	4260	4954	Target_Cell_Sympt_Strict	score_20	1	200	0.2	0	300	10	0.809333	0.820329	0.814831	0.209023	0.021754	0.097628
17	1653	1486	Target_Cell_Strict	entry_only	0.4	500	0.1	600	9999	5	0.8	0.829644	0.814822	0.234521	0.022749	0.114401
28	4260	4954	Target_Cell_Sympt_Strict	score_20	0.7	400	0.0004	0	15	10	0.814667	0.814977	0.814822	0.178158	0.033853	0.076403
28	4260	4954	Target_Cell_Sympt_Strict	entry_only	0.0009	0	0.0009	0	300	10	0.8	0.829624	0.814812	0.178885	0.012482	0.087733
28	4260	4954	Target_Cell_Sympt_Strict	score_25	0.7	200	0.1	0	200	10	0.793333	0.836291	0.814812	0.180616	0.014566	0.089684
28	4260	4954	Target_Cell_Sympt_Strict	score_25	0.7	500	0.02	0	15	10	0.804	0.825587	0.814793	0.157288	0.027192	0.069084
16	1347	1285	Target_Cell_Strict	entry_only	0.4	500	0.1	700	9999	5	0.806667	0.822862	0.814764	0.179072	0.018773	0.086846
27	4260	4955	Target_Cell	score_25	0.7	0	0.0004	0	15	10	0.796	0.833521	0.814761	0.163386	0.013332	0.077633
28	4260	4954	Target_Cell_Sympt_Strict	score_40	0.2	200	0.04	0	300	10	0.790667	0.838826	0.814746	0.176766	0.027547	0.077739
19	4260	4963	Target_Cell_Strict	score_25	0.7	250	0.1	0	50	10	0.773333	0.85615	0.814742	0.239815	0.014902	0.116307
28	4260	4954	Target_Cell_Sympt_Strict	score_25	0.4	200	0.2	0	300	10	0.805333	0.824131	0.814732	0.174529	0.025358	0.077151
19	4260	4963	Target_Cell_Strict	score_25	0.2	100	0.0001	0	15	10	0.783333	0.846103	0.814718	0.253859	0.021247	0.119777
19	4260	4963	Target_Cell_Strict	score_30	1	200	0.1	0	100	10	0.78	0.849437	0.814718	0.199833	0.009155	0.101038
28	4260	4954	Target_Cell_Sympt_Strict	score_25	0.7	550	0.0002	0	15	10	0.802667	0.826761	0.814714	0.21539	0.03253	0.09455
28	4260	4954	Target_Cell_Sympt_Strict	score_25	1	700	0.4	0	15	10	0.801333	0.828075	0.814704	0.153037	0.036073	0.062154
28	4260	4954	Target_Cell_Sympt_Strict	score_25	0.4	0	0.4	0	25	10	0.794667	0.834742	0.814704	0.157672	0.02288	0.071956
28	4260	4954	Target_Cell_Sympt_Strict	score_20	0.07	200	0.02	0	100	10	0.798667	0.830704	0.814685	0.152747	0.017232	0.070111
28	4260	4954	Target_Cell_Sympt_Strict	score_25	1	0	0.4	0	300	10	0.817333	0.812019	0.814676	0.16895	0.016858	0.079003
28	4260	4954	Target_Cell_Sympt_Strict	score_20	0.4	750	0.4	0	15	10	0.8	0.829296	0.814648	0.163027	0.029112	0.07004
28	4260	4954	Target_Cell_Sympt_Strict	score_20	0.7	250	0.4	0	25	10	0.804	0.825258	0.814629	0.141836	0.02763	0.060689
28	4260	4954	Target_Cell_Sympt_Strict	score_25	0.4	250	0.07	0	50	10	0.796	0.833192	0.814596	0.180449	0.016961	0.084249
28	4260	4954	Target_Cell_Sympt_Strict	score_25	0.1	100	0.7	0	15	10	0.808	0.821174	0.814587	0.180439	0.029631	0.080316
28	4260	4954	Target_Cell_Sympt_Strict	score_25	0.7	100	0.7	0	25	10	0.794667	0.834507	0.814587	0.136522	0.01544	0.06396
28	4260	4954	Target_Cell_Sympt_Strict	score_40	0.4	150	0.1	0	200	10	0.806667	0.822488	0.814577	0.190205	0.012594	0.092321
28	4260	4954	Target_Cell_Sympt_Strict	score_25	0.7	500	0.2	0	15	10	0.8	0.829155	0.814577	0.202649	0.037064	0.086579
28	4260	4954	Target_Cell_Sympt_Strict	score_20	0.7	450	0.07	0	15	10	0.785333	0.843803	0.814568	0.175646	0.013562	0.086516
17	1653	1486	Target_Cell_Strict	entry_only	0.2	550	0.1	600	9999	5	0.81	0.81912	0.81456	0.232761	0.025827	0.109691
28	4260	4954	Target_Cell_Sympt_Strict	score_20	1	450	0.005	0	15	10	0.804	0.825117	0.814559	0.142461	0.029415	0.061194
28	4260	4954	Target_Cell_Sympt_Strict	score_30	0.1	150	0.0001	0	15	10	0.8	0.829108	0.814554	0.172562	0.018765	0.078839
19	4260	4963	Target_Cell_Strict	score_25	0.7	100	0.0007	0	15	10	0.786667	0.842441	0.814554	0.221209	0.018129	0.108305
28	4260	4954	Target_Cell_Sympt_Strict	score_20	0.1	150	0.0004	0	15	10	0.798667	0.830423	0.814545	0.149214	0.023362	0.069666
28	4260	4954	Target_Cell_Sympt_Strict	score_25	0.04	100	0.0007	0	15	10	0.798667	0.830423	0.814545	0.195841	0.051783	0.087516
28	4260	4954	Target_Cell_Sympt_Strict	score_25	0.005	400	0.0009	0	200	10	0.812	0.817089	0.814545	0.209736	0.034435	0.092395
28	4260	4954	Target_Cell_Sympt_Strict	score_25	0.7	400	0.07	0	25	10	0.797333	0.831737	0.814535	0.180597	0.027055	0.079359
19	4260	4963	Target_Cell_Strict	score_25	0.2	250	0.07	0	50	10	0.783333	0.845728	0.814531	0.163299	0.013399	0.081941
19	4260	4963	Target_Cell_Strict	score_30	0.07	250	0.0001	0	15	10	0.783333	0.845728	0.814531	0.222361	0.011263	0.112446
28	4260	4954	Target_Cell_Sympt_Strict	score_20	0.7	600	0.1	0	15	10	0.801333	0.8277	0.814516	0.138718	0.01677	0.065439
28	4260	4954	Target_Cell_Sympt_Strict	score_25	1	400	0.01	0	15	10	0.798667	0.830329	0.814498	0.179253	0.028163	0.07758
28	4260	4954	Target_Cell_Sympt_Strict	score_25	1	150	0.2	0	300	10	0.798667	0.830329	0.814498	0.176	0.021673	0.079805
28	4260	4954	Target_Cell_Sympt_Strict	score_25	0.4	100	0.4	0	300	10	0.794667	0.834319	0.814493	0.17248	0.017506	0.081564
19	4260	4963	Target_Cell_Strict	score_25	1	300	0.0004	0	15	10	0.79	0.838967	0.814484	0.238188	0.027902	0.107426
28	4260	4954	Target_Cell_Sympt_Strict	score_25	1	600	0.0009	0	15	10	0.8	0.828967	0.814484	0.176131	0.029222	0.075797
28	3533	3869	Target_Cell_Sympt_Strict	entry_only	0.1	250	0.04	200	9999	10	0.818667	0.810298	0.814482	0.155515	0.016348	0.073437
28	4260	4954	Target_Cell_Sympt_Strict	score_25	0.04	150	0.0007	0	15	10	0.788	0.840939	0.814469	0.176857	0.043408	0.078352
28	4260	4954	Target_Cell_Sympt_Strict	score_20	1	550	0.07	0	15	10	0.794667	0.834272	0.814469	0.178059	0.017598	0.08289
28	4260	4954	Target_Cell_Sympt_Strict	score_30	0.07	200	0.0004	0	15	10	0.797333	0.831596	0.814465	0.187361	0.010819	0.091596
19	4260	4963	Target_Cell_Strict	score_30	0.07	250	0.01	0	200	10	0.776667	0.852207	0.814437	0.248014	0.012011	0.121914
28	4260	4954	Target_Cell_Sympt_Strict	score_20	0.7	100	0.4	0	25	10	0.794667	0.834178	0.814423	0.168834	0.021429	0.079915
28	4260	4954	Target_Cell_Sympt_Strict	score_20	1	750	0.2	0	15	10	0.785333	0.843427	0.81438	0.12861	0.009307	0.065063
28	4260	4954	Target_Cell_Sympt_Strict	score_20	1	450	0.7	0	15	10	0.805333	0.823427	0.81438	0.139102	0.015468	0.066339
28	3533	3869	Target_Cell_Sympt_Strict	score_30	0.2	400	0.01	200	9999	10	0.794667	0.834077	0.814372	0.174529	0.025175	0.086156
17	1653	1486	Target_Cell_Strict	entry_only	0.04	500	0.005	600	9999	5	0.783333	0.845371	0.814352	0.2	0.038795	0.092008
28	4260	4954	Target_Cell_Sympt_Strict	score_30	0.7	0	0.07	0	300	10	0.798667	0.83	0.814333	0.141886	0.01557	0.065814
27	4260	4955	Target_Cell	score_25	0.7	0	0.0009	0	15	10	0.794667	0.833991	0.814329	0.144123	0.015935	0.067899
28	4260	4954	Target_Cell_Sympt_Strict	score_30	0.7	0	0.1	0	300	10	0.792	0.83662	0.81431	0.168465	0.014398	0.079875
27	4260	4955	Target_Cell	score_25	0.7	0	0.0002	0	15	10	0.794667	0.833944	0.814305	0.174784	0.015217	0.082728
28	4260	4954	Target_Cell_Sympt_Strict	score_20	0.4	100	0.0004	0	15	10	0.802667	0.825915	0.814291	0.138859	0.017108	0.064414
28	4260	4954	Target_Cell_Sympt_Strict	score_20	1	400	0.02	0	15	10	0.805333	0.823239	0.814286	0.163756	0.032359	0.070309
28	4260	4954	Target_Cell_Sympt_Strict	score_25	0.2	250	0.7	0	300	10	0.821333	0.80723	0.814282	0.188298	0.013523	0.090298
28	4260	4954	Target_Cell_Sympt_Strict	score_25	1	600	0.0002	0	15	10	0.804	0.824554	0.814277	0.149464	0.022545	0.065972
28	4260	4954	Target_Cell_Sympt_Strict	score_30	0.0007	200	0.0004	0	300	10	0.813333	0.815211	0.814272	0.140159	0.015343	0.065297
28	4260	4954	Target_Cell_Sympt_Strict	score_25	0.02	100	0.0002	0	15	10	0.792	0.836526	0.814263	0.179699	0.023746	0.081201
28	4260	4954	Target_Cell_Sympt_Strict	score_25	0.4	400	0.1	0	25	10	0.792	0.836526	0.814263	0.200506	0.014889	0.094114
28	4260	4954	Target_Cell_Sympt_Strict	score_20	0.4	100	0.4	0	15	10	0.802667	0.825822	0.814244	0.164092	0.012728	0.079161
28	4260	4954	Target_Cell_Sympt_Strict	score_30	0.4	200	0.1	0	300	10	0.804	0.82446	0.81423	0.163658	0.03833	0.066776
28	4260	4954	Target_Cell_Sympt_Strict	score_25	0.2	100	0.4	0	25	10	0.790667	0.837793	0.81423	0.165064	0.012754	0.080208
19	4260	4963	Target_Cell_Strict	score_25	1	250	0.0001	0	15	10	0.796667	0.831784	0.814225	0.170098	0.015349	0.081988
19	4260	4963	Target_Cell_Strict	score_30	0.01	100	0.0002	0	15	10	0.796667	0.831784	0.814225	0.218683	0.016058	0.105846
19	4260	4963	Target_Cell_Strict	score_25	1	250	0.0004	0	15	10	0.796667	0.831784	0.814225	0.18868	0.01131	0.092442
28	4260	4954	Target_Cell_Sympt_Strict	entry_only	0.4	150	0.1	0	100	10	0.8	0.828451	0.814225	0.137598	0.016684	0.065453
28	4260	4954	Target_Cell_Sympt_Strict	score_25	0.7	600	0.7	0	25	10	0.798667	0.829765	0.814216	0.156767	0.018693	0.072425
28	4260	4954	Target_Cell_Sympt_Strict	score_30	0.04	200	0.0002	0	15	10	0.794667	0.833756	0.814211	0.205627	0.014045	0.100821
28	4260	4954	Target_Cell_Sympt_Strict	score_40	0.4	100	0.07	0	300	10	0.797333	0.83108	0.814207	0.172284	0.01907	0.079684
28	4260	4954	Target_Cell_Sympt_Strict	score_20	0.7	0	0.0004	0	15	10	0.8	0.828357	0.814178	0.156915	0.032876	0.065358
19	4260	4963	Target_Cell_Strict	score_40	0.4	0	0.2	0	300	10	0.786667	0.84169	0.814178	0.179629	0.01214	0.088714
28	4260	4954	Target_Cell_Sympt_Strict	score_20	0.7	100	0.0009	0	15	10	0.804	0.824319	0.81416	0.15757	0.034391	0.065223
19	4260	4963	Target_Cell_Strict	score_30	0.02	200	0.0002	0	15	10	0.796667	0.831643	0.814155	0.256125	0.016976	0.124445
28	4260	4954	Target_Cell_Sympt_Strict	score_25	0.4	300	0.04	0	300	10	0.793333	0.834977	0.814155	0.196186	0.035724	0.083399
28	4260	4954	Target_Cell_Sympt_Strict	score_20	0.7	250	0.04	0	50	10	0.802667	0.825634	0.81415	0.175606	0.012528	0.086976
28	4260	4954	Target_Cell_Sympt_Strict	score_40	0.2	200	0.07	0	300	10	0.805333	0.822958	0.814146	0.146266	0.021357	0.067201
28	4260	4954	Target_Cell_Sympt_Strict	score_40	0.2	100	0.2	0	300	10	0.812	0.816291	0.814146	0.184	0.012901	0.092867
28	4260	4954	Target_Cell_Sympt_Strict	entry_only	0.2	150	0.07	0	100	10	0.808	0.820282	0.814141	0.215877	0.01508	0.103257
28	4260	4954	Target_Cell_Sympt_Strict	score_20	0.7	300	0.0009	0	15	10	0.797333	0.830939	0.814136	0.149047	0.019267	0.068114
28	4260	4954	Target_Cell_Sympt_Strict	score_25	0.01	150	0.0001	0	15	10	0.804	0.824225	0.814113	0.183381	0.043471	0.077492
28	4260	4954	Target_Cell_Sympt_Strict	score_25	1	200	0.1	0	300	10	0.797333	0.830892	0.814113	0.144813	0.015285	0.067458
28	4260	4954	Target_Cell_Sympt_Strict	score_30	0.005	150	0.0001	0	15	10	0.818667	0.809531	0.814099	0.105443	0.014192	0.05156
28	4260	4954	Target_Cell_Sympt_Strict	score_20	0.7	0	0.0002	0	15	10	0.8	0.828169	0.814085	0.209338	0.026651	0.094161
19	4260	4963	Target_Cell_Strict	score_25	0.2	150	0.0009	0	15	10	0.783333	0.844836	0.814085	0.181046	0.016901	0.08645
28	4260	4954	Target_Cell_Sympt_Strict	score_25	0.7	550	0.4	0	15	10	0.8	0.828169	0.814085	0.163027	0.030544	0.068648
28	4260	4954	Target_Cell_Sympt_Strict	score_30	0.07	200	0.0002	0	15	10	0.796	0.83216	0.81408	0.151531	0.010757	0.075822
17	1653	1486	Target_Cell_Strict	entry_only	0.2	500	0.01	600	9999	5	0.796667	0.831455	0.814061	0.185712	0.02102	0.087583
28	4260	4954	Target_Cell_Sympt_Strict	score_40	0.04	250	0.01	0	300	10	0.805333	0.82277	0.814052	0.15739	0.026996	0.06971
28	4260	4954	Target_Cell_Sympt_Strict	score_25	0.7	500	0.07	0	15	10	0.812	0.816103	0.814052	0.140754	0.023408	0.065183
28	4260	4954	Target_Cell_Sympt_Strict	score_25	0.4	0	0.7	0	25	10	0.805333	0.82277	0.814052	0.146266	0.019366	0.066667
28	4260	4954	Target_Cell_Sympt_Strict	score_20	0.4	200	0.0002	0	15	10	0.813333	0.814742	0.814038	0.155206	0.017901	0.070284
28	4260	4954	Target_Cell_Sympt_Strict	score_20	0.7	500	0.04	0	15	10	0.793333	0.834742	0.814038	0.178388	0.021033	0.081863
28	4260	4954	Target_Cell_Sympt_Strict	score_20	1	700	0.4	0	15	10	0.792	0.836056	0.814028	0.167672	0.017443	0.079952
28	4260	4954	Target_Cell_Sympt_Strict	score_30	0.07	100	0.0004	0	15	10	0.814667	0.81338	0.814023	0.159187	0.013501	0.074559
19	4260	4963	Target_Cell_Strict	score_25	0.7	250	0.001	0	15	10	0.786667	0.841362	0.814014	0.226176	0.02448	0.10473
28	4260	4954	Target_Cell_Sympt_Strict	score_20	0.7	150	0.4	0	15	10	0.797333	0.830657	0.813995	0.173569	0.017232	0.081384
28	4260	4954	Target_Cell_Sympt_Strict	score_25	0.7	500	0.4	0	15	10	0.804	0.823944	0.813972	0.1642	0.028907	0.072087
28	4260	4954	Target_Cell_Sympt_Strict	score_25	0.4	450	0.2	0	15	10	0.813333	0.814601	0.813967	0.165731	0.042456	0.065805
28	4260	4954	Target_Cell_Sympt_Strict	score_25	0.2	0	0.4	0	25	10	0.793333	0.834601	0.813967	0.187853	0.01397	0.091568
28	3533	3869	Target_Cell_Sympt_Strict	score_25	1	0	0.4	200	9999	10	0.810667	0.817262	0.813964	0.135555	0.020936	0.060209
19	4260	4963	Target_Cell_Strict	entry_only	0.001	0	0.001	0	300	10	0.793333	0.834554	0.813944	0.161795	0.011265	0.080482
28	4260	4954	Target_Cell_Sympt_Strict	score_25	0.7	500	0.7	0	25	10	0.806667	0.821174	0.81392	0.164655	0.019533	0.074859
28	4260	4954	Target_Cell_Sympt_Strict	score_30	0.07	100	0.0001	0	15	10	0.797333	0.830469	0.813901	0.159421	0.016516	0.075761
28	4260	4954	Target_Cell_Sympt_Strict	score_40	0.005	300	0.001	0	100	10	0.798667	0.829061	0.813864	0.166394	0.016151	0.078835
28	4260	4954	Target_Cell_Sympt_Strict	score_30	0.4	150	0.07	0	300	10	0.805333	0.822394	0.813864	0.191527	0.028578	0.088127
28	4260	4954	Target_Cell_Sympt_Strict	score_25	0.7	600	0.01	0	15	10	0.797333	0.830376	0.813854	0.169423	0.01734	0.079119
28	4260	4954	Target_Cell_Sympt_Strict	score_25	0.7	0	0.2	0	200	10	0.793333	0.834366	0.81385	0.161107	0.020503	0.072732
28	4260	4954	Target_Cell_Sympt_Strict	score_25	0.7	550	0.04	0	15	10	0.802667	0.825023	0.813845	0.142336	0.020574	0.063857
28	4260	4954	Target_Cell_Sympt_Strict	score_20	1	0	0.07	0	200	10	0.789333	0.838357	0.813845	0.126041	0.014992	0.058601
28	4260	4954	Target_Cell_Sympt_Strict	entry_only	0.04	500	0.2	0	300	10	0.798667	0.829014	0.81384	0.171653	0.014351	0.082475
28	4260	4954	Target_Cell_Sympt_Strict	score_25	0.4	300	0.005	0	15	10	0.801333	0.826338	0.813836	0.142199	0.025362	0.059981
28	4260	4954	Target_Cell_Sympt_Strict	score_25	1	0	0.005	0	25	10	0.804	0.823662	0.813831	0.146157	0.032831	0.061522
28	4260	4954	Target_Cell_Sympt_Strict	score_30	0.01	0	0.0001	0	15	10	0.8	0.827653	0.813826	0.129271	0.01737	0.059303
28	4260	4954	Target_Cell_Sympt_Strict	score_30	0.7	200	0.1	0	200	10	0.809333	0.81831	0.813822	0.136144	0.011997	0.066605
28	4260	4954	Target_Cell_Sympt_Strict	score_5_weighted	0.005	200	0.0009	0	200	10	0.809333	0.818263	0.813798	0.196077	0.015428	0.093361
28	4260	4954	Target_Cell_Sympt_Strict	score_40	0.7	150	0.1	0	300	10	0.810667	0.816901	0.813784	0.162678	0.020373	0.076124
19	4260	4963	Target_Cell_Strict	score_25	0.7	500	0.005	0	15	10	0.796667	0.830892	0.813779	0.201494	0.045047	0.083112
28	4260	4954	Target_Cell_Sympt_Strict	score_25	0.7	450	0.0009	0	15	10	0.782667	0.844883	0.813775	0.201355	0.036468	0.087692
28	4260	4954	Target_Cell_Sympt_Strict	score_20	0.2	150	0.0001	0	15	10	0.801333	0.826197	0.813765	0.163158	0.011524	0.078287
28	4260	4954	Target_Cell_Sympt_Strict	score_5_weighted	0.7	100	0.2	0	50	10	0.804	0.823474	0.813737	0.1642	0.014198	0.07683
28	4260	4954	Target_Cell_Sympt_Strict	score_20	0.005	300	0.0009	0	200	10	0.790667	0.836761	0.813714	0.168792	0.016882	0.081035
28	4260	4954	Target_Cell_Sympt_Strict	score_20	0.4	100	0.0007	0	15	10	0.802667	0.824742	0.813704	0.188779	0.022207	0.086825
28	4260	4954	Target_Cell_Sympt_Strict	score_25	0.01	0	0.0001	0	15	10	0.805333	0.822066	0.8137	0.183468	0.0311	0.079272
28	4260	4954	Target_Cell_Sympt_Strict	score_25	0.7	450	0.005	0	15	10	0.774667	0.852723	0.813695	0.187446	0.036362	0.082623
19	4260	4963	Target_Cell_Strict	score_40	0.4	200	0.07	0	300	10	0.783333	0.844038	0.813685	0.191485	0.009368	0.095025
28	4260	4954	Target_Cell_Sympt_Strict	score_25	1	750	0.005	0	15	10	0.796	0.831362	0.813681	0.156154	0.033034	0.069298
19	4260	4963	Target_Cell_Strict	score_30	0.04	0	0.0004	0	15	10	0.796667	0.830657	0.813662	0.213542	0.012924	0.103763
28	4260	4954	Target_Cell_Sympt_Strict	score_20	1	200	0.4	0	15	10	0.802667	0.824648	0.813657	0.194347	0.013271	0.096758
28	4260	4954	Target_Cell_Sympt_Strict	score_25	0.7	450	0.01	0	15	10	0.798667	0.828638	0.813653	0.129093	0.025817	0.054611
28	4260	4954	Target_Cell_Sympt_Strict	score_25	1	200	0.1	0	200	10	0.794667	0.832629	0.813648	0.162119	0.011184	0.079989
19	4260	4963	Target_Cell_Strict	score_30	1	150	0.1	0	100	10	0.783333	0.843944	0.813638	0.198606	0.015459	0.098046
28	4260	4954	Target_Cell_Sympt_Strict	score_20	0.7	100	0.001	0	15	10	0.796	0.831268	0.813634	0.14827	0.032512	0.063906
27	4260	4955	Target_Cell	score_25	0.4	100	0.0009	0	15	10	0.798667	0.828592	0.813629	0.190317	0.019512	0.08813
28	4260	4954	Target_Cell_Sympt_Strict	score_25	1	550	0.04	0	15	10	0.805333	0.821925	0.813629	0.19452	0.02005	0.091127
28	4260	4954	Target_Cell_Sympt_Strict	score_25	1	200	0.2	0	200	10	0.797333	0.829906	0.81362	0.133307	0.011741	0.06243
28	4260	4954	Target_Cell_Sympt_Strict	score_25	1	400	0.7	0	25	10	0.792	0.835211	0.813606	0.147356	0.020896	0.067063
28	4260	4954	Target_Cell_Sympt_Strict	score_20	1	450	0.0002	0	15	10	0.784	0.843146	0.813573	0.171819	0.044447	0.069964
28	4260	4954	Target_Cell_Sympt_Strict	score_30	1	0	0.1	0	300	10	0.797333	0.829812	0.813573	0.179114	0.019128	0.08247
28	4260	4954	Target_Cell_Sympt_Strict	score_5_weighted	0.7	0	0.7	0	15	10	0.793333	0.833803	0.813568	0.161933	0.031818	0.077204
28	4260	4954	Target_Cell_Sympt_Strict	score_25	0.1	150	0.0009	0	15	10	0.793333	0.833803	0.813568	0.19505	0.057213	0.074583
27	4260	4955	Target_Cell	score_25	0.7	200	0.0004	0	15	10	0.793333	0.833756	0.813545	0.168127	0.025689	0.07597
19	4260	4963	Target_Cell_Strict	score_25	1	150	0.0007	0	15	10	0.793333	0.833756	0.813545	0.237019	0.022797	0.110998
28	4260	4954	Target_Cell_Sympt_Strict	score_20	0.4	200	0.4	0	15	10	0.810667	0.816385	0.813526	0.188731	0.026224	0.087294
19	4260	4963	Target_Cell_Strict	score_30	0.2	250	0.02	0	200	10	0.78	0.847042	0.813521	0.199833	0.018288	0.094582
28	4260	4954	Target_Cell_Sympt_Strict	score_20	0.2	100	0.0007	0	15	10	0.794667	0.832347	0.813507	0.114961	0.014146	0.054644
27	4260	4955	Target_Cell	score_20	1	0	0.0002	0	15	10	0.810667	0.816338	0.813502	0.181284	0.037204	0.078249
28	4260	4954	Target_Cell_Sympt_Strict	score_25	0.7	250	0.04	0	300	10	0.793333	0.833615	0.813474	0.190438	0.023397	0.086888
28	4260	4954	Target_Cell_Sympt_Strict	score_20	1	100	0.001	0	15	10	0.778667	0.848263	0.813465	0.13495	0.017873	0.062356
27	4260	4955	Target_Cell	score_25	0.4	150	0.001	0	15	10	0.798667	0.828263	0.813465	0.184386	0.017515	0.086209
28	4260	4954	Target_Cell_Sympt_Strict	score_25	1	0	0.1	0	200	10	0.797333	0.829577	0.813455	0.181823	0.009797	0.089122
28	4260	4954	Target_Cell_Sympt_Strict	score_20	0.2	250	0.07	0	50	10	0.806667	0.820235	0.813451	0.20243	0.016634	0.095962
28	4260	4954	Target_Cell_Sympt_Strict	score_20	1	0	0.1	0	300	10	0.804	0.822864	0.813432	0.134766	0.025652	0.057889
19	4260	4963	Target_Cell_Strict	score_25	1	150	0.005	0	25	10	0.786667	0.840188	0.813427	0.197315	0.010642	0.096707
28	4260	4954	Target_Cell_Sympt_Strict	score_30	1	0	0.1	0	100	10	0.78	0.846761	0.81338	0.168655	0.0139	0.083476
28	4260	4954	Target_Cell_Sympt_Strict	score_25	0.02	150	0.0004	0	15	10	0.796	0.830751	0.813376	0.154724	0.046092	0.064239
19	4260	4963	Target_Cell_Strict	score_25	0.7	0	0.0007	0	15	10	0.786667	0.840047	0.813357	0.202868	0.019112	0.09913
19	4260	4963	Target_Cell_Strict	score_25	1	100	0.005	0	25	10	0.786667	0.840047	0.813357	0.202868	0.009755	0.101214
28	4260	4954	Target_Cell_Sympt_Strict	score_25	0.7	300	0.4	0	15	10	0.802667	0.824038	0.813352	0.192509	0.037706	0.080217
19	4260	4963	Target_Cell_Strict	score_30	0.4	750	0.2	0	15	10	0.776667	0.849906	0.813286	0.224499	0.008032	0.109901
28	4260	4954	Target_Cell_Sympt_Strict	score_20	0.1	250	0.01	0	200	10	0.8	0.826526	0.813263	0.176131	0.026234	0.078521
28	4260	4954	Target_Cell_Sympt_Strict	score_25	0.7	700	0.02	0	15	10	0.793333	0.833192	0.813263	0.161383	0.015163	0.076418
28	4260	4954	Target_Cell_Sympt_Strict	entry_only	0.02	200	0.02	0	300	10	0.786667	0.839859	0.813263	0.198886	0.013656	0.098523
28	4260	4954	Target_Cell_Sympt_Strict	score_25	0.4	150	0.7	0	15	10	0.805333	0.821174	0.813254	0.160743	0.013627	0.077455
28	4260	4954	Target_Cell_Sympt_Strict	score_25	1	250	0.005	0	15	10	0.804	0.822488	0.813244	0.203157	0.037762	0.085282
19	4260	4963	Target_Cell_Strict	score_30	1	150	0.2	0	100	10	0.776667	0.849812	0.813239	0.17114	0.014199	0.080789
28	4260	4954	Target_Cell_Sympt_Strict	score_25	0.4	550	0.7	0	25	10	0.806667	0.819812	0.813239	0.186428	0.028848	0.080951
28	4260	4954	Target_Cell_Sympt_Strict	score_25	0.7	200	0.0001	0	25	10	0.802667	0.823803	0.813235	0.183284	0.012271	0.091571
28	4260	4954	Target_Cell_Sympt_Strict	score_20	0.2	250	0.02	0	100	10	0.801333	0.825117	0.813225	0.153617	0.023196	0.069536
19	4260	4963	Target_Cell_Strict	score_25	0.1	100	0.0002	0	15	10	0.806667	0.819765	0.813216	0.238886	0.033413	0.10685
28	4260	4954	Target_Cell_Sympt_Strict	score_30	0.005	300	0.0009	0	300	10	0.8	0.826432	0.813216	0.169706	0.011851	0.082244
19	4260	4963	Target_Cell_Strict	score_25	1	0	0.001	0	15	10	0.793333	0.833099	0.813216	0.190205	0.017237	0.089874
28	4260	4954	Target_Cell_Sympt_Strict	score_20	1	200	0.04	0	100	10	0.808	0.818404	0.813202	0.189802	0.021577	0.087524
28	4260	4954	Target_Cell_Sympt_Strict	score_20	0.4	0	0.7	0	15	10	0.788	0.838404	0.813202	0.16381	0.015139	0.079781
19	4260	4963	Target_Cell_Strict	score_30	0.1	200	0.0002	0	15	10	0.793333	0.833052	0.813192	0.195959	0.020572	0.094154
28	4260	4954	Target_Cell_Sympt_Strict	score_25	0.4	400	0.02	0	25	10	0.806667	0.819671	0.813169	0.183787	0.035238	0.078188
28	4260	4954	Target_Cell_Sympt_Strict	score_25	0.7	100	0.2	0	200	10	0.793333	0.833005	0.813169	0.206774	0.015629	0.098728
28	4260	4954	Target_Cell_Sympt_Strict	score_20	0.4	250	0.02	0	300	10	0.805333	0.820986	0.81316	0.165107	0.02494	0.07446
28	4260	4954	Target_Cell_Sympt_Strict	score_30	0.2	200	0.0001	0	15	10	0.804	0.8223	0.81315	0.203157	0.009098	0.102349
28	4260	4954	Target_Cell_Sympt_Strict	score_25	0.04	0	0.0004	0	15	10	0.773333	0.852958	0.813146	0.168918	0.037643	0.069795
19	4260	4963	Target_Cell_Strict	score_30	0.005	300	0.0009	0	100	10	0.783333	0.842958	0.813146	0.233333	0.024798	0.111704
28	4260	4954	Target_Cell_Sympt_Strict	score_20	0.2	150	0.4	0	50	10	0.798667	0.827606	0.813136	0.159855	0.025403	0.070299
28	4260	4954	Target_Cell_Sympt_Strict	score_25	0.7	250	0.07	0	300	10	0.790667	0.835587	0.813127	0.146217	0.011751	0.070218
19	4260	4963	Target_Cell_Strict	score_30	0.1	250	0.0002	0	15	10	0.786667	0.839577	0.813122	0.179629	0.011764	0.087857
28	4260	4954	Target_Cell_Sympt_Strict	score_25	0.07	0	0.0009	0	15	10	0.793333	0.832911	0.813122	0.176635	0.04424	0.07655
28	4260	4954	Target_Cell_Sympt_Strict	score_25	1	100	0.2	0	200	10	0.805333	0.820892	0.813113	0.157672	0.010895	0.077142
28	4260	4954	Target_Cell_Sympt_Strict	score_25	0.2	250	0.02	0	100	10	0.781333	0.844883	0.813108	0.153791	0.014613	0.073546
28	4260	4954	Target_Cell_Sympt_Strict	score_25	0.2	250	0.4	0	25	10	0.788	0.838216	0.813108	0.149631	0.027693	0.071151
19	4260	4963	Target_Cell_Strict	score_25	0.4	250	0.07	0	50	10	0.776667	0.849531	0.813099	0.258972	0.015959	0.124308
28	4260	4954	Target_Cell_Sympt_Strict	score_20	1	100	0.0009	0	15	10	0.792	0.834178	0.813089	0.222766	0.025961	0.102171
28	4260	4954	Target_Cell_Sympt_Strict	score_20	1	600	0.7	0	15	10	0.801333	0.824836	0.813085	0.125603	0.011573	0.061986
28	4260	4954	Target_Cell_Sympt_Strict	score_20	0.7	0	0.4	0	25	10	0.790667	0.835493	0.81308	0.161251	0.014362	0.077143
19	4260	4963	Target_Cell_Strict	score_30	1	200	0.07	0	100	10	0.796667	0.829437	0.813052	0.174929	0.020723	0.080795
19	4260	4963	Target_Cell_Strict	score_25	0.7	0	0.4	0	25	10	0.78	0.846103	0.813052	0.220958	0.022176	0.103304
19	4260	4963	Target_Cell_Strict	score_25	1	300	0.0009	0	15	10	0.793333	0.832723	0.813028	0.208327	0.023685	0.096201
19	4260	4963	Target_Cell_Strict	score_30	0.7	100	0.1	0	200	10	0.793333	0.832723	0.813028	0.212289	0.009605	0.106582
28	4260	4954	Target_Cell_Sympt_Strict	score_25	1	650	0.4	0	15	10	0.8	0.826056	0.813028	0.156063	0.035551	0.063716
28	4260	4954	Target_Cell_Sympt_Strict	score_25	0.2	250	0.001	0	15	10	0.792	0.834038	0.813019	0.174172	0.030988	0.075421
19	4260	4963	Target_Cell_Strict	score_40	0.005	250	0.001	0	300	10	0.786667	0.839343	0.813005	0.232236	0.013984	0.113491
19	4260	4963	Target_Cell_Strict	score_30	1	150	0.4	0	100	10	0.793333	0.832676	0.813005	0.145526	0.015375	0.069652
19	4260	4963	Target_Cell_Strict	score_30	0.1	250	0.0001	0	15	10	0.783333	0.842629	0.812981	0.204124	0.011447	0.100513
19	4260	4963	Target_Cell_Strict	entry_only	0.0009	0	0.0009	0	300	10	0.793333	0.832582	0.812958	0.21489	0.013116	0.105537
28	4260	4954	Target_Cell_Sympt_Strict	score_30	0.2	300	0.7	0	300	10	0.8	0.825915	0.812958	0.156915	0.01352	0.075956
28	4260	4954	Target_Cell_Sympt_Strict	score_25	1	150	0.4	0	15	10	0.802667	0.823239	0.812953	0.14573	0.039575	0.057626
28	4260	4954	Target_Cell_Sympt_Strict	entry_only	0.07	250	0.1	0	300	10	0.798667	0.82723	0.812948	0.159855	0.019001	0.07354
28	4260	4954	Target_Cell_Sympt_Strict	score_25	0.2	0	0.4	0	15	10	0.785333	0.840563	0.812948	0.136977	0.011917	0.067331
28	4260	4954	Target_Cell_Sympt_Strict	score_30	0.1	200	0.0009	0	15	10	0.802667	0.823192	0.81293	0.146642	0.011203	0.069993
28	4260	4954	Target_Cell_Sympt_Strict	score_25	1	250	0.1	0	300	10	0.790667	0.835164	0.812915	0.183671	0.014279	0.086338
28	4260	4954	Target_Cell_Sympt_Strict	score_30	1	300	0.07	0	300	10	0.8	0.825775	0.812887	0.149666	0.037993	0.064828
19	4260	4963	Target_Cell_Strict	score_25	1	150	0.0002	0	15	10	0.793333	0.832441	0.812887	0.205643	0.015853	0.100279
28	4260	4954	Target_Cell_Sympt_Strict	score_25	0.4	0	0.04	0	300	10	0.808	0.817746	0.812873	0.176957	0.013878	0.084462
28	4260	4954	Target_Cell_Sympt_Strict	score_25	0.4	100	0.1	0	300	10	0.794667	0.83108	0.812873	0.155114	0.022564	0.07419
28	4260	4954	Target_Cell_Sympt_Strict	score_20	1	500	0.001	0	15	10	0.802667	0.823052	0.812859	0.183284	0.036486	0.079802
28	4260	4954	Target_Cell_Sympt_Strict	score_20	0.1	200	0.02	0	100	10	0.798667	0.827042	0.812854	0.155915	0.018164	0.072302
28	4260	4954	Target_Cell_Sympt_Strict	score_25	0.7	250	0.4	0	15	10	0.805333	0.820376	0.812854	0.201479	0.025818	0.091222
28	4260	4954	Target_Cell_Sympt_Strict	score_25	0.4	200	0.4	0	25	10	0.788	0.837653	0.812826	0.218252	0.029124	0.096973
19	4260	4963	Target_Cell_Strict	score_30	0.4	200	0.04	0	200	10	0.793333	0.8323	0.812817	0.161795	0.024477	0.074804
28	4260	4954	Target_Cell_Sympt_Strict	score_25	1	100	0.1	0	300	10	0.802667	0.822958	0.812812	0.204813	0.017907	0.096498
28	4260	4954	Target_Cell_Sympt_Strict	score_25	1	750	0.4	0	15	10	0.804	0.821596	0.812798	0.173159	0.022865	0.077313
28	4260	4954	Target_Cell_Sympt_Strict	score_25	0.4	150	0.4	0	25	10	0.785333	0.840235	0.812784	0.141446	0.024645	0.061189
28	4260	4954	Target_Cell_Sympt_Strict	score_20	0.7	150	0.0002	0	15	10	0.789333	0.836197	0.812765	0.164309	0.023219	0.074122
28	4260	4954	Target_Cell_Sympt_Strict	score_25	0.4	400	0.0007	0	15	10	0.798667	0.826854	0.812761	0.1732	0.018235	0.081636
28	4260	4954	Target_Cell_Sympt_Strict	score_20	1	400	0.07	0	15	10	0.792	0.833474	0.812737	0.157841	0.019218	0.075182
28	4260	4954	Target_Cell_Sympt_Strict	score_25	0.2	200	0.4	0	25	10	0.788	0.837465	0.812732	0.156881	0.011307	0.078023
28	4260	4954	Target_Cell_Sympt_Strict	score_25	0.005	150	0.0002	0	15	10	0.824	0.801455	0.812728	0.185597	0.028879	0.081908
28	4260	4954	Target_Cell_Sympt_Strict	score_25	1	750	0.01	0	15	10	0.773333	0.852113	0.812723	0.174865	0.01439	0.084618
27	4260	4955	Target_Cell	score_25	1	250	0.0002	0	15	10	0.796	0.829437	0.812718	0.208555	0.012259	0.100658
28	4260	4954	Target_Cell_Sympt_Strict	entry_only	0.0009	100	0.0009	0	300	10	0.794667	0.830751	0.812709	0.147778	0.007988	0.073775
28	4260	4954	Target_Cell_Sympt_Strict	score_20	1	200	0.04	0	200	10	0.808	0.817418	0.812709	0.157841	0.017057	0.073309
28	4260	4954	Target_Cell_Sympt_Strict	score_25	0.7	100	0.005	0	15	10	0.804	0.821408	0.812704	0.167151	0.022814	0.079077
28	4260	4954	Target_Cell_Sympt_Strict	score_25	0.2	250	0.4	0	15	10	0.784	0.841408	0.812704	0.16895	0.033872	0.076667
19	4260	4963	Target_Cell_Strict	score_25	0.4	300	0.001	0	15	10	0.773333	0.852066	0.8127	0.239815	0.017499	0.113076
28	4260	4954	Target_Cell_Sympt_Strict	score_25	0.7	250	0.07	0	100	10	0.813333	0.812066	0.8127	0.158885	0.018862	0.074075
28	4260	4954	Target_Cell_Sympt_Strict	score_25	0.7	550	0.7	0	25	10	0.796	0.82939	0.812695	0.181921	0.016921	0.084106
28	4260	4954	Target_Cell_Sympt_Strict	score_25	0.07	150	0.0009	0	15	10	0.784	0.841362	0.812681	0.16895	0.046812	0.07432
28	4260	4954	Target_Cell_Sympt_Strict	score_20	0.4	400	0.2	0	15	10	0.8	0.825352	0.812676	0.176131	0.036502	0.075097
28	4260	4954	Target_Cell_Sympt_Strict	score_40	0.2	200	0.4	0	300	10	0.809333	0.816009	0.812671	0.194255	0.021379	0.091204
28	4260	4954	Target_Cell_Sympt_Strict	score_25	0.01	0	0.0002	0	15	10	0.798667	0.826667	0.812667	0.170093	0.0298	0.073599
28	4260	4954	Target_Cell_Sympt_Strict	score_25	0.4	500	0.01	0	15	10	0.798667	0.826667	0.812667	0.16343	0.027685	0.070616
28	4260	4954	Target_Cell_Sympt_Strict	score_20	0.4	250	0.4	0	15	10	0.794667	0.830657	0.812662	0.165107	0.022365	0.075735
19	4260	4963	Target_Cell_Strict	score_25	0.2	0	0.0009	0	15	10	0.78	0.845305	0.812653	0.17932	0.0137	0.087453
19	4260	4963	Target_Cell_Strict	score_25	1	200	0.005	0	15	10	0.803333	0.821972	0.812653	0.206667	0.010725	0.102436
28	4260	4954	Target_Cell_Sympt_Strict	score_25	0.7	500	0.0009	0	15	10	0.792	0.833286	0.812643	0.201611	0.028649	0.088115
28	4260	4954	Target_Cell_Sympt_Strict	score_25	1	750	0.04	0	15	10	0.78	0.845258	0.812629	0.224895	0.058723	0.100549
28	4260	4954	Target_Cell_Sympt_Strict	score_25	0.7	300	0.7	0	15	10	0.802667	0.822582	0.812624	0.156609	0.024419	0.069499
27	4260	4955	Target_Cell	score_25	0.4	150	0.0009	0	15	10	0.798667	0.826573	0.81262	0.219794	0.016626	0.106797
28	4260	4954	Target_Cell_Sympt_Strict	score_25	0.7	300	0.01	0	25	10	0.812	0.813239	0.81262	0.19525	0.013717	0.097566
28	4260	4954	Target_Cell_Sympt_Strict	score_20	0.4	400	0.4	0	25	10	0.797333	0.827887	0.81261	0.175606	0.030932	0.074766
28	4260	4954	Target_Cell_Sympt_Strict	entry_only	0.001	0	0.0009	0	300	10	0.794667	0.830516	0.812592	0.140057	0.009128	0.069569
27	4260	4955	Target_Cell	score_25	0.7	200	0.0007	0	15	10	0.792	0.833146	0.812573	0.186018	0.024642	0.084214
28	3533	3869	Target_Cell_Sympt_Strict	entry_only	0.04	250	0.01	200	9999	10	0.812	0.813132	0.812566	0.192499	0.01998	0.091107
28	4260	4954	Target_Cell_Sympt_Strict	score_30	0.4	250	0.2	0	300	10	0.797333	0.827793	0.812563	0.175099	0.017049	0.082052
19	4260	4963	Target_Cell_Strict	score_25	0.4	200	0.0001	0	15	10	0.756667	0.868451	0.812559	0.240278	0.017948	0.113915
28	4260	4954	Target_Cell_Sympt_Strict	score_40	0.005	250	0.001	0	200	10	0.786667	0.838451	0.812559	0.192758	0.03564	0.08193
28	4260	4954	Target_Cell_Sympt_Strict	entry_only	0.0002	150	0.0002	0	100	10	0.821333	0.803756	0.812545	0.15228	0.011316	0.076561
28	4260	4954	Target_Cell_Sympt_Strict	score_20	0.04	250	0.005	0	200	10	0.808	0.817089	0.812545	0.153848	0.046629	0.059221
28	4260	4954	Target_Cell_Sympt_Strict	score_25	0.7	250	0.2	0	300	10	0.786667	0.838404	0.812535	0.190205	0.017459	0.088848
28	4260	4954	Target_Cell_Sympt_Strict	score_20	0.7	250	0.7	0	15	10	0.786667	0.838404	0.812535	0.173077	0.014644	0.080426
28	4260	4954	Target_Cell_Sympt_Strict	score_25	0.4	400	0.4	0	15	10	0.802667	0.822394	0.812531	0.224484	0.043936	0.093756
28	4260	4954	Target_Cell_Sympt_Strict	score_25	0.07	150	0.0007	0	15	10	0.797333	0.8277	0.812516	0.189952	0.053184	0.074137
28	4260	4954	Target_Cell_Sympt_Strict	score_40	0.4	100	0.1	0	200	10	0.804	0.821033	0.812516	0.197162	0.015518	0.093845
28	4260	4954	Target_Cell_Sympt_Strict	score_20	1	200	0.0009	0	15	10	0.782667	0.842347	0.812507	0.171041	0.016943	0.081978
28	4260	4954	Target_Cell_Sympt_Strict	score_20	0.4	250	0.07	0	50	10	0.782667	0.842347	0.812507	0.155526	0.012407	0.074269
28	4260	4954	Target_Cell_Sympt_Strict	score_40	0.1	300	0.01	0	300	10	0.794667	0.830329	0.812498	0.18371	0.027866	0.080893
27	4260	4955	Target_Cell	score_25	1	0	0.0007	0	15	10	0.8	0.824977	0.812488	0.172047	0.012919	0.084792
27	4260	4955	Target_Cell	score_25	0.7	0	0.001	0	15	10	0.792	0.832911	0.812455	0.173661	0.01196	0.083877
28	4260	4954	Target_Cell_Sympt_Strict	entry_only	0.2	200	0.04	0	100	10	0.810667	0.814225	0.812446	0.182018	0.021687	0.082454
28	4260	4954	Target_Cell_Sympt_Strict	score_30	0.01	150	0.0001	0	15	10	0.798667	0.826197	0.812432	0.16343	0.016391	0.077583
28	4260	4954	Target_Cell_Sympt_Strict	score_40	0.005	250	0.001	0	100	10	0.794667	0.830188	0.812427	0.195205	0.019248	0.090604
28	4260	4954	Target_Cell_Sympt_Strict	score_5_weighted	0.4	200	0.4	0	50	10	0.804	0.820845	0.812423	0.202719	0.01745	0.094534
28	4260	4954	Target_Cell_Sympt_Strict	score_30	0.005	300	0.0009	0	200	10	0.794667	0.830141	0.812404	0.16294	0.010745	0.079452
28	4260	4954	Target_Cell_Sympt_Strict	score_20	0.7	700	0.2	0	15	10	0.794667	0.830141	0.812404	0.144431	0.015675	0.067272
28	4260	4954	Target_Cell_Sympt_Strict	score_25	1	150	0.2	0	100	10	0.810667	0.814131	0.812399	0.177819	0.0219	0.081254
28	4260	4954	Target_Cell_Sympt_Strict	score_25	0.7	500	0.0002	0	15	10	0.793333	0.831455	0.812394	0.1363	0.021807	0.061721
19	4260	4963	Target_Cell_Strict	score_25	1	200	0.0004	0	15	10	0.79	0.834789	0.812394	0.20155	0.011767	0.098931
28	4260	4954	Target_Cell_Sympt_Strict	score_25	1	550	0.001	0	15	10	0.789333	0.835446	0.81239	0.194986	0.028588	0.085725
28	3533	3869	Target_Cell_Sympt_Strict	score_30	0.07	450	0.005	200	9999	10	0.789333	0.835437	0.812385	0.153975	0.020438	0.074239
28	4260	4954	Target_Cell_Sympt_Strict	score_30	0.07	300	0.0002	0	15	10	0.808	0.816761	0.81238	0.165538	0.018833	0.077213
28	4260	4954	Target_Cell_Sympt_Strict	score_25	0.2	300	0.7	0	15	10	0.781333	0.843427	0.81238	0.202228	0.05421	0.083435
28	4260	4954	Target_Cell_Sympt_Strict	score_20	0.7	150	0.1	0	100	10	0.804	0.820751	0.812376	0.179956	0.025891	0.081237
28	4260	4954	Target_Cell_Sympt_Strict	entry_only	0.07	500	0.2	0	300	10	0.806667	0.818075	0.812371	0.142984	0.018222	0.066196
16	1347	1285	Target_Cell_Strict	entry_only	0.4	500	0.2	700	9999	5	0.796667	0.828062	0.812364	0.204233	0.021757	0.097324
19	4260	4963	Target_Cell_Strict	score_20	1	100	0.2	0	50	10	0.78	0.844695	0.812347	0.197034	0.019512	0.092247
28	4260	4954	Target_Cell_Sympt_Strict	score_25	0.7	250	0.7	0	25	10	0.793333	0.831362	0.812347	0.150849	0.016167	0.071314
28	4260	4954	Target_Cell_Sympt_Strict	score_20	1	650	0.07	0	15	10	0.796	0.828685	0.812343	0.162295	0.016834	0.07519
28	4260	4954	Target_Cell_Sympt_Strict	score_25	0.7	750	0.02	0	15	10	0.785333	0.839343	0.812338	0.136977	0.016676	0.065074
28	4260	4954	Target_Cell_Sympt_Strict	score_5_weighted	0.7	100	0.7	0	15	10	0.804	0.820657	0.812329	0.173159	0.042141	0.075067
19	4260	4963	Target_Cell_Strict	score_25	1	150	0.0009	0	15	10	0.793333	0.831315	0.812324	0.264701	0.018014	0.125981
19	4260	4963	Target_Cell_Strict	score_20	0.01	300	0.001	0	100	10	0.776667	0.847934	0.8123	0.205102	0.072568	0.075896
28	4260	4954	Target_Cell_Sympt_Strict	score_25	1	0	0.4	0	50	10	0.789333	0.835258	0.812296	0.170155	0.042312	0.072051
28	4260	4954	Target_Cell_Sympt_Strict	score_25	1	550	0.0001	0	15	10	0.792	0.832582	0.812291	0.22809	0.026433	0.103848
28	4260	4954	Target_Cell_Sympt_Strict	score_20	1	500	0.0004	0	15	10	0.792	0.832582	0.812291	0.180439	0.025129	0.082338
19	4260	4963	Target_Cell_Strict	score_25	1	0	0.4	0	50	10	0.77	0.854554	0.812277	0.197597	0.012597	0.09632
28	4260	4954	Target_Cell_Sympt_Strict	score_20	0.7	150	0.2	0	300	10	0.794667	0.829859	0.812263	0.168834	0.018251	0.07893
28	4260	4954	Target_Cell_Sympt_Strict	score_40	0.005	250	0.0009	0	200	10	0.804	0.820516	0.812258	0.203157	0.035302	0.086352
19	4260	4963	Target_Cell_Strict	score_25	0.4	300	0.0001	0	15	10	0.77	0.854507	0.812254	0.181475	0.015527	0.088948
28	4260	4954	Target_Cell_Sympt_Strict	entry_only	0.001	0	0.001	0	200	10	0.806667	0.817793	0.81223	0.18306	0.027303	0.081651
28	4260	4954	Target_Cell_Sympt_Strict	score_20	0.7	250	0.0004	0	15	10	0.789333	0.835117	0.812225	0.174285	0.024255	0.077953
28	4260	4954	Target_Cell_Sympt_Strict	score_20	1	600	0.07	0	15	10	0.789333	0.835117	0.812225	0.167788	0.012724	0.080135
28	4260	4954	Target_Cell_Sympt_Strict	score_30	0.2	400	0.7	0	300	10	0.805333	0.819061	0.812197	0.154252	0.014864	0.07481
28	4260	4954	Target_Cell_Sympt_Strict	score_20	0.4	150	0.001	0	15	10	0.801333	0.823052	0.812192	0.176252	0.020462	0.081182
19	4260	4963	Target_Cell_Strict	score_25	1	250	0.04	0	50	10	0.79	0.834366	0.812183	0.188739	0.025435	0.085793
28	4260	4954	Target_Cell_Sympt_Strict	score_25	1	100	0.2	0	50	10	0.776	0.848357	0.812178	0.180252	0.052446	0.079891
19	4260	4963	Target_Cell_Strict	score_30	0.04	200	0.0004	0	15	10	0.793333	0.830986	0.81216	0.21489	0.015719	0.105113
27	4260	4955	Target_Cell	score_25	0.7	150	0.0004	0	15	10	0.792	0.8323	0.81215	0.173661	0.013326	0.084314
28	4260	4954	Target_Cell_Sympt_Strict	score_25	0.7	550	0.02	0	15	10	0.798667	0.825634	0.81215	0.159019	0.027041	0.070017
28	4260	4954	Target_Cell_Sympt_Strict	entry_only	0.1	400	0.1	0	300	10	0.794667	0.829624	0.812146	0.16157	0.01583	0.076135
28	4260	4954	Target_Cell_Sympt_Strict	score_30	0.2	200	0.001	0	15	10	0.804	0.820282	0.812141	0.163658	0.014035	0.079507
28	4260	4954	Target_Cell_Sympt_Strict	score_20	0.4	100	0.001	0	15	10	0.8	0.824272	0.812136	0.152898	0.018875	0.069263
27	4260	4955	Target_Cell	score_25	0.7	200	0.0009	0	15	10	0.792	0.832254	0.812127	0.161185	0.023167	0.071512
28	4260	4954	Target_Cell_Sympt_Strict	score_25	1	450	0.4	0	25	10	0.798667	0.825587	0.812127	0.213225	0.015325	0.100665
19	4260	4963	Target_Cell_Strict	score_25	0.04	0	0.0001	0	15	10	0.79	0.834178	0.812089	0.191659	0.022534	0.088521
19	4260	4963	Target_Cell_Strict	score_30	0.4	750	0.4	0	15	10	0.773333	0.850845	0.812089	0.220504	0.011623	0.110993
19	4260	4963	Target_Cell_Strict	score_25	0.07	100	0.0002	0	15	10	0.796667	0.827465	0.812066	0.206935	0.035968	0.091864
19	4260	4963	Target_Cell_Strict	score_30	0.4	750	0.1	0	15	10	0.786667	0.837465	0.812066	0.197315	0.013192	0.097877
28	4260	4954	Target_Cell_Sympt_Strict	score_25	0.7	250	0.005	0	15	10	0.794667	0.829437	0.812052	0.19083	0.036262	0.07988
28	4260	4954	Target_Cell_Sympt_Strict	score_30	0.7	150	0.1	0	200	10	0.797333	0.826761	0.812047	0.175606	0.024382	0.082357
19	4260	4963	Target_Cell_Strict	entry_only	0.001	100	0.0009	0	300	10	0.793333	0.830751	0.812042	0.161795	0.009954	0.081275
28	4260	4954	Target_Cell_Sympt_Strict	score_30	0.07	400	0.005	0	300	10	0.793333	0.830751	0.812042	0.186667	0.014298	0.092425
28	4260	4954	Target_Cell_Sympt_Strict	score_25	0.4	500	0.005	0	15	10	0.796	0.828075	0.812038	0.14827	0.021242	0.065867
28	4260	4954	Target_Cell_Sympt_Strict	entry_only	0.001	200	0.001	0	100	10	0.814667	0.80939	0.812028	0.152047	0.012567	0.076079
19	4260	4963	Target_Cell_Strict	score_30	0.07	100	0.0004	0	15	10	0.793333	0.830704	0.812019	0.21489	0.015322	0.103826
19	4260	4963	Target_Cell_Strict	score_25	1	200	0.005	0	25	10	0.786667	0.837371	0.812019	0.197315	0.012116	0.09803
28	4260	4954	Target_Cell_Sympt_Strict	score_25	0.2	250	0.0009	0	15	10	0.793333	0.830704	0.812019	0.181353	0.030575	0.077321
28	4260	4954	Target_Cell_Sympt_Strict	score_20	0.2	100	0.0001	0	15	10	0.794667	0.829343	0.812005	0.162119	0.019927	0.075291
28	4260	4954	Target_Cell_Sympt_Strict	score_25	0.4	150	0.4	0	300	10	0.789333	0.834648	0.811991	0.164038	0.017464	0.07602
28	4260	4954	Target_Cell_Sympt_Strict	score_25	0.07	200	0.0002	0	15	10	0.806667	0.817277	0.811972	0.126491	0.029886	0.056334
19	4260	4963	Target_Cell_Strict	score_25	0.1	0	0.0007	0	15	10	0.783333	0.84061	0.811972	0.166667	0.039598	0.070133
28	4260	4954	Target_Cell_Sympt_Strict	score_30	0.04	250	0.005	0	200	10	0.809333	0.814601	0.811967	0.144074	0.023942	0.062598
28	4260	4954	Target_Cell_Sympt_Strict	score_25	0.7	150	0.07	0	200	10	0.802667	0.821268	0.811967	0.18035	0.016551	0.084957
19	4260	4963	Target_Cell_Strict	score_25	1	250	0.1	0	50	10	0.776667	0.84723	0.811948	0.233	0.024354	0.107013
28	4260	4954	Target_Cell_Sympt_Strict	score_30	0.07	0	0.0001	0	15	10	0.796	0.827887	0.811944	0.199849	0.017453	0.092965
19	4260	4963	Target_Cell_Strict	score_20	1	150	0.2	0	50	10	0.78	0.84385	0.811925	0.183908	0.014841	0.08997
28	4260	4954	Target_Cell_Sympt_Strict	score_30	0.07	200	0.0007	0	15	10	0.796	0.82784	0.81192	0.20228	0.015092	0.097916
28	4260	4954	Target_Cell_Sympt_Strict	score_25	0.7	250	0.04	0	50	10	0.801333	0.822488	0.811911	0.181225	0.021919	0.082867
28	4260	4954	Target_Cell_Sympt_Strict	score_20	0.7	300	0.04	0	300	10	0.801333	0.822488	0.811911	0.163158	0.033881	0.070889
28	4260	4954	Target_Cell_Sympt_Strict	score_40	0.4	0	0.07	0	300	10	0.788	0.835822	0.811911	0.202842	0.025537	0.092649
17	1653	1486	Target_Cell_Strict	entry_only	0.04	550	0.005	600	9999	5	0.79	0.833763	0.811882	0.21489	0.025946	0.099311
28	4260	4954	Target_Cell_Sympt_Strict	score_20	0.7	100	0.0004	0	15	10	0.793333	0.830423	0.811878	0.181353	0.031602	0.077028
19	4260	4963	Target_Cell_Strict	score_25	0.7	200	0.1	0	300	10	0.79	0.833756	0.811878	0.178139	0.020067	0.082361
28	4260	4954	Target_Cell_Sympt_Strict	score_25	0.2	300	0.0009	0	15	10	0.796	0.827746	0.811873	0.133106	0.025476	0.05772
28	4260	4954	Target_Cell_Sympt_Strict	score_20	0.7	750	0.2	0	15	10	0.797333	0.826385	0.811859	0.206757	0.036954	0.093341
27	4260	4955	Target_Cell	score_25	0.4	0	0.0004	0	15	10	0.793333	0.830376	0.811854	0.180123	0.020767	0.082252
19	4260	4963	Target_Cell_Strict	score_25	0.7	200	0.005	0	15	10	0.793333	0.830376	0.811854	0.176572	0.021319	0.083619
27	4260	4955	Target_Cell	score_25	0.4	150	0.0004	0	15	10	0.796	0.8277	0.81185	0.186743	0.018812	0.087812
28	4260	4954	Target_Cell_Sympt_Strict	score_25	1	200	0.7	0	25	10	0.789333	0.834366	0.81185	0.189202	0.018903	0.089383
27	4260	4955	Target_Cell	score_25	0.7	100	0.0002	0	15	10	0.790667	0.833005	0.811836	0.170625	0.018693	0.079075
19	4260	4963	Target_Cell_Strict	score_25	0.2	300	0.0001	0	15	10	0.786667	0.836995	0.811831	0.165126	0.014472	0.079083
28	4260	4954	Target_Cell_Sympt_Strict	score_25	0.005	200	0.0001	0	15	10	0.809333	0.814319	0.811826	0.192416	0.043289	0.079736
28	4260	4954	Target_Cell_Sympt_Strict	score_25	0.02	100	0.0004	0	15	10	0.790667	0.832958	0.811812	0.168	0.04394	0.071619
28	4260	4954	Target_Cell_Sympt_Strict	score_20	1	450	0.001	0	15	10	0.786667	0.836948	0.811808	0.21623	0.042789	0.091647
27	4260	4955	Target_Cell	score_25	1	200	0.0002	0	15	10	0.796	0.827606	0.811803	0.189343	0.011781	0.092204
28	4260	4954	Target_Cell_Sympt_Strict	score_30	0.2	400	0.4	0	200	10	0.798667	0.82493	0.811798	0.159019	0.018884	0.072944
28	4260	4954	Target_Cell_Sympt_Strict	score_30	0.4	200	0.04	0	200	10	0.786667	0.836901	0.811784	0.149369	0.020268	0.068542
28	4260	4954	Target_Cell_Sympt_Strict	score_25	0.4	250	0.7	0	25	10	0.8	0.823521	0.811761	0.163571	0.027783	0.069736
28	4260	4954	Target_Cell_Sympt_Strict	score_25	1	600	0.0001	0	15	10	0.794667	0.828826	0.811746	0.155114	0.028114	0.066769
27	4260	4955	Target_Cell	score_25	0.4	100	0.0002	0	15	10	0.796	0.827465	0.811732	0.171612	0.018207	0.079991
28	4260	4954	Target_Cell_Sympt_Strict	entry_only	0.07	200	0.02	0	100	10	0.796	0.827465	0.811732	0.178965	0.01434	0.086958
28	4260	4954	Target_Cell_Sympt_Strict	score_25	0.1	200	0.0004	0	15	10	0.797333	0.826103	0.811718	0.177869	0.033301	0.077167
19	4260	4963	Target_Cell_Strict	score_25	0.2	200	0.0001	0	15	10	0.77	0.853427	0.811714	0.207204	0.014109	0.102269
19	4260	4963	Target_Cell_Strict	score_25	0.2	150	0.001	0	15	10	0.786667	0.836761	0.811714	0.236972	0.028335	0.107433
28	4260	4954	Target_Cell_Sympt_Strict	score_25	0.7	250	0.4	0	50	10	0.793333	0.830094	0.811714	0.154919	0.029057	0.067268
28	4260	4954	Target_Cell_Sympt_Strict	score_30	0.7	250	0.2	0	300	10	0.798667	0.824742	0.811704	0.190783	0.023429	0.08761
28	4260	4954	Target_Cell_Sympt_Strict	score_40	0.001	200	0.0004	0	200	10	0.810667	0.812723	0.811695	0.168053	0.040676	0.069552
28	4260	4954	Target_Cell_Sympt_Strict	score_40	0.005	250	0.0009	0	100	10	0.802667	0.820704	0.811685	0.180597	0.031275	0.080814
28	4260	4954	Target_Cell_Sympt_Strict	score_20	1	450	0.02	0	15	10	0.792	0.831362	0.811681	0.146448	0.034435	0.063135
28	4260	4954	Target_Cell_Sympt_Strict	score_20	0.4	250	0.4	0	50	10	0.798667	0.824695	0.811681	0.212599	0.015027	0.101038
28	4260	4954	Target_Cell_Sympt_Strict	score_40	0.005	300	0.0007	0	300	10	0.797333	0.826009	0.811671	0.172799	0.022099	0.077941
28	4260	4954	Target_Cell_Sympt_Strict	score_25	0.1	200	0.0002	0	15	10	0.8	0.823333	0.811667	0.192758	0.024348	0.087794
28	4260	4954	Target_Cell_Sympt_Strict	score_20	1	700	0.04	0	15	10	0.786667	0.836667	0.811667	0.133666	0.013862	0.064235
28	4260	4954	Target_Cell_Sympt_Strict	score_20	0.4	250	0.04	0	100	10	0.789333	0.833991	0.811662	0.160477	0.011519	0.077701
28	4260	4954	Target_Cell_Sympt_Strict	score_25	1	150	0.001	0	25	10	0.805333	0.817981	0.811657	0.185635	0.009684	0.092278
28	4260	4954	Target_Cell_Sympt_Strict	score_5_weighted	0.2	250	0.07	0	50	10	0.801333	0.821925	0.811629	0.196747	0.016424	0.093588
28	4260	4954	Target_Cell_Sympt_Strict	score_25	0.1	200	0.0007	0	15	10	0.790667	0.832582	0.811624	0.177519	0.029432	0.076783
19	4260	4963	Target_Cell_Strict	score_25	0.2	150	0.0002	0	15	10	0.77	0.853239	0.81162	0.267997	0.024256	0.125779
27	4260	4955	Target_Cell	score_25	1	0	0.0002	0	15	10	0.796	0.82723	0.811615	0.155583	0.014735	0.078167
27	4260	4955	Target_Cell	score_25	0.4	300	0.001	0	15	10	0.796	0.82723	0.811615	0.16501	0.041098	0.072284
28	4260	4954	Target_Cell_Sympt_Strict	score_5_weighted	0.4	100	0.07	0	100	10	0.806667	0.816526	0.811596	0.176887	0.02324	0.080121
28	4260	4954	Target_Cell_Sympt_Strict	score_25	0.7	550	0.01	0	15	10	0.785333	0.83784	0.811587	0.163864	0.011991	0.083306
28	4260	4954	Target_Cell_Sympt_Strict	score_40	0.0002	200	0.0002	0	300	10	0.817333	0.805822	0.811577	0.140513	0.020901	0.063489
19	4260	4963	Target_Cell_Strict	score_25	0.1	300	0.01	0	300	10	0.79	0.833146	0.811573	0.178139	0.022147	0.083264
19	4260	4963	Target_Cell_Strict	score_25	0.4	0	0.4	0	50	10	0.786667	0.836479	0.811573	0.14922	0.024202	0.07067
28	4260	4954	Target_Cell_Sympt_Strict	score_25	0.7	450	0.001	0	15	10	0.785333	0.837793	0.811563	0.221727	0.042772	0.093484
28	4260	4954	Target_Cell_Sympt_Strict	score_25	0.7	700	0.4	0	15	10	0.798667	0.82446	0.811563	0.185587	0.031384	0.079928
28	4260	4954	Target_Cell_Sympt_Strict	score_30	0.7	150	0.07	0	300	10	0.794667	0.828451	0.811559	0.186829	0.019254	0.089267
28	4260	4954	Target_Cell_Sympt_Strict	score_20	0.4	300	0.2	0	50	10	0.788	0.835117	0.811559	0.170458	0.008834	0.084933
28	4260	4954	Target_Cell_Sympt_Strict	score_40	0.01	150	0.0001	0	15	10	0.810667	0.812441	0.811554	0.158807	0.012452	0.079097
27	4260	4955	Target_Cell	score_25	1	200	0.0001	0	15	10	0.793333	0.829765	0.811549	0.195959	0.017306	0.091835
28	4260	4954	Target_Cell_Sympt_Strict	score_20	0.0009	500	0.0001	0	15	10	0.813333	0.809765	0.811549	0.159164	0.012891	0.075334
19	4260	4963	Target_Cell_Strict	score_40	0.005	300	0.001	0	100	10	0.79	0.833052	0.811526	0.147422	0.010635	0.072431
28	4260	4954	Target_Cell_Sympt_Strict	score_30	0.04	150	0.0002	0	15	10	0.797333	0.825681	0.811507	0.232459	0.01978	0.108019
19	4260	4963	Target_Cell_Strict	score_30	0.2	100	0.0002	0	15	10	0.79	0.833005	0.811502	0.20155	0.032242	0.091594
28	4260	4954	Target_Cell_Sympt_Strict	score_30	0.07	300	0.01	0	100	10	0.801333	0.821643	0.811488	0.163158	0.012468	0.078138
28	4260	4954	Target_Cell_Sympt_Strict	score_25	0.4	500	0.4	0	15	10	0.804	0.818967	0.811484	0.182895	0.051666	0.070838
19	4260	4963	Target_Cell_Strict	score_30	0.7	100	0.1	0	300	10	0.793333	0.829624	0.811479	0.161795	0.014223	0.079112
28	4260	4954	Target_Cell_Sympt_Strict	score_25	0.07	0	0.001	0	15	10	0.782667	0.840282	0.811474	0.195077	0.041206	0.087224
28	4260	4954	Target_Cell_Sympt_Strict	score_30	0.4	100	0.2	0	300	10	0.784	0.83892	0.81146	0.16224	0.012471	0.079978
19	4260	4963	Target_Cell_Strict	score_25	0.7	300	0.001	0	15	10	0.796667	0.826244	0.811455	0.221209	0.027972	0.099325
28	4260	4954	Target_Cell_Sympt_Strict	score_20	0.7	100	0.0007	0	15	10	0.789333	0.833568	0.811451	0.164849	0.029402	0.071941
28	3533	3869	Target_Cell_Sympt_Strict	score_30	0.7	250	0.04	200	9999	10	0.809333	0.813533	0.811433	0.181235	0.033568	0.07759
19	4260	4963	Target_Cell_Strict	score_25	1	400	0.005	0	15	10	0.79	0.832864	0.811432	0.191659	0.032611	0.08479
19	4260	4963	Target_Cell_Strict	score_30	0.07	250	0.0004	0	15	10	0.79	0.83277	0.811385	0.204287	0.014671	0.098102
19	4260	4963	Target_Cell_Strict	score_20	0.005	300	0.0007	0	100	10	0.79	0.83277	0.811385	0.163503	0.033663	0.071455
19	4260	4963	Target_Cell_Strict	score_25	0.04	300	0.005	0	100	10	0.79	0.83277	0.811385	0.163503	0.020194	0.076892
28	4260	4954	Target_Cell_Sympt_Strict	score_25	0.7	600	0.07	0	15	10	0.785333	0.837418	0.811376	0.144862	0.026024	0.068601
28	4260	4954	Target_Cell_Sympt_Strict	score_25	1	250	0.07	0	300	10	0.790667	0.832066	0.811366	0.16747	0.019303	0.077784
28	4260	4954	Target_Cell_Sympt_Strict	entry_only	0.1	300	0.1	0	300	10	0.8	0.822723	0.811362	0.175373	0.017996	0.083206
28	4260	4954	Target_Cell_Sympt_Strict	score_25	0.2	150	0.4	0	25	10	0.786667	0.836009	0.811338	0.112744	0.013072	0.05588
28	4260	4954	Target_Cell_Sympt_Strict	score_20	0.7	100	0.2	0	200	10	0.802667	0.82	0.811333	0.177118	0.011557	0.087351
28	4260	4954	Target_Cell_Sympt_Strict	score_25	0.005	400	0.0009	0	300	10	0.797333	0.825305	0.811319	0.1932	0.025942	0.089784
28	4260	4954	Target_Cell_Sympt_Strict	score_25	0.1	200	0.7	0	15	10	0.805333	0.817277	0.811305	0.180783	0.034479	0.077579
28	4260	4954	Target_Cell_Sympt_Strict	score_20	0.7	150	0.0007	0	15	10	0.8	0.822582	0.811291	0.198438	0.035005	0.086089
27	4260	4955	Target_Cell	score_25	0.7	250	0.0007	0	15	10	0.794667	0.827887	0.811277	0.187066	0.024266	0.083409
19	4260	4963	Target_Cell_Strict	score_30	0.04	300	0.005	0	100	10	0.786667	0.835869	0.811268	0.197315	0.026595	0.088847
28	4260	4954	Target_Cell_Sympt_Strict	score_25	1	650	0.1	0	15	10	0.793333	0.829202	0.811268	0.191833	0.010388	0.093717
28	4260	4954	Target_Cell_Sympt_Strict	score_25	0.7	400	0.02	0	25	10	0.785333	0.837183	0.811258	0.153212	0.009532	0.075256
19	4260	4963	Target_Cell_Strict	score_25	0.01	450	0.0007	0	100	10	0.793333	0.829155	0.811244	0.161795	0.046265	0.063115
28	4260	4954	Target_Cell_Sympt_Strict	score_30	0.04	250	0.005	0	300	10	0.788	0.83446	0.81123	0.204152	0.030465	0.094572
19	4260	4963	Target_Cell_Strict	score_30	0.04	100	0.0002	0	15	10	0.786667	0.835775	0.811221	0.214838	0.017221	0.104127
28	4260	4954	Target_Cell_Sympt_Strict	score_25	0.7	250	0.07	0	50	10	0.793333	0.829061	0.811197	0.118884	0.027232	0.050104
28	4260	4954	Target_Cell_Sympt_Strict	score_25	0.07	200	0.0001	0	15	10	0.801333	0.821033	0.811183	0.176252	0.037601	0.076199
19	4260	4963	Target_Cell_Strict	score_30	0.04	0	0.0001	0	15	10	0.783333	0.838967	0.81115	0.253859	0.017295	0.122084
28	4260	4954	Target_Cell_Sympt_Strict	score_25	0.1	100	0.0009	0	15	10	0.792	0.830282	0.811141	0.200506	0.054941	0.077533
27	4260	4955	Target_Cell	score_25	0.4	100	0.0001	0	15	10	0.801333	0.820939	0.811136	0.176504	0.019727	0.081316
19	4260	4963	Target_Cell_Strict	score_25	1	200	0.0009	0	15	10	0.79	0.832254	0.811127	0.206989	0.010058	0.103437
19	4260	4963	Target_Cell_Strict	score_25	0.7	400	0.0009	0	15	10	0.8	0.822254	0.811127	0.2	0.038105	0.085307
19	4260	4963	Target_Cell_Strict	score_40	0.07	250	0.01	0	300	10	0.786667	0.835587	0.811127	0.190146	0.02155	0.088887
19	4260	4963	Target_Cell_Strict	score_25	1	150	0.4	0	50	10	0.766667	0.855587	0.811127	0.182574	0.013384	0.0872
28	3533	3869	Target_Cell_Sympt_Strict	entry_only	0.1	450	0.02	200	9999	10	0.812	0.810245	0.811122	0.172274	0.018752	0.079524
28	4260	4954	Target_Cell_Sympt_Strict	score_20	1	150	0.1	0	300	10	0.797333	0.824836	0.811085	0.158863	0.019369	0.07166
28	4260	4954	Target_Cell_Sympt_Strict	score_25	0.07	200	0.001	0	15	10	0.789333	0.832817	0.811075	0.16103	0.027666	0.073456
28	4260	4954	Target_Cell_Sympt_Strict	score_25	0.1	200	0.0001	0	15	10	0.798667	0.823474	0.81107	0.159855	0.028343	0.069824
28	4260	4954	Target_Cell_Sympt_Strict	score_40	0.7	250	0.2	0	300	10	0.805333	0.816808	0.81107	0.182983	0.028175	0.080999
28	4260	4954	Target_Cell_Sympt_Strict	score_25	0.7	450	0.7	0	25	10	0.794667	0.827465	0.811066	0.162119	0.013325	0.07898
28	4260	4954	Target_Cell_Sympt_Strict	score_25	0.2	650	0.7	0	15	10	0.793333	0.828779	0.811056	0.204179	0.023218	0.09308
28	4260	4954	Target_Cell_Sympt_Strict	score_25	0.7	750	0.7	0	15	10	0.788	0.834085	0.811042	0.167566	0.026481	0.076083
27	4260	4955	Target_Cell	score_25	1	0	0.0009	0	15	10	0.797333	0.824742	0.811038	0.152	0.016674	0.071129
28	4260	4954	Target_Cell_Sympt_Strict	score_20	0.7	300	0.4	0	25	10	0.797333	0.824742	0.811038	0.175099	0.026941	0.077449
19	4260	4963	Target_Cell_Strict	score_20	0.7	100	0.2	0	300	10	0.796667	0.825399	0.811033	0.174929	0.012298	0.086123
28	4260	4954	Target_Cell_Sympt_Strict	score_25	0.7	100	0.2	0	50	10	0.782667	0.83939	0.811028	0.181872	0.045296	0.079063
19	4260	4963	Target_Cell_Strict	score_30	0.1	250	0.0004	0	15	10	0.79	0.832019	0.811009	0.238188	0.021851	0.112466
19	4260	4963	Target_Cell_Strict	score_30	0.2	300	0.001	0	15	10	0.793333	0.828685	0.811009	0.176572	0.038764	0.076133
28	4260	4954	Target_Cell_Sympt_Strict	score_25	1	700	0.07	0	15	10	0.786667	0.835352	0.811009	0.220706	0.013068	0.108186
19	4260	4963	Target_Cell_Strict	score_25	0.4	200	0.4	0	50	10	0.783333	0.838685	0.811009	0.213437	0.022747	0.098616
19	4260	4963	Target_Cell_Strict	score_25	1	200	0.01	0	25	10	0.786667	0.835305	0.810986	0.202868	0.021061	0.096919
28	4260	4954	Target_Cell_Sympt_Strict	score_30	0.4	200	0.2	0	300	10	0.790667	0.831268	0.810967	0.204509	0.013745	0.099245
19	4260	4963	Target_Cell_Strict	score_25	0.1	100	0.0009	0	15	10	0.793333	0.828592	0.810962	0.190205	0.049485	0.075643
27	4260	4955	Target_Cell	score_25	0.7	150	0.0009	0	15	10	0.789333	0.832582	0.810958	0.170416	0.012183	0.082892
28	4260	4954	Target_Cell_Sympt_Strict	score_40	0.4	200	0.04	0	300	10	0.792	0.829906	0.810953	0.139612	0.011129	0.068431
28	4260	4954	Target_Cell_Sympt_Strict	score_25	1	600	0.2	0	15	10	0.794667	0.82723	0.810948	0.155114	0.015914	0.071915
48	4260	4934	Target_Cell_Sympt	score_25	0.7	250	0.07	0	300	10	0.802222	0.819671	0.810947	0.1546	0.018385	0.070713
28	4260	4954	Target_Cell_Sympt_Strict	score_20	0.7	300	0.04	0	25	10	0.784	0.83784	0.81092	0.228448	0.014404	0.11227
28	4260	4954	Target_Cell_Sympt_Strict	score_20	0.7	100	0.7	0	15	10	0.790667	0.831174	0.81092	0.182944	0.014978	0.088696
19	4260	4963	Target_Cell_Strict	score_30	0.04	300	0.005	0	300	10	0.776667	0.845164	0.810915	0.188149	0.012229	0.094556
28	4260	4954	Target_Cell_Sympt_Strict	score_25	0.2	450	0.4	0	200	10	0.789333	0.832441	0.810887	0.167788	0.011994	0.084729
28	4260	4954	Target_Cell_Sympt_Strict	score_20	0.7	150	0.7	0	15	10	0.790667	0.83108	0.810873	0.153629	0.01693	0.071069
28	4260	4954	Target_Cell_Sympt_Strict	entry_only	0.0009	100	0.001	0	300	10	0.798667	0.823052	0.810859	0.1732	0.022401	0.077389
28	4260	4954	Target_Cell_Sympt_Strict	score_25	0.7	250	0.07	0	200	10	0.801333	0.820376	0.810854	0.149809	0.016221	0.069125
28	4260	4954	Target_Cell_Sympt_Strict	score_30	0.04	0	0.0002	0	15	10	0.8	0.82169	0.810845	0.176635	0.014772	0.0858
28	4260	4954	Target_Cell_Sympt_Strict	score_25	0.7	600	0.02	0	15	10	0.793333	0.828357	0.810845	0.198214	0.027384	0.090435
28	4260	4954	Target_Cell_Sympt_Strict	score_20	0.7	200	0.0009	0	15	10	0.796	0.825681	0.81084	0.215885	0.024109	0.098203
28	4260	4954	Target_Cell_Sympt_Strict	score_20	1	0	0.2	0	50	10	0.802667	0.819014	0.81084	0.177118	0.030662	0.075286
28	4260	4954	Target_Cell_Sympt_Strict	score_20	1	300	0.4	0	15	10	0.793333	0.828263	0.810798	0.161933	0.014561	0.075982
19	4260	4963	Target_Cell_Strict	score_25	0.7	150	0.4	0	25	10	0.78	0.841596	0.810798	0.244813	0.021567	0.114974
28	4260	4954	Target_Cell_Sympt_Strict	score_25	0.07	200	0.0007	0	15	10	0.796	0.825587	0.810793	0.164741	0.033164	0.069756
28	4260	4954	Target_Cell_Sympt_Strict	score_25	0.04	250	0.0002	0	15	10	0.808	0.813568	0.810784	0.198725	0.03624	0.083066
28	4260	4954	Target_Cell_Sympt_Strict	score_20	1	150	0.0004	0	15	10	0.78	0.841549	0.810775	0.219494	0.026593	0.099979
19	4260	4963	Target_Cell_Strict	score_25	1	450	0.0004	0	15	10	0.79	0.831549	0.810775	0.178139	0.04777	0.072802
28	4260	4954	Target_Cell_Sympt_Strict	score_25	0.7	300	0.01	0	15	10	0.794667	0.826854	0.810761	0.148677	0.032192	0.063187
28	4260	4954	Target_Cell_Sympt_Strict	score_25	0.7	300	0.4	0	50	10	0.794667	0.826854	0.810761	0.17248	0.028105	0.074442
28	4260	4954	Target_Cell_Sympt_Strict	score_5_weighted	0.7	150	0.7	0	15	10	0.785333	0.83615	0.810742	0.169202	0.032931	0.076453
28	4260	4954	Target_Cell_Sympt_Strict	score_30	1	300	0.1	0	300	10	0.794667	0.826808	0.810737	0.183468	0.017626	0.086546
28	4260	4954	Target_Cell_Sympt_Strict	score_25	1	250	0.2	0	25	10	0.793333	0.828122	0.810728	0.167862	0.019794	0.079058
28	4260	4954	Target_Cell_Sympt_Strict	score_20	1	500	0.005	0	15	10	0.794667	0.826761	0.810714	0.178059	0.034166	0.075564
28	4260	4954	Target_Cell_Sympt_Strict	score_25	0.7	450	0.0001	0	15	10	0.784	0.837418	0.810709	0.223531	0.038105	0.098024
19	4260	4963	Target_Cell_Strict	score_25	0.4	300	0.0007	0	15	10	0.766667	0.854742	0.810704	0.219848	0.014608	0.104581
28	4260	4954	Target_Cell_Sympt_Strict	score_20	1	400	0.04	0	15	10	0.794667	0.826714	0.81069	0.175292	0.024789	0.080933
28	4260	4954	Target_Cell_Sympt_Strict	score_30	1	150	0.1	0	100	10	0.777333	0.844038	0.810685	0.19453	0.012573	0.094546
28	4260	4954	Target_Cell_Sympt_Strict	score_20	0.1	100	0.0002	0	15	10	0.798667	0.822676	0.810671	0.162064	0.016348	0.074267
19	4260	4963	Target_Cell_Strict	score_25	1	250	0.0009	0	15	10	0.79	0.831315	0.810657	0.147422	0.01411	0.072062
19	4260	4963	Target_Cell_Strict	score_30	0.1	300	0.01	0	100	10	0.796667	0.824648	0.810657	0.201494	0.046486	0.085791
28	4260	4954	Target_Cell_Sympt_Strict	score_20	0.4	200	0.04	0	100	10	0.796	0.825305	0.810653	0.196032	0.023897	0.087612
28	4260	4954	Target_Cell_Sympt_Strict	score_25	0.7	600	0.0002	0	15	10	0.798667	0.822629	0.810648	0.182204	0.029214	0.084394
28	4260	4954	Target_Cell_Sympt_Strict	score_5_weighted	0.7	150	0.2	0	50	10	0.798667	0.822582	0.810624	0.162885	0.015399	0.076547
28	4260	4954	Target_Cell_Sympt_Strict	score_20	0.2	100	0.001	0	15	10	0.786667	0.834554	0.81061	0.179877	0.010197	0.087023
28	4260	4954	Target_Cell_Sympt_Strict	score_25	1	0	0.4	0	15	10	0.802667	0.818545	0.810606	0.18035	0.041958	0.072572
28	4260	4954	Target_Cell_Sympt_Strict	score_25	0.2	250	0.07	0	50	10	0.792	0.829202	0.810601	0.205325	0.026066	0.096132
28	4260	4954	Target_Cell_Sympt_Strict	score_20	0.2	300	0.4	0	50	10	0.798667	0.822535	0.810601	0.169569	0.013242	0.081331
27	4260	4955	Target_Cell	score_25	0.7	300	0.0001	0	15	10	0.793333	0.82784	0.810587	0.177388	0.034813	0.074196
28	4260	4954	Target_Cell_Sympt_Strict	score_25	0.4	300	0.7	0	15	10	0.793333	0.82784	0.810587	0.161933	0.032155	0.068324
19	4260	4963	Target_Cell_Strict	score_25	0.07	300	0.01	0	300	10	0.78	0.841127	0.810563	0.173013	0.017942	0.084393
19	4260	4963	Target_Cell_Strict	score_25	0.07	0	0.0004	0	15	10	0.8	0.82108	0.81054	0.217307	0.046685	0.091535
28	4260	4954	Target_Cell_Sympt_Strict	score_25	0.4	150	0.2	0	50	10	0.801333	0.819718	0.810526	0.166928	0.036611	0.067938
28	4260	4954	Target_Cell_Sympt_Strict	score_30	0.04	0	0.0004	0	15	10	0.808	0.813005	0.810502	0.144	0.016222	0.067263
28	4260	4954	Target_Cell_Sympt_Strict	score_20	1	100	0.1	0	200	10	0.788	0.833005	0.810502	0.205238	0.021974	0.094031
28	4260	4954	Target_Cell_Sympt_Strict	score_20	0.2	250	0.0001	0	25	10	0.804	0.816995	0.810498	0.184829	0.024311	0.087735
27	4260	4955	Target_Cell	score_25	1	300	0.0007	0	15	10	0.8	0.820986	0.810493	0.169967	0.02294	0.075002
28	4260	4954	Target_Cell_Sympt_Strict	score_20	0.2	200	0.4	0	50	10	0.793333	0.827653	0.810493	0.158885	0.024435	0.071351
28	4260	4954	Target_Cell_Sympt_Strict	score_25	1	150	0.7	0	15	10	0.805333	0.815634	0.810484	0.153675	0.01796	0.069919
28	4260	4954	Target_Cell_Sympt_Strict	entry_only	0.2	250	0.1	0	300	10	0.804	0.816948	0.810474	0.167947	0.019362	0.076808
28	4260	4954	Target_Cell_Sympt_Strict	score_40	0.02	250	0.005	0	300	10	0.792	0.82892	0.81046	0.168992	0.032598	0.076039
28	4260	4954	Target_Cell_Sympt_Strict	score_30	1	200	0.07	0	100	10	0.785333	0.835587	0.81046	0.12475	0.019291	0.05905
19	4260	4963	Target_Cell_Strict	score_25	0.2	100	0.001	0	15	10	0.783333	0.837559	0.810446	0.224846	0.028494	0.100777
19	4260	4963	Target_Cell_Strict	score_25	0.04	300	0.005	0	200	10	0.78	0.840892	0.810446	0.199833	0.014588	0.095811
19	4260	4963	Target_Cell_Strict	score_30	1	100	0.1	0	100	10	0.776667	0.844225	0.810446	0.222011	0.007957	0.109237
28	4260	4954	Target_Cell_Sympt_Strict	score_20	1	600	0.1	0	15	10	0.781333	0.839531	0.810432	0.231724	0.012236	0.111683
28	4260	4954	Target_Cell_Sympt_Strict	score_20	0.4	500	0.1	0	15	10	0.790667	0.830188	0.810427	0.160698	0.018507	0.07557
27	4260	4955	Target_Cell	score_25	1	150	0.4	0	25	10	0.804	0.816854	0.810427	0.182895	0.016647	0.085658
28	4260	4954	Target_Cell_Sympt_Strict	score_20	0.4	250	0.0001	0	15	10	0.8	0.820845	0.810423	0.148773	0.027278	0.063655
28	4260	4954	Target_Cell_Sympt_Strict	score_25	0.4	300	0.04	0	50	10	0.802667	0.818169	0.810418	0.146642	0.017128	0.068804
28	3533	3869	Target_Cell_Sympt_Strict	entry_only	0.2	450	0.07	200	9999	10	0.806667	0.814152	0.810409	0.160831	0.019488	0.073473
28	4260	4954	Target_Cell_Sympt_Strict	score_25	0.7	500	0.0007	0	15	10	0.788	0.832817	0.810408	0.185204	0.029066	0.082065
28	4260	4954	Target_Cell_Sympt_Strict	score_20	0.7	0	0.005	0	15	10	0.785333	0.835446	0.81039	0.169202	0.01966	0.079712
28	4260	4954	Target_Cell_Sympt_Strict	score_20	0.7	400	0.7	0	15	10	0.781333	0.839437	0.810385	0.185012	0.015698	0.087469
28	4260	4954	Target_Cell_Sympt_Strict	score_25	0.4	750	0.7	0	25	10	0.8	0.820751	0.810376	0.169706	0.03024	0.072986
28	4260	4954	Target_Cell_Sympt_Strict	entry_only	0.4	250	0.2	0	300	10	0.805333	0.815399	0.810366	0.174019	0.033	0.075761
28	4260	4954	Target_Cell_Sympt_Strict	score_20	0.7	300	0.0001	0	15	10	0.781333	0.83939	0.810362	0.192315	0.022306	0.088005
28	4260	4954	Target_Cell_Sympt_Strict	score_30	0.2	200	0.1	0	300	10	0.810667	0.810047	0.810357	0.164849	0.015502	0.077181
28	4260	4954	Target_Cell_Sympt_Strict	score_20	0.1	250	0.01	0	100	10	0.782667	0.838028	0.810347	0.127931	0.023523	0.058139
28	4260	4954	Target_Cell_Sympt_Strict	score_20	0.4	200	0.2	0	300	10	0.804	0.81662	0.81031	0.169527	0.021294	0.076708
19	4260	4963	Target_Cell_Strict	score_30	0.2	100	0.0004	0	15	10	0.786667	0.833944	0.810305	0.131403	0.034591	0.055222
19	4260	4963	Target_Cell_Strict	score_40	0.005	300	0.0009	0	300	10	0.77	0.85061	0.810305	0.230072	0.013068	0.112217
28	4260	4954	Target_Cell_Sympt_Strict	score_20	1	300	0.01	0	15	10	0.798667	0.821925	0.810296	0.149214	0.017521	0.070205
28	4260	4954	Target_Cell_Sympt_Strict	score_20	0.001	200	0.0004	0	200	10	0.788	0.832582	0.810291	0.159967	0.029568	0.075864
27	4260	4955	Target_Cell	score_25	0.4	250	0.0007	0	15	10	0.788	0.832582	0.810291	0.160244	0.034852	0.068046
28	4260	4954	Target_Cell_Sympt_Strict	score_25	0.04	200	0.0002	0	15	10	0.797333	0.823239	0.810286	0.1932	0.039741	0.081444
28	4260	4954	Target_Cell_Sympt_Strict	score_20	1	600	0.04	0	15	10	0.8	0.820563	0.810282	0.163843	0.015437	0.078438
28	4260	4954	Target_Cell_Sympt_Strict	score_25	1	750	0.7	0	25	10	0.793333	0.82723	0.810282	0.177889	0.013848	0.086791
28	4260	4954	Target_Cell_Sympt_Strict	score_20	1	300	0.7	0	15	10	0.798667	0.821878	0.810272	0.166394	0.012871	0.079332
28	4260	4954	Target_Cell_Sympt_Strict	score_25	0.7	550	0.07	0	15	10	0.797333	0.823192	0.810263	0.175099	0.02099	0.079001
28	4260	4954	Target_Cell_Sympt_Strict	score_25	1	600	0.4	0	15	10	0.798667	0.821831	0.810249	0.16343	0.031496	0.071244
28	4260	4954	Target_Cell_Sympt_Strict	score_20	0.02	200	0.005	0	100	10	0.801333	0.819155	0.810244	0.17217	0.02338	0.079703
28	4260	4954	Target_Cell_Sympt_Strict	score_30	0.04	250	0.01	0	300	10	0.804	0.816479	0.810239	0.200736	0.025764	0.090808
19	4260	4963	Target_Cell_Strict	score_30	0.02	200	0.0001	0	15	10	0.786667	0.833803	0.810235	0.18421	0.019505	0.087489
28	4260	4954	Target_Cell_Sympt_Strict	entry_only	0.0009	300	0.001	0	100	10	0.78	0.840469	0.810235	0.139841	0.012305	0.06896
19	4260	4963	Target_Cell_Strict	score_25	0.7	100	0.4	0	25	10	0.78	0.840469	0.810235	0.164789	0.022321	0.077159
28	4260	4954	Target_Cell_Sympt_Strict	score_25	0.04	200	0.0004	0	15	10	0.796	0.82446	0.81023	0.124479	0.033342	0.049316
28	4260	4954	Target_Cell_Sympt_Strict	score_25	0.7	450	0.1	0	15	10	0.809333	0.811127	0.81023	0.18939	0.03012	0.084073
28	4260	4954	Target_Cell_Sympt_Strict	score_30	1	150	0.2	0	100	10	0.772	0.848451	0.810225	0.144123	0.018906	0.068073
28	4260	4954	Target_Cell_Sympt_Strict	score_20	0.2	0	0.0007	0	15	10	0.797333	0.823099	0.810216	0.145119	0.025207	0.066556
19	4260	4963	Target_Cell_Strict	score_25	0.04	150	0.0002	0	15	10	0.79	0.830423	0.810211	0.216179	0.039424	0.092953
28	4260	4954	Target_Cell_Sympt_Strict	score_25	0.01	150	0.0002	0	15	10	0.802667	0.817746	0.810207	0.149939	0.029954	0.065639
28	4260	4954	Target_Cell_Sympt_Strict	score_25	0.7	550	0.0007	0	15	10	0.796	0.824413	0.810207	0.169002	0.022913	0.076189
28	4260	4954	Target_Cell_Sympt_Strict	entry_only	0.4	100	0.2	0	300	10	0.809333	0.81108	0.810207	0.158751	0.017783	0.073023
27	4260	4955	Target_Cell	score_25	0.7	300	0.0007	0	15	10	0.798667	0.821737	0.810202	0.163158	0.028863	0.069688
19	4260	4963	Target_Cell_Strict	score_25	1	200	0.0007	0	15	10	0.783333	0.837042	0.810188	0.210819	0.020003	0.098805
19	4260	4963	Target_Cell_Strict	score_30	0.2	250	0.02	0	300	10	0.763333	0.857042	0.810188	0.255691	0.017291	0.124751
28	4260	4954	Target_Cell_Sympt_Strict	score_25	0.07	400	0.005	0	300	10	0.796	0.824366	0.810183	0.20162	0.026192	0.094617
28	3533	3869	Target_Cell_Sympt_Strict	score_20	1	150	0.4	200	9999	10	0.805333	0.815	0.810167	0.159911	0.015799	0.075632
19	4260	4963	Target_Cell_Strict	score_25	0.4	250	0.4	0	50	10	0.783333	0.836995	0.810164	0.191485	0.022007	0.09123
28	4260	4954	Target_Cell_Sympt_Strict	score_20	0.7	100	0.2	0	100	10	0.798667	0.821643	0.810155	0.1732	0.022999	0.077128
19	4260	4963	Target_Cell_Strict	score_30	0.4	500	0.4	0	15	10	0.79	0.830282	0.810141	0.213594	0.0187	0.100063
28	4260	4954	Target_Cell_Sympt_Strict	entry_only	0.0007	0	0.0007	0	200	10	0.798667	0.821596	0.810131	0.182691	0.029078	0.07934
28	4260	4954	Target_Cell_Sympt_Strict	score_20	1	400	0.0002	0	15	10	0.781333	0.83892	0.810127	0.212306	0.033002	0.092372
19	4260	4963	Target_Cell_Strict	score_25	0.7	250	0.2	0	300	10	0.786667	0.833568	0.810117	0.209603	0.017951	0.099644
28	4260	4954	Target_Cell_Sympt_Strict	score_25	0.7	600	0.7	0	15	10	0.786667	0.833568	0.810117	0.190205	0.028339	0.084718
28	4260	4954	Target_Cell_Sympt_Strict	score_20	1	250	0.1	0	300	10	0.796	0.824225	0.810113	0.168476	0.017359	0.078596
28	4260	4954	Target_Cell_Sympt_Strict	score_25	1	0	0.0009	0	15	10	0.777333	0.842864	0.810099	0.236215	0.023627	0.108181
28	4260	4954	Target_Cell_Sympt_Strict	score_20	1	150	0.001	0	15	10	0.784	0.836197	0.810099	0.212314	0.027426	0.095209
28	4260	4954	Target_Cell_Sympt_Strict	score_25	0.4	500	0.07	0	15	10	0.804	0.816197	0.810099	0.207487	0.025282	0.092317
19	4260	4963	Target_Cell_Strict	score_30	0.4	150	0.2	0	300	10	0.783333	0.836854	0.810094	0.171594	0.013493	0.085925
28	4260	4954	Target_Cell_Sympt_Strict	score_20	0.2	100	0.0004	0	15	10	0.802667	0.817512	0.810089	0.215596	0.034144	0.095969
28	4260	4954	Target_Cell_Sympt_Strict	score_20	1	200	0.005	0	15	10	0.782667	0.837512	0.810089	0.192555	0.015522	0.09025
28	4260	4954	Target_Cell_Sympt_Strict	score_25	0.2	300	0.4	0	25	10	0.789333	0.830845	0.810089	0.146885	0.040956	0.065978
28	4260	4954	Target_Cell_Sympt_Strict	score_25	0.4	200	0.005	0	15	10	0.792	0.828169	0.810085	0.184338	0.030014	0.0834
28	4260	4954	Target_Cell_Sympt_Strict	score_20	0.07	250	0.04	0	50	10	0.794667	0.825493	0.81008	0.188014	0.013056	0.089438
27	4260	4955	Target_Cell	score_25	1	300	0.0004	0	15	10	0.8	0.820141	0.81007	0.176383	0.020825	0.080412
28	4260	4954	Target_Cell_Sympt_Strict	score_30	0.02	300	0.005	0	300	10	0.793333	0.826808	0.81007	0.177889	0.037126	0.07486
28	4260	4954	Target_Cell_Sympt_Strict	score_25	0.7	200	0.2	0	200	10	0.793333	0.826808	0.81007	0.154056	0.019105	0.071012
28	4260	4954	Target_Cell_Sympt_Strict	score_30	0.2	200	0.04	0	300	10	0.798667	0.821455	0.810061	0.133826	0.029961	0.057835
28	3533	3869	Target_Cell_Sympt_Strict	score_30	0.7	300	0.04	200	9999	10	0.794667	0.825417	0.810042	0.180783	0.034864	0.077914
28	4260	4954	Target_Cell_Sympt_Strict	entry_only	0.0009	300	0.0009	0	100	10	0.792	0.828075	0.810038	0.189802	0.034987	0.083325
28	4260	4954	Target_Cell_Sympt_Strict	score_25	1	200	0.4	0	15	10	0.808	0.812066	0.810033	0.154713	0.039936	0.065152
19	4260	4963	Target_Cell_Strict	score_25	1	0	0.0001	0	15	10	0.783333	0.836714	0.810023	0.206828	0.022364	0.097656
28	4260	4954	Target_Cell_Sympt_Strict	score_25	0.4	0	0.07	0	300	10	0.796	0.824038	0.810019	0.161746	0.032442	0.069185
28	4260	4954	Target_Cell_Sympt_Strict	score_25	0.4	250	0.1	0	300	10	0.798667	0.821362	0.810014	0.196521	0.018853	0.091871
28	4260	4954	Target_Cell_Sympt_Strict	score_20	0.4	0	0.0001	0	15	10	0.781333	0.838685	0.810009	0.153791	0.015404	0.071919
19	4260	4963	Target_Cell_Strict	score_25	0.1	100	0.0001	0	15	10	0.773333	0.846667	0.81	0.250022	0.013411	0.121933
19	4260	4963	Target_Cell_Strict	score_30	0.7	0	0.1	0	200	10	0.786667	0.833333	0.81	0.170098	0.015159	0.084442
28	4260	4954	Target_Cell_Sympt_Strict	score_25	0.1	100	0.0007	0	15	10	0.766667	0.853286	0.809977	0.187853	0.046551	0.076162
28	4260	4954	Target_Cell_Sympt_Strict	entry_only	0.1	250	0.07	0	300	10	0.798667	0.821268	0.809967	0.145291	0.016584	0.067836
28	4260	4954	Target_Cell_Sympt_Strict	score_25	1	600	0.04	0	15	10	0.781333	0.838592	0.809962	0.157785	0.015579	0.073959
28	4260	4954	Target_Cell_Sympt_Strict	score_25	0.4	300	0.7	0	25	10	0.797333	0.822582	0.809958	0.199314	0.032683	0.087633
28	4260	4954	Target_Cell_Sympt_Strict	score_25	1	100	0.4	0	300	10	0.805333	0.814554	0.809944	0.170927	0.016609	0.080926
19	4260	4963	Target_Cell_Strict	score_25	1	250	0.001	0	15	10	0.79	0.829859	0.80993	0.178139	0.010988	0.089812
19	4260	4963	Target_Cell_Strict	score_30	1	250	0.1	0	100	10	0.79	0.829859	0.80993	0.191659	0.016474	0.093235
27	4260	4955	Target_Cell	score_25	0.7	100	0.0004	0	15	10	0.786667	0.833146	0.809906	0.1668	0.014009	0.078967
28	4260	4954	Target_Cell_Sympt_Strict	entry_only	0.2	0	0.1	0	300	10	0.809333	0.810469	0.809901	0.154782	0.016546	0.071575
28	3533	3869	Target_Cell_Sympt_Strict	entry_only	0.4	300	0.07	200	9999	10	0.808	0.811779	0.809889	0.19984	0.023019	0.09086
19	4260	4963	Target_Cell_Strict	score_30	0.4	450	0.4	0	15	10	0.786667	0.833099	0.809883	0.209603	0.020806	0.097956
28	4260	4954	Target_Cell_Sympt_Strict	score_25	0.4	250	0.7	0	15	10	0.794667	0.82507	0.809869	0.195887	0.022347	0.088688
19	4260	4963	Target_Cell_Strict	score_25	0.7	200	0.4	0	50	10	0.77	0.849718	0.809859	0.227645	0.01193	0.110884
28	4260	4954	Target_Cell_Sympt_Strict	score_25	0.005	400	0.0007	0	200	10	0.790667	0.829014	0.80984	0.150413	0.018357	0.068183
28	4260	4954	Target_Cell_Sympt_Strict	score_40	0.7	200	0.1	0	300	10	0.790667	0.829014	0.80984	0.212189	0.018578	0.098921
19	4260	4963	Target_Cell_Strict	score_25	1	100	0.001	0	15	10	0.783333	0.836338	0.809836	0.253859	0.022921	0.117507
28	4260	4954	Target_Cell_Sympt_Strict	score_30	0.07	200	0.02	0	300	10	0.8	0.819671	0.809836	0.204613	0.028979	0.090386
28	4260	4954	Target_Cell_Sympt_Strict	score_20	0.4	300	0.1	0	50	10	0.782667	0.836995	0.809831	0.16114	0.019152	0.073882
28	4260	4954	Target_Cell_Sympt_Strict	score_20	0.7	200	0.1	0	50	10	0.794667	0.824977	0.809822	0.18152	0.02578	0.080904
28	3533	3869	Target_Cell_Sympt_Strict	entry_only	0.2	300	0.04	200	9999	10	0.797333	0.822305	0.809819	0.149047	0.01291	0.071965
28	4260	4954	Target_Cell_Sympt_Strict	score_25	1	300	0.2	0	300	10	0.793333	0.826291	0.809812	0.219899	0.017384	0.102729
28	4260	4954	Target_Cell_Sympt_Strict	score_20	1	100	0.7	0	15	10	0.806667	0.812958	0.809812	0.21124	0.02311	0.098396
28	4260	4954	Target_Cell_Sympt_Strict	score_25	1	100	0.01	0	25	10	0.782667	0.836948	0.809808	0.12405	0.030115	0.055074
28	4260	4954	Target_Cell_Sympt_Strict	score_25	0.7	300	0.2	0	50	10	0.788	0.831596	0.809798	0.209524	0.020825	0.096384
28	4260	4954	Target_Cell_Sympt_Strict	score_25	0.1	150	0.001	0	15	10	0.784	0.835587	0.809793	0.178168	0.051147	0.069195
28	4260	4954	Target_Cell_Sympt_Strict	score_25	0.2	100	0.4	0	15	10	0.777333	0.842254	0.809793	0.177067	0.012951	0.085589
28	4260	4954	Target_Cell_Sympt_Strict	score_30	0.7	750	0.07	0	15	10	0.784	0.835587	0.809793	0.15524	0.025026	0.069454
19	4260	4963	Target_Cell_Strict	score_30	0.2	250	0.0001	0	15	10	0.803333	0.816244	0.809789	0.191311	0.020575	0.08802
19	4260	4963	Target_Cell_Strict	score_25	0.01	400	0.001	0	100	10	0.79	0.829577	0.809789	0.178139	0.011307	0.088747
28	4260	4954	Target_Cell_Sympt_Strict	score_20	1	750	0.4	0	15	10	0.793333	0.826244	0.809789	0.167862	0.026233	0.077684
28	3533	3869	Target_Cell_Sympt_Strict	score_20	0.4	400	0.2	200	9999	10	0.816	0.803566	0.809783	0.175403	0.014547	0.088491
28	4260	4954	Target_Cell_Sympt_Strict	score_20	0.7	400	0.1	0	15	10	0.790667	0.828873	0.80977	0.202104	0.017374	0.094518
19	4260	4963	Target_Cell_Strict	score_25	0.7	200	0.1	0	50	10	0.783333	0.836197	0.809765	0.198606	0.029507	0.088721
28	4260	4954	Target_Cell_Sympt_Strict	score_30	0.7	0	0.1	0	200	10	0.786667	0.832864	0.809765	0.163571	0.009396	0.079359
28	4260	4954	Target_Cell_Sympt_Strict	score_30	0.2	450	0.0004	0	15	10	0.805333	0.814178	0.809756	0.122449	0.026735	0.050414
28	4260	4954	Target_Cell_Sympt_Strict	score_20	0.1	150	0.0001	0	15	10	0.804	0.815493	0.809746	0.146764	0.02963	0.061374
27	4260	4955	Target_Cell	score_25	0.7	300	0.0009	0	15	10	0.804	0.815493	0.809746	0.173927	0.032662	0.075477
28	4260	4954	Target_Cell_Sympt_Strict	score_25	0.4	550	0.02	0	15	10	0.804	0.815493	0.809746	0.216707	0.034689	0.096184
28	4260	4954	Target_Cell_Sympt_Strict	score_25	1	250	0.2	0	50	10	0.786667	0.832817	0.809742	0.153478	0.041743	0.061783
28	4260	4954	Target_Cell_Sympt_Strict	score_20	0.7	300	0.1	0	50	10	0.789333	0.830141	0.809737	0.138795	0.013754	0.066429
28	4260	4954	Target_Cell_Sympt_Strict	score_5_weighted	1	200	0.4	0	300	10	0.802667	0.816808	0.809737	0.167045	0.013566	0.080313
28	4260	4954	Target_Cell_Sympt_Strict	score_25	0.4	450	0.0004	0	15	10	0.801333	0.818122	0.809728	0.153037	0.017637	0.073004
28	4260	4954	Target_Cell_Sympt_Strict	score_25	0.1	0	0.001	0	15	10	0.790667	0.828779	0.809723	0.188213	0.049714	0.072338
28	4260	4954	Target_Cell_Sympt_Strict	score_30	0.1	0	0.0002	0	15	10	0.806667	0.81277	0.809718	0.153768	0.017276	0.072795
19	4260	4963	Target_Cell_Strict	score_25	0.4	0	0.2	0	50	10	0.773333	0.846103	0.809718	0.206182	0.014559	0.100096
19	4260	4963	Target_Cell_Strict	score_25	0.7	250	0.005	0	15	10	0.806667	0.812723	0.809695	0.185173	0.021533	0.08504
19	4260	4963	Target_Cell_Strict	score_25	1	450	0.005	0	15	10	0.78	0.83939	0.809695	0.157903	0.041867	0.065423
28	4260	4954	Target_Cell_Sympt_Strict	entry_only	0.2	400	0.1	0	300	10	0.809333	0.810047	0.80969	0.224206	0.031789	0.101041
28	4260	4954	Target_Cell_Sympt_Strict	score_25	0.7	200	0.4	0	300	10	0.798667	0.820704	0.809685	0.149214	0.012021	0.075775
28	4260	4954	Target_Cell_Sympt_Strict	score_20	0.2	150	0.0007	0	15	10	0.790667	0.828685	0.809676	0.156779	0.027144	0.070942
27	4260	4955	Target_Cell	score_25	1	100	0.0004	0	15	10	0.793333	0.826009	0.809671	0.177388	0.016094	0.08462
19	4260	4963	Target_Cell_Strict	score_25	1	450	0.0007	0	15	10	0.786667	0.832676	0.809671	0.223706	0.045074	0.095164
19	4260	4963	Target_Cell_Strict	entry_only	0.01	200	0.01	0	300	10	0.783333	0.836009	0.809671	0.191485	0.014658	0.09833
28	4260	4954	Target_Cell_Sympt_Strict	score_20	0.7	200	0.4	0	15	10	0.785333	0.833991	0.809662	0.15637	0.016243	0.07313
28	4260	4954	Target_Cell_Sympt_Strict	score_25	0.7	250	0.01	0	15	10	0.801333	0.817981	0.809657	0.176252	0.032323	0.075832
28	4260	4954	Target_Cell_Sympt_Strict	score_25	0.4	300	0.4	0	300	10	0.790667	0.828638	0.809653	0.188213	0.026686	0.084367
19	4260	4963	Target_Cell_Strict	score_25	0.07	100	0.0001	0	15	10	0.77	0.849296	0.809648	0.207204	0.01971	0.097584
27	4260	4955	Target_Cell	score_20	1	0	0.0004	0	15	10	0.8	0.819296	0.809648	0.170489	0.035617	0.072638
19	4260	4963	Target_Cell_Strict	score_30	0.2	200	0.0007	0	15	10	0.79	0.829296	0.809648	0.191659	0.018319	0.09
28	4260	4954	Target_Cell_Sympt_Strict	score_20	0.7	200	0.0007	0	15	10	0.793333	0.825962	0.809648	0.2	0.02174	0.091006
27	4260	4955	Target_Cell	score_25	0.4	200	0.0007	0	15	10	0.801333	0.817934	0.809634	0.175747	0.046814	0.072171
28	4260	4954	Target_Cell_Sympt_Strict	score_30	1	200	0.07	0	300	10	0.794667	0.824601	0.809634	0.144431	0.017754	0.067593
27	4260	4955	Target_Cell	score_25	0.7	250	0.0009	0	15	10	0.790667	0.828545	0.809606	0.160144	0.023985	0.072309
28	4260	4954	Target_Cell_Sympt_Strict	score_30	1	250	0.07	0	300	10	0.784	0.835211	0.809606	0.140197	0.015042	0.065119
28	4260	4954	Target_Cell_Sympt_Strict	score_30	0.1	200	0.0007	0	15	10	0.793333	0.825869	0.809601	0.203087	0.01962	0.098283
28	3533	3869	Target_Cell_Sympt_Strict	score_30	1	250	0.07	200	9999	10	0.8	0.819186	0.809593	0.142049	0.029389	0.059301
28	4260	4954	Target_Cell_Sympt_Strict	score_25	0.1	200	0.0009	0	15	10	0.788	0.831174	0.809587	0.172531	0.033529	0.073223
28	4260	4954	Target_Cell_Sympt_Strict	score_25	0.4	400	0.0004	0	15	10	0.790667	0.828498	0.809582	0.161526	0.019395	0.073031
28	4260	4954	Target_Cell_Sympt_Strict	score_20	0.2	150	0.7	0	15	10	0.8	0.819155	0.809577	0.188797	0.028924	0.085843
28	4260	4954	Target_Cell_Sympt_Strict	score_30	1	0	0.4	0	100	10	0.788	0.831127	0.809563	0.153733	0.013025	0.074825
28	4260	4954	Target_Cell_Sympt_Strict	score_25	0.07	250	0.0001	0	15	10	0.797333	0.821784	0.809559	0.156324	0.035757	0.065689
19	4260	4963	Target_Cell_Strict	score_25	0.7	300	0.1	0	50	10	0.786667	0.832441	0.809554	0.18421	0.014361	0.089397
28	4260	4954	Target_Cell_Sympt_Strict	score_25	1	100	0.0004	0	25	10	0.805333	0.813756	0.809545	0.15046	0.016397	0.07037
28	3533	3869	Target_Cell_Sympt_Strict	score_30	0.02	500	0.0009	200	9999	10	0.776	0.84308	0.80954	0.164525	0.011034	0.082409
28	4260	4954	Target_Cell_Sympt_Strict	score_25	0.7	400	0.7	0	15	10	0.797333	0.821737	0.809535	0.159421	0.026288	0.071815
28	4260	4954	Target_Cell_Sympt_Strict	score_25	0.7	400	0.7	0	25	10	0.789333	0.829718	0.809526	0.189202	0.014401	0.094231
28	4260	4954	Target_Cell_Sympt_Strict	score_25	0.7	100	0.001	0	25	10	0.792	0.827042	0.809521	0.161735	0.009847	0.080687
27	4260	4955	Target_Cell	score_25	0.4	100	0.001	0	15	10	0.788	0.831033	0.809516	0.173559	0.017357	0.079586
19	4260	4963	Target_Cell_Strict	score_25	0.7	400	0.07	0	25	10	0.786667	0.832347	0.809507	0.197315	0.038438	0.084669
19	4260	4963	Target_Cell_Strict	score_20	0.7	200	0.2	0	50	10	0.773333	0.845681	0.809507	0.206182	0.015617	0.098616
27	4260	4955	Target_Cell	score_25	0.7	0	0.0007	0	15	10	0.785333	0.833662	0.809498	0.181373	0.012068	0.088572
28	4260	4954	Target_Cell_Sympt_Strict	score_25	0.1	0	0.0009	0	15	10	0.772	0.846995	0.809498	0.167778	0.043185	0.066959
28	4260	4954	Target_Cell_Sympt_Strict	score_5_weighted	0.4	150	0.2	0	50	10	0.808	0.810986	0.809493	0.131413	0.01952	0.060576
28	4260	4954	Target_Cell_Sympt_Strict	score_30	0.4	0	0.1	0	200	10	0.796	0.822958	0.809479	0.152117	0.017443	0.075711
28	4260	4954	Target_Cell_Sympt_Strict	score_20	0.2	150	0.0002	0	15	10	0.792	0.826948	0.809474	0.174172	0.027996	0.076392
28	4260	4954	Target_Cell_Sympt_Strict	score_20	0.4	0	0.001	0	15	10	0.798667	0.820282	0.809474	0.152747	0.021984	0.06838
28	4260	4954	Target_Cell_Sympt_Strict	score_30	0.7	750	0.1	0	15	10	0.785333	0.833615	0.809474	0.152339	0.015508	0.073452
19	4260	4963	Target_Cell_Strict	score_25	0.2	250	0.0007	0	15	10	0.78	0.83892	0.80946	0.186905	0.03619	0.080589
19	4260	4963	Target_Cell_Strict	score_25	0.7	300	0.1	0	300	10	0.783333	0.835587	0.80946	0.195789	0.015641	0.095211
28	4260	4954	Target_Cell_Sympt_Strict	score_25	0.4	250	0.07	0	300	10	0.794667	0.824225	0.809446	0.147778	0.014132	0.073287
19	4260	4963	Target_Cell_Strict	score_25	1	150	0.005	0	15	10	0.79	0.828873	0.809437	0.246216	0.025138	0.116347
19	4260	4963	Target_Cell_Strict	score_25	0.7	400	0.2	0	25	10	0.773333	0.84554	0.809437	0.160762	0.012292	0.078827
28	4260	4954	Target_Cell_Sympt_Strict	score_25	1	400	0.4	0	25	10	0.78	0.838873	0.809437	0.190671	0.013215	0.093159
19	4260	4963	Target_Cell_Strict	score_20	0.07	250	0.04	0	50	10	0.796667	0.82216	0.809413	0.18868	0.011975	0.092599
28	4260	4954	Target_Cell_Sympt_Strict	score_20	0.7	750	0.04	0	15	10	0.785333	0.833474	0.809404	0.141446	0.009978	0.070436
28	4260	4954	Target_Cell_Sympt_Strict	score_25	0.04	0	0.0009	0	15	10	0.784	0.834789	0.809394	0.175149	0.016506	0.082817
19	4260	4963	Target_Cell_Strict	score_25	0.7	100	0.4	0	50	10	0.766667	0.852113	0.80939	0.192931	0.016425	0.091688
28	4260	4954	Target_Cell_Sympt_Strict	score_20	0.7	300	0.2	0	300	10	0.801333	0.817418	0.809376	0.169831	0.011728	0.08394
28	4260	4954	Target_Cell_Sympt_Strict	score_25	0.4	100	0.2	0	200	10	0.790667	0.828028	0.809347	0.182944	0.014108	0.08882
28	3533	3869	Target_Cell_Sympt_Strict	score_40	0.005	400	0.0004	200	9999	10	0.781333	0.837361	0.809347	0.13202	0.016426	0.0639
19	4260	4963	Target_Cell_Strict	score_30	0.02	200	0.0004	0	15	10	0.796667	0.822019	0.809343	0.224944	0.018183	0.105631
19	4260	4963	Target_Cell_Strict	score_30	0.07	200	0.0004	0	15	10	0.786667	0.832019	0.809343	0.214838	0.017337	0.104481
28	4260	4954	Target_Cell_Sympt_Strict	score_25	0.7	0	0.1	0	200	10	0.778667	0.84	0.809333	0.223682	0.022353	0.102939
28	4260	4954	Target_Cell_Sympt_Strict	score_25	0.4	250	0.4	0	50	10	0.792	0.826667	0.809333	0.1942	0.02292	0.087225
28	4260	4954	Target_Cell_Sympt_Strict	score_25	0.7	700	0.7	0	25	10	0.788	0.830657	0.809329	0.172789	0.017659	0.08056
28	4260	4954	Target_Cell_Sympt_Strict	score_20	0.2	400	0.7	0	50	10	0.801333	0.817324	0.809329	0.199884	0.015976	0.094569
28	4260	4954	Target_Cell_Sympt_Strict	score_40	0.04	250	0.005	0	300	10	0.784	0.834648	0.809324	0.200913	0.026022	0.09105
19	4260	4963	Target_Cell_Strict	score_25	0.7	0	0.1	0	50	10	0.786667	0.831972	0.809319	0.18421	0.01515	0.087889
28	4260	4954	Target_Cell_Sympt_Strict	entry_only	0.1	250	0.2	0	300	10	0.806667	0.811972	0.809319	0.17127	0.012098	0.083903
28	4260	4954	Target_Cell_Sympt_Strict	score_25	0.4	0	0.1	0	300	10	0.8	0.818592	0.809296	0.16	0.036984	0.065823
28	4260	4954	Target_Cell_Sympt_Strict	score_30	0.4	0	0.4	0	300	10	0.806667	0.811878	0.809272	0.150555	0.01995	0.06887
28	4260	4954	Target_Cell_Sympt_Strict	score_25	0.7	700	0.0009	0	15	10	0.792	0.826526	0.809263	0.189098	0.037354	0.083346
28	4260	4954	Target_Cell_Sympt_Strict	score_20	0.1	0	0.0004	0	15	10	0.789333	0.829155	0.809244	0.187313	0.02973	0.086013
28	4260	4954	Target_Cell_Sympt_Strict	score_25	0.4	100	0.7	0	15	10	0.796	0.822488	0.809244	0.218138	0.020578	0.101057
28	4260	4954	Target_Cell_Sympt_Strict	score_20	0.7	0	0.2	0	300	10	0.788	0.830469	0.809235	0.184964	0.015536	0.088787
28	4260	4954	Target_Cell_Sympt_Strict	score_30	0.04	100	0.0001	0	15	10	0.786667	0.831737	0.809202	0.182817	0.011816	0.089006
28	4260	4954	Target_Cell_Sympt_Strict	score_40	0.04	200	0.0001	0	15	10	0.8	0.818404	0.809202	0.163027	0.016926	0.077045
28	4260	4954	Target_Cell_Sympt_Strict	score_25	0.7	600	0.1	0	15	10	0.789333	0.829061	0.809197	0.183235	0.025764	0.088272
28	4260	4954	Target_Cell_Sympt_Strict	score_40	0.7	200	0.2	0	300	10	0.789333	0.829061	0.809197	0.157118	0.014764	0.073738
28	4260	4954	Target_Cell_Sympt_Strict	score_40	0.0009	200	0.0004	0	200	10	0.8	0.81831	0.809155	0.172562	0.033505	0.073087
28	4260	4954	Target_Cell_Sympt_Strict	score_20	0.7	650	0.04	0	15	10	0.806667	0.811643	0.809155	0.161658	0.025467	0.071603
28	4260	4954	Target_Cell_Sympt_Strict	score_25	1	150	0.4	0	50	10	0.785333	0.832958	0.809146	0.185731	0.045456	0.079543
28	4260	4954	Target_Cell_Sympt_Strict	entry_only	0.2	200	0.2	0	300	10	0.801333	0.816948	0.809141	0.156199	0.022335	0.071861
28	4260	4954	Target_Cell_Sympt_Strict	score_5_weighted	0.4	250	0.4	0	50	10	0.801333	0.816948	0.809141	0.157051	0.017656	0.074913
27	4260	4955	Target_Cell	score_25	0.4	0	0.0001	0	15	10	0.793333	0.82493	0.809131	0.161383	0.018372	0.075023
28	4260	4954	Target_Cell_Sympt_Strict	score_20	0.4	0	0.0004	0	15	10	0.792	0.826244	0.809122	0.153848	0.024331	0.069366
28	4260	4954	Target_Cell_Sympt_Strict	score_25	0.04	150	0.0009	0	15	10	0.782667	0.83554	0.809103	0.15235	0.01163	0.075316
28	4260	4954	Target_Cell_Sympt_Strict	score_40	0.07	200	0.02	0	300	10	0.784	0.834178	0.809089	0.164687	0.026328	0.072398
28	4260	4954	Target_Cell_Sympt_Strict	score_25	0.7	600	0.001	0	15	10	0.789333	0.828826	0.80908	0.16103	0.022688	0.073364
28	4260	4954	Target_Cell_Sympt_Strict	score_25	0.04	300	0.005	0	100	10	0.796	0.82216	0.80908	0.204683	0.017791	0.096536
28	4260	4954	Target_Cell_Sympt_Strict	score_20	0.4	250	0.04	0	50	10	0.789333	0.828826	0.80908	0.166459	0.010198	0.080857
28	4260	4954	Target_Cell_Sympt_Strict	score_30	0.04	200	0.0004	0	15	10	0.785333	0.832817	0.809075	0.120768	0.0115	0.061878
28	4260	4954	Target_Cell_Sympt_Strict	score_20	0.7	300	0.2	0	15	10	0.792	0.82615	0.809075	0.220561	0.014464	0.106108
28	4260	4954	Target_Cell_Sympt_Strict	score_25	0.4	0	0.2	0	50	10	0.798667	0.819484	0.809075	0.21113	0.036016	0.092219
28	4260	4954	Target_Cell_Sympt_Strict	score_40	0.2	150	0.07	0	300	10	0.808	0.810141	0.80907	0.161735	0.021242	0.073735
28	4260	4954	Target_Cell_Sympt_Strict	score_25	0.4	0	0.2	0	300	10	0.786667	0.831455	0.809061	0.176635	0.0235	0.078811
28	4260	4954	Target_Cell_Sympt_Strict	score_25	0.4	400	0.4	0	25	10	0.786667	0.831455	0.809061	0.176635	0.023761	0.079925
28	4260	4954	Target_Cell_Sympt_Strict	score_25	0.7	400	0.4	0	15	10	0.796	0.822113	0.809056	0.13673	0.025195	0.060003
28	4260	4954	Target_Cell_Sympt_Strict	score_20	0.2	300	0.01	0	300	10	0.801333	0.816761	0.809047	0.194246	0.023715	0.089399
17	1653	1486	Target_Cell_Strict	entry_only	0.2	700	0.04	600	9999	5	0.796667	0.821416	0.809041	0.174929	0.015243	0.086057
19	4260	4963	Target_Cell_Strict	score_25	0.7	300	0.07	0	300	10	0.786667	0.831408	0.809038	0.236972	0.020872	0.112878
19	4260	4963	Target_Cell_Strict	score_30	0.4	450	0.7	0	15	10	0.77	0.848075	0.809038	0.207204	0.015354	0.101144
28	4260	4954	Target_Cell_Sympt_Strict	score_30	0.2	550	0.4	0	300	10	0.802667	0.815399	0.809033	0.170729	0.020675	0.07751
28	4260	4954	Target_Cell_Sympt_Strict	score_40	0.07	300	0.0001	0	15	10	0.794667	0.823333	0.809	0.168834	0.032215	0.072183
19	4260	4963	Target_Cell_Strict	score_25	1	450	0.001	0	15	10	0.796667	0.821315	0.808991	0.143527	0.041861	0.06348
28	4260	4954	Target_Cell_Sympt_Strict	entry_only	0.001	100	0.001	0	200	10	0.796	0.821972	0.808986	0.13673	0.021728	0.05968
28	4260	4954	Target_Cell_Sympt_Strict	score_25	1	700	0.0004	0	15	10	0.792	0.825962	0.808981	0.204022	0.042045	0.085169
28	4260	4954	Target_Cell_Sympt_Strict	score_25	0.2	600	0.4	0	15	10	0.801333	0.81662	0.808977	0.182691	0.018624	0.084289
28	4260	4954	Target_Cell_Sympt_Strict	score_25	0.2	150	0.7	0	15	10	0.790667	0.827277	0.808972	0.194712	0.05419	0.077491
19	4260	4963	Target_Cell_Strict	score_25	0.4	250	0.04	0	200	10	0.786667	0.831268	0.808967	0.170098	0.015286	0.082897
28	4260	4954	Target_Cell_Sympt_Strict	score_20	0.7	550	0.2	0	15	10	0.782667	0.835258	0.808962	0.181137	0.013065	0.087996
28	4260	4954	Target_Cell_Sympt_Strict	score_20	1	150	0.07	0	300	10	0.798667	0.819249	0.808958	0.159019	0.015217	0.075133
28	4260	4954	Target_Cell_Sympt_Strict	score_20	1	150	0.2	0	50	10	0.798667	0.819249	0.808958	0.190083	0.036065	0.081133
28	4260	4954	Target_Cell_Sympt_Strict	entry_only	0.1	300	0.07	0	300	10	0.794667	0.823239	0.808953	0.141006	0.016422	0.065514
28	4260	4954	Target_Cell_Sympt_Strict	score_30	0.4	300	0.02	0	300	10	0.797333	0.820563	0.808948	0.16916	0.014848	0.080015
19	4260	4963	Target_Cell_Strict	score_30	0.7	150	0.2	0	300	10	0.783333	0.834554	0.808944	0.182574	0.014882	0.088677
28	4260	4954	Target_Cell_Sympt_Strict	score_25	0.7	450	0.2	0	25	10	0.796	0.821878	0.808939	0.166084	0.030046	0.071384
28	4260	4954	Target_Cell_Sympt_Strict	score_25	1	750	0.1	0	15	10	0.78	0.83784	0.80892	0.195732	0.041683	0.081276
19	4260	4963	Target_Cell_Strict	score_25	0.7	100	0.2	0	300	10	0.77	0.84784	0.80892	0.181475	0.013875	0.088317
28	4260	4954	Target_Cell_Sympt_Strict	score_20	0.04	200	0.01	0	300	10	0.809333	0.808498	0.808915	0.183187	0.030335	0.0799
28	4260	4954	Target_Cell_Sympt_Strict	entry_only	0.2	300	0.1	0	300	10	0.801333	0.816479	0.808906	0.183177	0.030879	0.080983
28	3533	3869	Target_Cell_Sympt_Strict	score_30	1	150	0.2	200	9999	10	0.798667	0.819127	0.808897	0.152747	0.018998	0.072226
27	4260	4955	Target_Cell	score_20	1	0	0.0007	0	15	10	0.8	0.817793	0.808897	0.162481	0.032068	0.07023
19	4260	4963	Target_Cell_Strict	score_30	0.4	300	0.04	0	300	10	0.79	0.827793	0.808897	0.163503	0.030823	0.072319
21	1653	1482	Target_Cell	entry_only	0.07	500	0.005	600	9999	5	0.792	0.825763	0.808881	0.195796	0.02169	0.091886
28	4260	4954	Target_Cell_Sympt_Strict	score_30	1	100	0.1	0	100	10	0.773333	0.844413	0.808873	0.181108	0.010966	0.088084
19	4260	4963	Target_Cell_Strict	score_25	0.4	100	0.2	0	50	10	0.773333	0.844413	0.808873	0.214113	0.016635	0.102227
28	4260	4954	Target_Cell_Sympt_Strict	score_25	1	550	0.4	0	15	10	0.798667	0.819061	0.808864	0.195841	0.03793	0.08181
28	4260	4954	Target_Cell_Sympt_Strict	entry_only	0.001	300	0.0009	0	300	10	0.808	0.809718	0.808859	0.200506	0.023144	0.093575
19	4260	4963	Target_Cell_Strict	score_30	0.07	150	0.0002	0	15	10	0.783333	0.834366	0.80885	0.222361	0.015105	0.107916
28	4260	4954	Target_Cell_Sympt_Strict	score_20	1	400	0.001	0	15	10	0.788	0.829671	0.808836	0.203061	0.028884	0.090403
28	4260	4954	Target_Cell_Sympt_Strict	entry_only	0.4	100	0.1	0	100	10	0.788	0.829671	0.808836	0.159967	0.009397	0.077135
28	4260	4954	Target_Cell_Sympt_Strict	entry_only	0.005	300	0.001	0	100	10	0.8	0.817653	0.808826	0.163843	0.014546	0.079471
19	4260	4963	Target_Cell_Strict	score_25	1	250	0.4	0	25	10	0.77	0.847653	0.808826	0.209868	0.012148	0.102134
28	4260	4954	Target_Cell_Sympt_Strict	score_25	0.4	250	0.2	0	300	10	0.796	0.821643	0.808822	0.19237	0.019273	0.08912
28	4260	4954	Target_Cell_Sympt_Strict	score_20	1	250	0.01	0	15	10	0.798667	0.818967	0.808817	0.152747	0.01912	0.069443
28	4260	4954	Target_Cell_Sympt_Strict	score_40	0.7	250	0.04	0	300	10	0.798667	0.818967	0.808817	0.175241	0.014969	0.083018
28	4260	4954	Target_Cell_Sympt_Strict	score_25	1	450	0.2	0	15	10	0.793333	0.824272	0.808803	0.161933	0.017143	0.075164
28	4260	4954	Target_Cell_Sympt_Strict	score_25	1	200	0.005	0	25	10	0.794667	0.822911	0.808789	0.17248	0.025899	0.077836
28	4260	4954	Target_Cell_Sympt_Strict	score_20	0.2	100	0.4	0	50	10	0.788	0.829577	0.808789	0.166234	0.024411	0.076195
28	4260	4954	Target_Cell_Sympt_Strict	score_20	1	650	0.7	0	15	10	0.794667	0.822911	0.808789	0.184193	0.011846	0.089539
19	4260	4963	Target_Cell_Strict	entry_only	0.0009	100	0.0009	0	300	10	0.786667	0.830892	0.808779	0.165126	0.012301	0.081047
27	4260	4955	Target_Cell	score_25	0.2	300	0.0002	0	15	10	0.792	0.82554	0.80877	0.161735	0.020561	0.076825
28	4260	4954	Target_Cell_Sympt_Strict	score_25	0.7	0	0.0009	0	25	10	0.792	0.825493	0.808746	0.16473	0.01413	0.080912
28	4260	4954	Target_Cell_Sympt_Strict	score_25	0.4	400	0.7	0	15	10	0.794667	0.822817	0.808742	0.171187	0.033294	0.073004
28	4260	4954	Target_Cell_Sympt_Strict	score_20	0.4	650	0.7	0	25	10	0.794667	0.822817	0.808742	0.17248	0.027841	0.077205
28	4260	4954	Target_Cell_Sympt_Strict	score_25	0.7	150	0.001	0	25	10	0.790667	0.826808	0.808737	0.177519	0.011229	0.08823
19	4260	4963	Target_Cell_Strict	score_25	1	100	0.0004	0	15	10	0.783333	0.834131	0.808732	0.222361	0.014347	0.107627
19	4260	4963	Target_Cell_Strict	score_25	0.01	400	0.0009	0	100	10	0.783333	0.834131	0.808732	0.156347	0.030471	0.069057
19	4260	4963	Target_Cell_Strict	score_25	0.7	300	0.4	0	50	10	0.78	0.837465	0.808732	0.223458	0.013591	0.107953
28	4260	4954	Target_Cell_Sympt_Strict	score_20	1	250	0.07	0	300	10	0.788	0.829437	0.808718	0.17407	0.024644	0.078309
28	4260	4954	Target_Cell_Sympt_Strict	score_25	0.4	400	0.0001	0	15	10	0.790667	0.826761	0.808714	0.170364	0.025215	0.076059
28	4260	4954	Target_Cell_Sympt_Strict	score_40	0.1	250	0.02	0	300	10	0.793333	0.824085	0.808709	0.181108	0.027358	0.080944
28	4260	4954	Target_Cell_Sympt_Strict	score_30	0.7	200	0.07	0	200	10	0.793333	0.824085	0.808709	0.131656	0.012454	0.066054
28	4260	4954	Target_Cell_Sympt_Strict	score_40	0.2	300	0.02	0	300	10	0.781333	0.836056	0.808695	0.160853	0.028671	0.070765
28	4260	4954	Target_Cell_Sympt_Strict	entry_only	0.1	200	0.02	0	100	10	0.781333	0.836009	0.808671	0.192776	0.007789	0.096308
19	4260	4963	Target_Cell_Strict	score_30	1	250	0.2	0	100	10	0.786667	0.830657	0.808662	0.226176	0.012696	0.110256
28	4260	4954	Target_Cell_Sympt_Strict	score_20	0.4	0	0.4	0	50	10	0.793333	0.823991	0.808662	0.167862	0.030387	0.072026
28	3533	3869	Target_Cell_Sympt_Strict	entry_only	0.4	200	0.1	200	9999	10	0.808	0.809283	0.808641	0.171342	0.014504	0.083342
19	4260	4963	Target_Cell_Strict	score_30	0.2	150	0.0002	0	15	10	0.79	0.827277	0.808638	0.178139	0.028098	0.079824
19	4260	4963	Target_Cell_Strict	score_25	0.7	400	0.1	0	25	10	0.78	0.837277	0.808638	0.252631	0.016773	0.122188
28	4260	4954	Target_Cell_Sympt_Strict	score_25	0.4	0	0.2	0	200	10	0.786667	0.83061	0.808638	0.162207	0.017085	0.07854
28	4260	4954	Target_Cell_Sympt_Strict	score_20	0.4	400	0.2	0	50	10	0.796	0.821268	0.808634	0.171353	0.041038	0.074238
28	4260	4954	Target_Cell_Sympt_Strict	score_20	1	250	0.7	0	15	10	0.796	0.821268	0.808634	0.136078	0.012419	0.068162
28	4260	4954	Target_Cell_Sympt_Strict	entry_only	0.0007	200	0.0007	0	300	10	0.792	0.825258	0.808629	0.167672	0.013322	0.082416
28	4260	4954	Target_Cell_Sympt_Strict	score_20	1	150	0.005	0	15	10	0.784	0.833239	0.80862	0.152058	0.035372	0.063475
28	4260	4954	Target_Cell_Sympt_Strict	score_20	0.0009	200	0.0004	0	200	10	0.793333	0.823897	0.808615	0.203743	0.017146	0.099343
19	4260	4963	Target_Cell_Strict	score_25	0.7	300	0.0009	0	15	10	0.783333	0.833897	0.808615	0.198606	0.027398	0.09007
28	4260	4954	Target_Cell_Sympt_Strict	score_25	0.7	200	0.7	0	15	10	0.789333	0.827887	0.80861	0.194986	0.027769	0.086772
28	4260	4954	Target_Cell_Sympt_Strict	score_25	0.1	600	0.7	0	15	10	0.802667	0.814554	0.80861	0.170208	0.026657	0.073506
28	4260	4954	Target_Cell_Sympt_Strict	score_25	0.04	150	0.001	0	15	10	0.785333	0.831878	0.808606	0.163321	0.013054	0.077601
28	4260	4954	Target_Cell_Sympt_Strict	score_30	0.7	300	0.07	0	300	10	0.785333	0.831878	0.808606	0.205281	0.029067	0.092387
17	1653	1486	Target_Cell_Strict	entry_only	0.07	550	0.01	600	9999	5	0.776667	0.840534	0.8086	0.220756	0.019135	0.104057
19	4260	4963	Target_Cell_Strict	score_25	0.07	100	0.0004	0	15	10	0.793333	0.82385	0.808592	0.237019	0.048027	0.101489
28	4260	4954	Target_Cell_Sympt_Strict	score_25	0.7	200	0.7	0	25	10	0.785333	0.831831	0.808582	0.162503	0.011579	0.077206
28	4260	4954	Target_Cell_Sympt_Strict	score_5_weighted	0.005	200	0.0009	0	300	10	0.805333	0.811831	0.808582	0.139421	0.027132	0.060766
28	4260	4954	Target_Cell_Sympt_Strict	score_25	0.2	300	0.0004	0	15	10	0.781333	0.835822	0.808577	0.186447	0.025062	0.082858
28	4260	4954	Target_Cell_Sympt_Strict	score_20	0.2	100	0.0009	0	15	10	0.788	0.829155	0.808577	0.17407	0.029216	0.077609
28	4260	4954	Target_Cell_Sympt_Strict	score_5_weighted	0.4	300	0.1	0	50	10	0.794667	0.822488	0.808577	0.217395	0.01491	0.105186
28	4260	4954	Target_Cell_Sympt_Strict	score_25	1	650	0.2	0	15	10	0.790667	0.826479	0.808573	0.160698	0.017351	0.073431
28	4260	4954	Target_Cell_Sympt_Strict	score_25	0.005	450	0.001	0	300	10	0.782667	0.83446	0.808563	0.164957	0.00848	0.081804
28	4260	4954	Target_Cell_Sympt_Strict	score_25	0.7	200	0.01	0	15	10	0.794667	0.822441	0.808554	0.175292	0.042667	0.072107
28	4260	4954	Target_Cell_Sympt_Strict	score_25	0.7	150	0.005	0	25	10	0.806667	0.810423	0.808545	0.154632	0.017985	0.071265
28	4260	4954	Target_Cell_Sympt_Strict	score_40	0.4	0	0.07	0	200	10	0.8	0.817089	0.808545	0.195959	0.025791	0.088565
19	4260	4963	Target_Cell_Strict	score_30	1	200	0.2	0	100	10	0.773333	0.843756	0.808545	0.233952	0.013673	0.11632
28	4260	4954	Target_Cell_Sympt_Strict	score_30	0.2	200	0.0007	0	15	10	0.796	0.82108	0.80854	0.132437	0.011331	0.066752
28	4260	4954	Target_Cell_Sympt_Strict	score_30	0.1	100	0.0001	0	15	10	0.788	0.829061	0.808531	0.211845	0.019038	0.098242
28	4260	4954	Target_Cell_Sympt_Strict	score_20	0.7	0	0.0009	0	15	10	0.784	0.833052	0.808526	0.14791	0.029939	0.062545
28	4260	4954	Target_Cell_Sympt_Strict	score_25	1	300	0.02	0	25	10	0.793333	0.823709	0.808521	0.181353	0.014367	0.088254
27	4260	4955	Target_Cell	score_25	0.7	0	0.0001	0	15	10	0.782667	0.834366	0.808516	0.178667	0.015678	0.085899
28	4260	4954	Target_Cell_Sympt_Strict	score_40	1	300	0.1	0	300	10	0.798667	0.818357	0.808512	0.220198	0.022502	0.1001
28	4260	4954	Target_Cell_Sympt_Strict	score_20	0.7	150	0.005	0	15	10	0.78	0.836995	0.808498	0.177889	0.017055	0.08474
28	4260	4954	Target_Cell_Sympt_Strict	score_20	1	300	0.07	0	25	10	0.796	0.820986	0.808493	0.171871	0.023585	0.078533
28	4260	4954	Target_Cell_Sympt_Strict	score_40	0.2	300	0.4	0	300	10	0.796	0.820986	0.808493	0.152117	0.021921	0.067408
27	4260	4955	Target_Cell	score_25	0.7	0	0.7	0	15	10	0.816	0.800986	0.808493	0.175656	0.028888	0.075803
28	4260	4954	Target_Cell_Sympt_Strict	score_20	1	200	0.1	0	200	10	0.792	0.824977	0.808488	0.16473	0.010764	0.080677
27	4260	4955	Target_Cell	score_25	0.7	150	0.001	0	15	10	0.784	0.832958	0.808479	0.16306	0.014122	0.079004
19	4260	4963	Target_Cell_Strict	score_25	0.4	400	0.1	0	25	10	0.77	0.846948	0.808474	0.207204	0.014256	0.10116
28	4260	4954	Target_Cell_Sympt_Strict	entry_only	0.2	150	0.1	0	300	10	0.806667	0.810282	0.808474	0.160831	0.014107	0.076131
28	4260	4954	Target_Cell_Sympt_Strict	score_25	0.7	100	0.2	0	100	10	0.813333	0.803615	0.808474	0.196412	0.023509	0.089916
28	4260	4954	Target_Cell_Sympt_Strict	score_25	0.4	100	0.7	0	25	10	0.793333	0.823615	0.808474	0.167862	0.018479	0.076466
28	4260	4954	Target_Cell_Sympt_Strict	score_20	0.7	250	0.2	0	50	10	0.789333	0.827606	0.808469	0.179807	0.013214	0.085701
28	4260	4954	Target_Cell_Sympt_Strict	score_25	1	600	0.001	0	15	10	0.785333	0.831596	0.808465	0.163321	0.019752	0.07379
28	4260	4954	Target_Cell_Sympt_Strict	score_25	0.2	200	0.04	0	200	10	0.793333	0.823568	0.808451	0.144222	0.020974	0.069266
27	4260	4955	Target_Cell	score_25	0.7	200	0.0001	0	15	10	0.776	0.840892	0.808446	0.149226	0.018007	0.068481
28	3533	3869	Target_Cell_Sympt_Strict	score_25	1	200	0.4	200	9999	10	0.802667	0.814209	0.808438	0.146642	0.027935	0.064541
28	4260	4954	Target_Cell_Sympt_Strict	score_20	0.7	200	0.0004	0	15	10	0.788	0.828873	0.808437	0.178358	0.02083	0.079932
28	4260	4954	Target_Cell_Sympt_Strict	entry_only	0.001	400	0.0007	0	300	10	0.790667	0.826197	0.808432	0.156779	0.030565	0.069388
28	4260	4954	Target_Cell_Sympt_Strict	score_25	0.7	650	0.2	0	15	10	0.797333	0.819531	0.808432	0.149047	0.022835	0.069177
19	4260	4963	Target_Cell_Strict	score_25	1	400	0.001	0	15	10	0.793333	0.823521	0.808427	0.21489	0.034697	0.094603
19	4260	4963	Target_Cell_Strict	score_30	0.4	100	0.2	0	300	10	0.78	0.836854	0.808427	0.173013	0.011723	0.087087
28	4260	4954	Target_Cell_Sympt_Strict	score_25	0.7	550	0.1	0	15	10	0.789333	0.827465	0.808399	0.153975	0.026234	0.06617
28	4260	4954	Target_Cell_Sympt_Strict	score_20	0.7	200	0.2	0	50	10	0.778667	0.838122	0.808394	0.172531	0.014294	0.086689
28	4260	4954	Target_Cell_Sympt_Strict	score_25	1	300	0.4	0	15	10	0.794667	0.822113	0.80839	0.165107	0.037207	0.067151
28	4260	4954	Target_Cell_Sympt_Strict	score_25	1	300	0.7	0	25	10	0.788	0.828779	0.80839	0.188298	0.018401	0.08826
27	4260	4955	Target_Cell	score_25	1	300	0.001	0	15	10	0.797333	0.819437	0.808385	0.175859	0.020236	0.080608
19	4260	4963	Target_Cell_Strict	score_25	1	0	0.005	0	15	10	0.793333	0.823427	0.80838	0.208327	0.015803	0.10315
17	1653	1486	Target_Cell_Strict	entry_only	0.07	500	0.01	600	9999	5	0.78	0.836751	0.808375	0.197034	0.037171	0.089202
28	4260	4954	Target_Cell_Sympt_Strict	score_20	0.7	200	0.0002	0	15	10	0.788	0.828732	0.808366	0.17407	0.02422	0.078284
28	4260	4954	Target_Cell_Sympt_Strict	score_20	0.4	150	0.4	0	50	10	0.796	0.820704	0.808352	0.172129	0.029197	0.075238
27	4260	4955	Target_Cell	score_25	0.7	150	0.0007	0	15	10	0.784	0.832676	0.808338	0.205939	0.014348	0.097965
28	4260	4954	Target_Cell_Sympt_Strict	score_20	0.7	650	0.07	0	15	10	0.786667	0.83	0.808333	0.177138	0.017424	0.088532
28	4260	4954	Target_Cell_Sympt_Strict	score_5_weighted	1	150	0.1	0	100	10	0.8	0.81662	0.80831	0.176131	0.014388	0.085834
19	4260	4963	Target_Cell_Strict	score_25	1	250	0.4	0	50	10	0.78	0.83662	0.80831	0.173013	0.017732	0.082323
28	4260	4954	Target_Cell_Sympt_Strict	score_25	0.4	250	0.005	0	15	10	0.794667	0.821925	0.808296	0.192222	0.028303	0.085522
28	4260	4954	Target_Cell_Sympt_Strict	score_20	0.4	150	0.2	0	100	10	0.808	0.808592	0.808296	0.200506	0.017128	0.094938
19	4260	4963	Target_Cell_Strict	score_25	1	250	0.0004	0	25	10	0.796667	0.819906	0.808286	0.213542	0.015242	0.101664
19	4260	4963	Target_Cell_Strict	score_25	1	400	0.0009	0	15	10	0.783333	0.833239	0.808286	0.195789	0.038743	0.085037
19	4260	4963	Target_Cell_Strict	score_30	0.4	600	0.4	0	15	10	0.776667	0.839906	0.808286	0.174356	0.012939	0.084368
28	4260	4954	Target_Cell_Sympt_Strict	score_25	0.4	500	0.7	0	300	10	0.808	0.808545	0.808272	0.161735	0.014019	0.077207
28	4260	4954	Target_Cell_Sympt_Strict	score_25	0.4	0	0.0004	0	25	10	0.806667	0.809859	0.808263	0.180862	0.019968	0.083753
19	4260	4963	Target_Cell_Strict	score_30	0.7	250	0.04	0	300	10	0.783333	0.833192	0.808263	0.233333	0.012595	0.114846
28	4260	4954	Target_Cell_Sympt_Strict	score_30	0.2	200	0.0004	0	15	10	0.794667	0.821831	0.808249	0.144431	0.011548	0.071044
28	4260	4954	Target_Cell_Sympt_Strict	score_25	1	700	0.0002	0	15	10	0.790667	0.825822	0.808244	0.194712	0.037727	0.083456
28	4260	4954	Target_Cell_Sympt_Strict	score_25	1	250	0.02	0	25	10	0.797333	0.819155	0.808244	0.144813	0.016233	0.067217
27	4260	4955	Target_Cell	score_25	1	250	0.0004	0	15	10	0.786667	0.829812	0.808239	0.152898	0.011891	0.075601
28	4260	4954	Target_Cell_Sympt_Strict	score_25	1	650	0.0009	0	15	10	0.796	0.820469	0.808235	0.169002	0.02035	0.077631
28	4260	4954	Target_Cell_Sympt_Strict	entry_only	0.005	0	0.005	0	300	10	0.796	0.820469	0.808235	0.178965	0.018539	0.083079
28	4260	4954	Target_Cell_Sympt_Strict	score_20	1	150	0.7	0	15	10	0.797333	0.819108	0.808221	0.199982	0.024107	0.091553
28	4260	4954	Target_Cell_Sympt_Strict	score_30	0.1	200	0.0002	0	15	10	0.786667	0.829765	0.808216	0.182087	0.012799	0.086856
28	4260	4954	Target_Cell_Sympt_Strict	score_25	0.7	300	0.04	0	50	10	0.806667	0.809765	0.808216	0.174101	0.023666	0.081115
19	4260	4963	Target_Cell_Strict	score_25	1	300	0.1	0	300	10	0.783333	0.833099	0.808216	0.191485	0.011341	0.094854
28	4260	4954	Target_Cell_Sympt_Strict	score_25	1	750	0.4	0	25	10	0.793333	0.823099	0.808216	0.189268	0.017081	0.089157
28	4260	4954	Target_Cell_Sympt_Strict	score_20	0.7	150	0.005	0	25	10	0.784	0.832394	0.808197	0.151179	0.011638	0.074204
28	4260	4954	Target_Cell_Sympt_Strict	score_5_weighted	0.4	200	0.2	0	50	10	0.790667	0.825728	0.808197	0.190092	0.013704	0.091252
19	4260	4963	Target_Cell_Strict	score_30	0.7	500	0.2	0	15	10	0.786667	0.829718	0.808192	0.18421	0.008312	0.091184
28	4260	4954	Target_Cell_Sympt_Strict	score_25	0.4	650	0.7	0	15	10	0.813333	0.803052	0.808192	0.178139	0.025105	0.084073
28	4260	4954	Target_Cell_Sympt_Strict	score_25	0.4	550	0.07	0	15	10	0.802667	0.813709	0.808188	0.176363	0.0152	0.08331
28	4260	4954	Target_Cell_Sympt_Strict	score_25	0.1	250	0.1	0	50	10	0.809333	0.807042	0.808188	0.14833	0.01815	0.067834
27	4260	4955	Target_Cell	score_25	0.4	0	0.0002	0	15	10	0.785333	0.831033	0.808183	0.198232	0.020173	0.093909
28	4260	4954	Target_Cell_Sympt_Strict	score_25	0.4	600	0.7	0	25	10	0.801333	0.815023	0.808178	0.196747	0.022324	0.090046
19	4260	4963	Target_Cell_Strict	score_25	0.4	300	0.4	0	25	10	0.79	0.826338	0.808169	0.204287	0.028757	0.092593
28	4260	4954	Target_Cell_Sympt_Strict	score_20	0.7	100	0.1	0	200	10	0.805333	0.810986	0.80816	0.185635	0.024614	0.083065
19	4260	4963	Target_Cell_Strict	score_25	0.005	300	0.0009	0	100	10	0.77	0.846291	0.808146	0.209868	0.028227	0.094772
19	4260	4963	Target_Cell_Strict	score_30	0.7	150	0.1	0	300	10	0.786667	0.829624	0.808146	0.165126	0.014655	0.081035
28	4260	4954	Target_Cell_Sympt_Strict	entry_only	0.001	0	0.0009	0	200	10	0.789333	0.826948	0.808141	0.177067	0.019741	0.082646
28	4260	4954	Target_Cell_Sympt_Strict	score_30	0.04	200	0.0001	0	15	10	0.781333	0.83493	0.808131	0.203978	0.010408	0.099093
28	4260	4954	Target_Cell_Sympt_Strict	score_20	0.04	200	0.01	0	100	10	0.790667	0.825587	0.808127	0.173978	0.021412	0.079519
28	4260	4954	Target_Cell_Sympt_Strict	entry_only	0.4	0	0.1	0	100	10	0.786667	0.829577	0.808122	0.182087	0.015045	0.088619
28	4260	4954	Target_Cell_Sympt_Strict	score_40	0.07	100	0.02	0	200	10	0.794667	0.821549	0.808108	0.184193	0.013355	0.089751
28	4260	4954	Target_Cell_Sympt_Strict	score_25	0.07	200	0.02	0	100	10	0.793333	0.822864	0.808099	0.199332	0.022793	0.091579
19	4260	4963	Target_Cell_Strict	entry_only	0.1	500	0.7	0	200	10	0.79	0.826197	0.808099	0.231084	0.015844	0.11
28	4260	4954	Target_Cell_Sympt_Strict	score_20	1	700	0.07	0	15	10	0.802667	0.813521	0.808094	0.153455	0.029099	0.069042
28	4260	4954	Target_Cell_Sympt_Strict	score_20	1	150	0.0007	0	15	10	0.777333	0.838826	0.80808	0.202588	0.028451	0.09059
28	4260	4954	Target_Cell_Sympt_Strict	score_30	0.7	100	0.07	0	300	10	0.786667	0.829484	0.808075	0.204396	0.016916	0.094747
28	4260	4954	Target_Cell_Sympt_Strict	score_25	0.7	150	0.2	0	25	10	0.808	0.808122	0.808061	0.174936	0.017012	0.081193
28	4260	4954	Target_Cell_Sympt_Strict	score_25	1	100	0.005	0	25	10	0.794667	0.821408	0.808038	0.204544	0.025497	0.093645
28	4260	4954	Target_Cell_Sympt_Strict	score_25	1	450	0.4	0	15	10	0.788	0.828075	0.808038	0.184482	0.027837	0.080691
28	4260	4954	Target_Cell_Sympt_Strict	entry_only	0.0007	0	0.0007	0	300	10	0.793333	0.822723	0.808028	0.17359	0.013293	0.082947
28	4260	4954	Target_Cell_Sympt_Strict	score_20	0.7	150	0.0009	0	15	10	0.786667	0.82939	0.808028	0.185472	0.034638	0.078933
28	4260	4954	Target_Cell_Sympt_Strict	score_20	1	250	0.2	0	300	10	0.796	0.820047	0.808023	0.169002	0.013662	0.080541
28	4260	4954	Target_Cell_Sympt_Strict	score_20	1	0	0.2	0	300	10	0.788	0.828028	0.808014	0.156881	0.019646	0.070849
28	4260	4954	Target_Cell_Sympt_Strict	score_20	0.4	150	0.0004	0	15	10	0.786667	0.829343	0.808005	0.163571	0.025586	0.075093
28	4260	4954	Target_Cell_Sympt_Strict	score_25	0.7	600	0.005	0	15	10	0.789333	0.826667	0.808	0.176565	0.027535	0.076306
28	4260	4954	Target_Cell_Sympt_Strict	score_20	0.2	0	0.0001	0	15	10	0.785333	0.830657	0.807995	0.141446	0.017284	0.063945
19	4260	4963	Target_Cell_Strict	score_30	0.07	0	0.0002	0	15	10	0.783333	0.832629	0.807981	0.222361	0.018322	0.105241
28	4260	4954	Target_Cell_Sympt_Strict	score_25	0.2	150	0.4	0	15	10	0.773333	0.842629	0.807981	0.152023	0.01093	0.076839
28	4260	4954	Target_Cell_Sympt_Strict	score_40	0.7	300	0.1	0	300	10	0.796	0.819953	0.807977	0.156154	0.030352	0.067841
28	4260	4954	Target_Cell_Sympt_Strict	score_20	0.2	0	0.0004	0	15	10	0.794667	0.821268	0.807967	0.212222	0.030948	0.094912
28	4260	4954	Target_Cell_Sympt_Strict	entry_only	0.0007	200	0.0007	0	100	10	0.801333	0.814601	0.807967	0.191713	0.020425	0.086576
28	4260	4954	Target_Cell_Sympt_Strict	score_25	0.2	500	0.005	0	15	10	0.788	0.827934	0.807967	0.130258	0.010773	0.063423
28	4260	4954	Target_Cell_Sympt_Strict	score_40	0.07	300	0.0002	0	15	10	0.797333	0.818592	0.807962	0.202412	0.031445	0.090365
28	4260	4954	Target_Cell_Sympt_Strict	score_20	1	200	0.1	0	300	10	0.793333	0.822582	0.807958	0.182817	0.013026	0.087773
28	4260	4954	Target_Cell_Sympt_Strict	score_25	1	750	0.2	0	15	10	0.790667	0.825211	0.807939	0.134832	0.011821	0.062846
28	4260	4954	Target_Cell_Sympt_Strict	score_25	0.005	400	0.0007	0	300	10	0.8	0.815869	0.807934	0.194594	0.021041	0.090148
28	4260	4954	Target_Cell_Sympt_Strict	score_20	0.005	450	0.0007	0	300	10	0.789333	0.826526	0.80793	0.146582	0.009031	0.071958
28	4260	4954	Target_Cell_Sympt_Strict	entry_only	0.001	150	0.0009	0	300	10	0.785333	0.830516	0.807925	0.166288	0.011732	0.081127
28	4260	4954	Target_Cell_Sympt_Strict	score_30	1	100	0.2	0	100	10	0.765333	0.850516	0.807925	0.196973	0.015475	0.096933
28	4260	4954	Target_Cell_Sympt_Strict	score_20	0.7	300	0.1	0	25	10	0.790667	0.825164	0.807915	0.140006	0.024979	0.065035
19	4260	4963	Target_Cell_Strict	score_25	0.4	400	0.07	0	25	10	0.78	0.835822	0.807911	0.264449	0.017388	0.128164
19	4260	4963	Target_Cell_Strict	score_25	1	100	0.1	0	50	10	0.78	0.835822	0.807911	0.17932	0.03217	0.082207
28	4260	4954	Target_Cell_Sympt_Strict	score_25	0.02	200	0.0001	0	15	10	0.796	0.819812	0.807906	0.227512	0.032361	0.101367
28	4260	4954	Target_Cell_Sympt_Strict	score_20	0.7	500	0.02	0	15	10	0.789333	0.826479	0.807906	0.167258	0.030238	0.071762
28	4260	4954	Target_Cell_Sympt_Strict	score_20	0.7	400	0.0001	0	15	10	0.797333	0.818451	0.807892	0.144197	0.028835	0.06009
19	4260	4963	Target_Cell_Strict	score_30	0.1	150	0.0002	0	15	10	0.783333	0.832441	0.807887	0.227303	0.023029	0.106933
28	4260	4954	Target_Cell_Sympt_Strict	score_25	1	200	0.01	0	15	10	0.806667	0.809108	0.807887	0.174101	0.053466	0.070915
28	4260	4954	Target_Cell_Sympt_Strict	score_20	0.2	250	0.7	0	15	10	0.793333	0.822441	0.807887	0.139841	0.020506	0.065032
28	3533	3869	Target_Cell_Sympt_Strict	score_30	1	300	0.04	200	9999	10	0.802667	0.813082	0.807874	0.183284	0.021417	0.085763
28	4260	4954	Target_Cell_Sympt_Strict	score_25	0.005	300	0.001	0	200	10	0.784	0.831737	0.807869	0.164417	0.0275	0.073267
28	4260	4954	Target_Cell_Sympt_Strict	score_25	1	300	0.01	0	15	10	0.8	0.815728	0.807864	0.152898	0.026649	0.069031
28	4260	4954	Target_Cell_Sympt_Strict	score_30	0.1	300	0.0001	0	15	10	0.792	0.823709	0.807854	0.192361	0.012698	0.095651
27	4260	4955	Target_Cell	score_25	1	250	0.01	0	25	10	0.793333	0.822347	0.80784	0.136626	0.024026	0.064928
19	4260	4963	Target_Cell_Strict	score_25	0.4	300	0.4	0	50	10	0.78	0.835681	0.80784	0.209338	0.026385	0.098962
28	4260	4954	Target_Cell_Sympt_Strict	score_25	0.4	400	0.2	0	25	10	0.781333	0.834319	0.807826	0.192776	0.016584	0.091596
28	4260	4954	Target_Cell_Sympt_Strict	score_30	0.7	250	0.04	0	300	10	0.777333	0.83831	0.807822	0.175808	0.012235	0.084652
28	4260	4954	Target_Cell_Sympt_Strict	score_25	0.7	750	0.07	0	15	10	0.790667	0.824977	0.807822	0.177519	0.031789	0.080459
19	4260	4963	Target_Cell_Strict	score_25	0.7	200	0.07	0	50	10	0.786667	0.828967	0.807817	0.190146	0.030174	0.083976
27	4260	4955	Target_Cell	score_25	0.4	200	0.0001	0	15	10	0.781333	0.834272	0.807803	0.12861	0.033462	0.052486
28	4260	4954	Target_Cell_Sympt_Strict	score_25	0.7	450	0.2	0	15	10	0.794667	0.820939	0.807803	0.184193	0.038632	0.076893
19	4260	4963	Target_Cell_Strict	score_25	1	100	0.07	0	50	10	0.79	0.825587	0.807793	0.22	0.017887	0.10408
17	1653	1486	Target_Cell_Strict	entry_only	0.2	550	0.2	600	9999	5	0.786667	0.828917	0.807792	0.216128	0.021249	0.105919
28	4260	4954	Target_Cell_Sympt_Strict	score_25	0.7	0	0.4	0	15	10	0.810667	0.804883	0.807775	0.158807	0.026903	0.069047
19	4260	4963	Target_Cell_Strict	score_30	0.4	150	0.0001	0	15	10	0.79	0.82554	0.80777	0.20155	0.030518	0.092068
27	4260	4955	Target_Cell	score_25	1	250	0.001	0	15	10	0.786667	0.828873	0.80777	0.190904	0.01485	0.092401
28	4260	4954	Target_Cell_Sympt_Strict	score_25	1	100	0.0009	0	25	10	0.798667	0.816854	0.807761	0.214472	0.014446	0.103711
28	4260	4954	Target_Cell_Sympt_Strict	score_25	0.2	400	0.0007	0	15	10	0.808	0.807512	0.807756	0.183855	0.014402	0.089976
28	4260	4954	Target_Cell_Sympt_Strict	score_25	0.2	300	0.001	0	15	10	0.794667	0.820845	0.807756	0.205195	0.030755	0.090392
28	4260	4954	Target_Cell_Sympt_Strict	score_30	0.2	400	0.0007	0	15	10	0.784	0.831502	0.807751	0.16224	0.017002	0.076859
27	4260	4955	Target_Cell	score_25	1	250	0.0009	0	15	10	0.786667	0.828826	0.807746	0.152315	0.009252	0.076142
28	4260	4954	Target_Cell_Sympt_Strict	score_25	1	700	0.0009	0	15	10	0.786667	0.828826	0.807746	0.228425	0.037343	0.100215
28	4260	4954	Target_Cell_Sympt_Strict	score_30	0.02	250	0.005	0	200	10	0.794667	0.820798	0.807732	0.18152	0.038141	0.075518
28	4260	4954	Target_Cell_Sympt_Strict	score_25	1	150	0.2	0	200	10	0.794667	0.820798	0.807732	0.159075	0.013851	0.075233
28	4260	4954	Target_Cell_Sympt_Strict	score_25	0.1	200	0.001	0	15	10	0.784	0.831455	0.807728	0.159755	0.031923	0.068659
28	4260	4954	Target_Cell_Sympt_Strict	score_20	0.4	500	0.07	0	15	10	0.790667	0.824789	0.807728	0.208597	0.01869	0.09808
19	4260	4963	Target_Cell_Strict	score_25	1	200	0.0002	0	15	10	0.78	0.835446	0.807723	0.17932	0.011263	0.089867
27	4260	4955	Target_Cell	score_25	0.4	200	0.0004	0	15	10	0.793333	0.822113	0.807723	0.174611	0.038288	0.072604
28	4260	4954	Target_Cell_Sympt_Strict	score_25	1	400	0.4	0	15	10	0.789333	0.826103	0.807718	0.146582	0.024444	0.06521
27	4260	4955	Target_Cell	score_20	1	0	0.0009	0	15	10	0.805333	0.810094	0.807714	0.15454	0.02848	0.067221
19	4260	4963	Target_Cell_Strict	score_25	1	200	0.7	0	25	10	0.786667	0.828732	0.8077	0.24504	0.013691	0.118114
19	4260	4963	Target_Cell_Strict	score_25	1	300	0.2	0	25	10	0.78	0.835352	0.807676	0.252631	0.025916	0.116186
28	4260	4954	Target_Cell_Sympt_Strict	score_30	0.07	200	0.001	0	15	10	0.802667	0.812676	0.807671	0.157175	0.022749	0.069834
28	4260	4954	Target_Cell_Sympt_Strict	score_30	0.2	250	0.07	0	300	10	0.802667	0.812676	0.807671	0.146642	0.018052	0.06938
28	4260	4954	Target_Cell_Sympt_Strict	score_30	0.0009	200	0.0004	0	200	10	0.794667	0.820657	0.807662	0.128125	0.035241	0.055669
28	4260	4954	Target_Cell_Sympt_Strict	score_30	0.2	300	0.0002	0	15	10	0.810667	0.804648	0.807657	0.168581	0.023868	0.078171
28	4260	4954	Target_Cell_Sympt_Strict	score_25	0.7	0	0.0001	0	25	10	0.793333	0.821972	0.807653	0.180616	0.012761	0.088397
27	4260	4955	Target_Cell	score_25	1	200	0.001	0	15	10	0.785333	0.829953	0.807643	0.191388	0.017583	0.090673
28	4260	4954	Target_Cell_Sympt_Strict	score_25	0.0009	500	0.0001	0	15	10	0.812	0.803239	0.80762	0.16135	0.025519	0.073673
28	4260	4954	Target_Cell_Sympt_Strict	score_25	1	200	0.2	0	300	10	0.781333	0.833897	0.807615	0.171809	0.016777	0.079664
28	4260	4954	Target_Cell_Sympt_Strict	score_25	0.4	400	0.0002	0	15	10	0.790667	0.824554	0.80761	0.220206	0.023962	0.102209
28	4260	4954	Target_Cell_Sympt_Strict	score_25	0.4	200	0.1	0	300	10	0.790667	0.824554	0.80761	0.170364	0.026081	0.074788
28	4260	4954	Target_Cell_Sympt_Strict	score_25	0.4	550	0.2	0	15	10	0.797333	0.817887	0.80761	0.179114	0.024254	0.079468
19	4260	4963	Target_Cell_Strict	score_25	0.4	100	0.4	0	50	10	0.776667	0.838545	0.807606	0.210449	0.026188	0.099138
28	4260	4954	Target_Cell_Sympt_Strict	score_40	0.001	0	0.0007	0	200	10	0.802667	0.812535	0.807601	0.157175	0.014465	0.0743
28	4260	4954	Target_Cell_Sympt_Strict	score_25	0.4	200	0.07	0	300	10	0.797333	0.81784	0.807587	0.11997	0.025768	0.049751
28	4260	4954	Target_Cell_Sympt_Strict	score_30	0.2	150	0.0001	0	15	10	0.797333	0.81784	0.807587	0.162459	0.020601	0.073434
28	4260	4954	Target_Cell_Sympt_Strict	score_5_weighted	1	500	0.7	0	15	10	0.790667	0.824507	0.807587	0.202544	0.024584	0.095741
19	4260	4963	Target_Cell_Strict	score_25	0.7	0	0.001	0	15	10	0.77	0.845164	0.807582	0.26064	0.023062	0.123622
28	4260	4954	Target_Cell_Sympt_Strict	score_25	0.4	600	0.4	0	15	10	0.8	0.815164	0.807582	0.184992	0.029057	0.083996
28	4260	4954	Target_Cell_Sympt_Strict	score_25	0.4	400	0.02	0	15	10	0.809333	0.805822	0.807577	0.171405	0.035813	0.07132
28	4260	4954	Target_Cell_Sympt_Strict	score_20	0.7	400	0.001	0	15	10	0.798667	0.816479	0.807573	0.159855	0.028644	0.070078
28	4260	4954	Target_Cell_Sympt_Strict	score_20	1	500	0.0009	0	15	10	0.784	0.831127	0.807563	0.192555	0.033664	0.086176
17	1653	1486	Target_Cell_Strict	entry_only	0.7	250	0.2	600	9999	5	0.8	0.815121	0.807561	0.206828	0.029288	0.098153
19	4260	4963	Target_Cell_Strict	score_20	0.7	250	0.04	0	50	10	0.786667	0.828451	0.807559	0.212237	0.014625	0.102251
28	4260	4954	Target_Cell_Sympt_Strict	score_40	0.4	150	0.07	0	200	10	0.806667	0.808451	0.807559	0.102848	0.023107	0.043831
19	4260	4963	Target_Cell_Strict	score_20	1	0	0.2	0	50	10	0.77	0.845117	0.807559	0.277168	0.022024	0.130648
28	3533	3869	Target_Cell_Sympt_Strict	score_20	0.7	400	0.4	200	9999	10	0.797333	0.817775	0.807554	0.162732	0.011523	0.079791
19	4260	4963	Target_Cell_Strict	score_30	0.04	200	0.0001	0	15	10	0.78	0.83507	0.807535	0.25482	0.015793	0.123048
19	4260	4963	Target_Cell_Strict	entry_only	0.04	400	0.4	0	300	10	0.786667	0.828404	0.807535	0.176509	0.012857	0.085546
19	4260	4963	Target_Cell_Strict	score_25	1	100	0.7	0	25	10	0.78	0.83507	0.807535	0.231996	0.015493	0.112665
28	4260	4954	Target_Cell_Sympt_Strict	score_20	0.1	250	0.02	0	300	10	0.809333	0.805728	0.807531	0.198555	0.021156	0.093135
28	4260	4954	Target_Cell_Sympt_Strict	score_25	1	0	0.7	0	15	10	0.798667	0.816385	0.807526	0.13743	0.019429	0.061219
28	4260	4954	Target_Cell_Sympt_Strict	score_25	0.7	150	0.7	0	15	10	0.790667	0.824366	0.807516	0.209872	0.029057	0.093602
28	4260	4954	Target_Cell_Sympt_Strict	score_25	1	600	0.1	0	15	10	0.786667	0.828357	0.807512	0.178139	0.014338	0.085461
28	4260	4954	Target_Cell_Sympt_Strict	score_25	0.2	500	0.4	0	200	10	0.78	0.835023	0.807512	0.265832	0.017381	0.126813
28	4260	4954	Target_Cell_Sympt_Strict	score_25	0.7	150	0.07	0	50	10	0.794667	0.820329	0.807498	0.162119	0.019985	0.07641
19	4260	4963	Target_Cell_Strict	score_40	0.005	250	0.0009	0	100	10	0.78	0.834977	0.807488	0.186905	0.013049	0.090703
28	3533	3869	Target_Cell_Sympt_Strict	score_25	1	150	0.4	200	9999	10	0.796	0.818969	0.807485	0.175454	0.024991	0.0781
28	4260	4954	Target_Cell_Sympt_Strict	score_20	0.7	100	0.4	0	15	10	0.782667	0.8323	0.807484	0.230385	0.018671	0.108252
28	4260	4954	Target_Cell_Sympt_Strict	score_25	0.7	150	0.7	0	25	10	0.782667	0.8323	0.807484	0.216049	0.015369	0.102223
28	4260	4954	Target_Cell_Sympt_Strict	score_25	0.7	100	0.7	0	15	10	0.792	0.822958	0.807479	0.147356	0.015707	0.068589
28	4260	4954	Target_Cell_Sympt_Strict	score_20	0.4	450	0.07	0	15	10	0.794667	0.820282	0.807474	0.192684	0.027263	0.085895
28	4260	4954	Target_Cell_Sympt_Strict	score_25	0.7	0	0.7	0	25	10	0.781333	0.833615	0.807474	0.203323	0.014691	0.097831
19	4260	4963	Target_Cell_Strict	score_25	0.1	300	0.01	0	200	10	0.776667	0.838263	0.807465	0.245764	0.011761	0.122204
27	4260	4955	Target_Cell	score_25	1	300	0.0002	0	15	10	0.792	0.822911	0.807455	0.174936	0.02382	0.077017
28	4260	4954	Target_Cell_Sympt_Strict	score_40	0.4	100	0.07	0	200	10	0.801333	0.813568	0.807451	0.157051	0.024374	0.069224
28	4260	4954	Target_Cell_Sympt_Strict	score_20	0.4	200	0.0007	0	15	10	0.8	0.814883	0.807441	0.175373	0.016146	0.081653
28	4260	4954	Target_Cell_Sympt_Strict	score_40	0.7	100	0.1	0	300	10	0.793333	0.821549	0.807441	0.195732	0.021755	0.089829
28	4260	4954	Target_Cell_Sympt_Strict	score_25	0.2	700	0.7	0	15	10	0.789333	0.82554	0.807437	0.194301	0.017218	0.091679
28	4260	4954	Target_Cell_Sympt_Strict	score_20	0.7	250	0.04	0	300	10	0.790667	0.824178	0.807423	0.154494	0.031604	0.066092
19	4260	4963	Target_Cell_Strict	score_25	0.1	0	0.0004	0	15	10	0.793333	0.821502	0.807418	0.25725	0.041575	0.11381
19	4260	4963	Target_Cell_Strict	score_25	1	450	0.01	0	15	10	0.786667	0.828169	0.807418	0.25285	0.043896	0.108431
28	4260	4954	Target_Cell_Sympt_Strict	score_20	0.07	250	0.01	0	200	10	0.793333	0.821502	0.807418	0.150849	0.018134	0.074835
28	4260	4954	Target_Cell_Sympt_Strict	score_20	0.7	100	0.1	0	100	10	0.793333	0.821502	0.807418	0.200666	0.023773	0.089475
28	4260	4954	Target_Cell_Sympt_Strict	score_25	1	700	0.7	0	25	10	0.793333	0.821502	0.807418	0.161933	0.012125	0.078804
27	4260	4955	Target_Cell	score_25	0.7	150	0.0002	0	15	10	0.782667	0.83216	0.807413	0.210422	0.019567	0.097892
27	4260	4955	Target_Cell	score_25	0.4	200	0.001	0	15	10	0.796	0.818826	0.807413	0.151824	0.04166	0.0601
28	4260	4954	Target_Cell_Sympt_Strict	score_30	0.005	150	0.0002	0	15	10	0.801333	0.813474	0.807404	0.153906	0.017632	0.069535
28	4260	4954	Target_Cell_Sympt_Strict	score_25	1	450	0.1	0	15	10	0.806667	0.808122	0.807394	0.150555	0.014444	0.070534
19	4260	4963	Target_Cell_Strict	entry_only	0.04	500	0.2	0	300	10	0.786667	0.828122	0.807394	0.190146	0.015253	0.09282
28	4260	4954	Target_Cell_Sympt_Strict	score_20	0.7	650	0.1	0	15	10	0.802667	0.812113	0.80739	0.205463	0.038132	0.088619
28	4260	4954	Target_Cell_Sympt_Strict	score_25	1	750	0.07	0	15	10	0.792	0.82277	0.807385	0.207049	0.060761	0.077889
28	3533	3869	Target_Cell_Sympt_Strict	score_25	1	300	0.07	200	9999	10	0.794667	0.820101	0.807384	0.198367	0.022433	0.090475
28	4260	4954	Target_Cell_Sympt_Strict	score_20	0.7	400	0.0002	0	15	10	0.794667	0.820094	0.80738	0.148677	0.027473	0.06521
28	4260	4954	Target_Cell_Sympt_Strict	score_25	1	500	0.4	0	25	10	0.794667	0.820094	0.80738	0.15105	0.025271	0.06784
19	4260	4963	Target_Cell_Strict	entry_only	0.001	150	0.001	0	300	10	0.78	0.834742	0.807371	0.209338	0.013456	0.102729
19	4260	4963	Target_Cell_Strict	score_25	0.7	200	0.2	0	25	10	0.796667	0.818075	0.807371	0.201494	0.029828	0.089046
19	4260	4963	Target_Cell_Strict	entry_only	0.1	450	0.2	0	50	10	0.79	0.824742	0.807371	0.182757	0.019535	0.090167
28	4260	4954	Target_Cell_Sympt_Strict	score_30	0.005	300	0.001	0	200	10	0.782667	0.832066	0.807366	0.232498	0.030922	0.104403
28	4260	4954	Target_Cell_Sympt_Strict	score_25	1	150	0.01	0	25	10	0.777333	0.837371	0.807352	0.198151	0.030366	0.09291
28	3533	3869	Target_Cell_Sympt_Strict	score_20	1	200	0.2	200	9999	10	0.804	0.810701	0.80735	0.166619	0.015633	0.080053
19	4260	4963	Target_Cell_Strict	score_25	0.7	100	0.1	0	300	10	0.78	0.834695	0.807347	0.186905	0.022301	0.086122
28	4260	4954	Target_Cell_Sympt_Strict	score_30	0.1	200	0.01	0	300	10	0.805333	0.809343	0.807338	0.130871	0.011036	0.064312
28	4260	4954	Target_Cell_Sympt_Strict	score_20	0.7	450	0.02	0	15	10	0.790667	0.823991	0.807329	0.18892	0.035646	0.084741
28	3533	3869	Target_Cell_Sympt_Strict	score_30	0.1	400	0.005	200	9999	10	0.785333	0.829323	0.807328	0.155515	0.02115	0.071376
28	4260	4954	Target_Cell_Sympt_Strict	score_25	0.7	550	0.005	0	15	10	0.78	0.834648	0.807324	0.209762	0.018786	0.098453
28	4260	4954	Target_Cell_Sympt_Strict	score_25	1	450	0.7	0	15	10	0.793333	0.821315	0.807324	0.171529	0.024967	0.077623
28	4260	4954	Target_Cell_Sympt_Strict	score_25	0.2	550	0.7	0	15	10	0.782667	0.831972	0.807319	0.184058	0.026667	0.081889
28	4260	4954	Target_Cell_Sympt_Strict	score_5_weighted	0.2	300	0.07	0	50	10	0.797333	0.817277	0.807305	0.163278	0.022102	0.074894
28	4260	4954	Target_Cell_Sympt_Strict	score_40	0.2	0	0.4	0	300	10	0.8	0.814601	0.8073	0.163843	0.015265	0.077294
19	4260	4963	Target_Cell_Strict	score_25	0.7	400	0.0001	0	15	10	0.793333	0.821268	0.8073	0.176572	0.042155	0.075827
28	3533	3869	Target_Cell_Sympt_Strict	score_30	0.07	400	0.005	200	9999	10	0.758667	0.855931	0.807299	0.191666	0.014734	0.094493
28	4260	4954	Target_Cell_Sympt_Strict	score_25	0.0009	200	0.0004	0	200	10	0.782667	0.831925	0.807296	0.147609	0.020378	0.070536
28	4260	4954	Target_Cell_Sympt_Strict	score_20	0.4	0	0.4	0	25	10	0.769333	0.845258	0.807296	0.177118	0.013207	0.086527
28	4260	4954	Target_Cell_Sympt_Strict	score_20	0.4	0	0.0009	0	15	10	0.792	0.822582	0.807291	0.201832	0.022256	0.091708
28	4260	4954	Target_Cell_Sympt_Strict	score_30	0.07	200	0.0009	0	15	10	0.797333	0.81723	0.807282	0.191118	0.020648	0.089495
28	4260	4954	Target_Cell_Sympt_Strict	score_30	1	0	0.2	0	300	10	0.790667	0.823897	0.807282	0.173978	0.012168	0.083351
28	4260	4954	Target_Cell_Sympt_Strict	score_30	0.04	300	0.01	0	300	10	0.796	0.818545	0.807272	0.196711	0.028142	0.08769
28	4260	4954	Target_Cell_Sympt_Strict	score_40	0.2	400	0.4	0	300	10	0.802667	0.811878	0.807272	0.14573	0.013589	0.070848
28	4260	4954	Target_Cell_Sympt_Strict	score_25	0.7	0	0.005	0	25	10	0.801333	0.813192	0.807263	0.149809	0.019067	0.068654
28	4260	4954	Target_Cell_Sympt_Strict	score_25	0.2	650	0.4	0	15	10	0.801333	0.813192	0.807263	0.198098	0.017864	0.093331
28	4260	4954	Target_Cell_Sympt_Strict	score_25	1	200	0.0004	0	25	10	0.790667	0.82385	0.807258	0.176766	0.017275	0.083136
19	4260	4963	Target_Cell_Strict	score_30	0.4	550	0.4	0	15	10	0.773333	0.841174	0.807254	0.250022	0.025881	0.115603
19	4260	4963	Target_Cell_Strict	score_25	0.7	600	0.7	0	25	10	0.793333	0.821174	0.807254	0.190205	0.021066	0.087333
28	3533	3869	Target_Cell_Sympt_Strict	score_20	0.7	250	0.4	200	9999	10	0.802667	0.811836	0.807251	0.167841	0.021747	0.078165
28	4260	4954	Target_Cell_Sympt_Strict	score_25	0.4	500	0.7	0	15	10	0.801333	0.813146	0.807239	0.179748	0.030431	0.07995
28	4260	4954	Target_Cell_Sympt_Strict	score_30	0.4	300	0.4	0	300	10	0.804	0.810469	0.807235	0.160643	0.020226	0.072811
19	4260	4963	Target_Cell_Strict	score_30	0.7	150	0.4	0	100	10	0.783333	0.831127	0.80723	0.185592	0.014365	0.092608
28	4260	4954	Target_Cell_Sympt_Strict	score_20	1	500	0.0007	0	15	10	0.789333	0.825117	0.807225	0.192462	0.037702	0.084712
28	4260	4954	Target_Cell_Sympt_Strict	score_25	0.4	200	0.4	0	50	10	0.782667	0.831784	0.807225	0.167894	0.028522	0.071939
28	4260	4954	Target_Cell_Sympt_Strict	score_5_weighted	0.7	100	0.07	0	100	10	0.801333	0.813099	0.807216	0.174223	0.024728	0.077881
28	4260	4954	Target_Cell_Sympt_Strict	score_20	0.7	200	0.1	0	100	10	0.788	0.826432	0.807216	0.178358	0.015003	0.088013
28	4260	4954	Target_Cell_Sympt_Strict	score_25	0.04	200	0.0001	0	15	10	0.790667	0.823756	0.807211	0.196982	0.040517	0.08135
28	4260	4954	Target_Cell_Sympt_Strict	score_25	0.7	100	0.4	0	50	10	0.790667	0.823756	0.807211	0.208171	0.036669	0.089018
28	4260	4954	Target_Cell_Sympt_Strict	score_25	0.2	450	0.7	0	15	10	0.770667	0.843756	0.807211	0.171093	0.037213	0.0739
19	4260	4963	Target_Cell_Strict	score_20	0.4	250	0.1	0	50	10	0.756667	0.857746	0.807207	0.264491	0.012439	0.131453
28	4260	4954	Target_Cell_Sympt_Strict	score_30	0.2	450	0.0007	0	15	10	0.794667	0.819718	0.807192	0.204978	0.027273	0.093117
17	1653	1486	Target_Cell_Strict	entry_only	0.2	250	0.01	600	9999	5	0.793333	0.821048	0.807191	0.261534	0.023346	0.12608
28	4260	4954	Target_Cell_Sympt_Strict	score_25	0.7	600	0.0007	0	15	10	0.793333	0.821033	0.807183	0.154919	0.027732	0.071581
28	4260	4954	Target_Cell_Sympt_Strict	score_25	0.4	450	0.0002	0	15	10	0.796	0.818357	0.807178	0.141207	0.015991	0.065912
28	4260	4954	Target_Cell_Sympt_Strict	score_20	1	400	0.2	0	25	10	0.801333	0.813005	0.807169	0.163973	0.023934	0.074943
27	4260	4955	Target_Cell	score_25	0.4	300	0.0001	0	15	10	0.784	0.830329	0.807164	0.174896	0.042565	0.0728
28	4260	4954	Target_Cell_Sympt_Strict	score_25	0.4	700	0.4	0	15	10	0.810667	0.803662	0.807164	0.161856	0.043708	0.062497
28	3533	3869	Target_Cell_Sympt_Strict	score_25	1	300	0.2	200	9999	10	0.794667	0.819642	0.807154	0.177308	0.014842	0.08596
28	4260	4954	Target_Cell_Sympt_Strict	score_25	0.4	200	0.04	0	200	10	0.785333	0.828967	0.80715	0.169727	0.026569	0.074191
28	4260	4954	Target_Cell_Sympt_Strict	score_40	0.0009	200	0.0004	0	300	10	0.801333	0.812958	0.807146	0.169831	0.036804	0.06901
28	4260	4954	Target_Cell_Sympt_Strict	score_25	0.7	600	0.0004	0	15	10	0.786667	0.827606	0.807136	0.194594	0.022231	0.090055
28	4260	4954	Target_Cell_Sympt_Strict	score_25	0.1	250	0.0002	0	15	10	0.789333	0.82493	0.807131	0.156552	0.042421	0.062117
28	4260	4954	Target_Cell_Sympt_Strict	score_30	0.4	150	0.1	0	300	10	0.794667	0.819577	0.807122	0.140374	0.022683	0.061095
28	4260	4954	Target_Cell_Sympt_Strict	score_40	0.2	0	0.04	0	300	10	0.790667	0.823568	0.807117	0.163712	0.023602	0.073982
28	4260	4954	Target_Cell_Sympt_Strict	score_20	0.7	300	0.4	0	300	10	0.797333	0.816901	0.807117	0.175099	0.010524	0.086513
19	4260	4963	Target_Cell_Strict	score_25	0.04	100	0.0002	0	15	10	0.783333	0.830892	0.807113	0.163299	0.026597	0.074223
19	4260	4963	Target_Cell_Strict	score_30	0.04	100	0.0004	0	15	10	0.783333	0.830892	0.807113	0.163299	0.014478	0.082999
19	4260	4963	Target_Cell_Strict	score_25	0.4	300	0.1	0	50	10	0.77	0.844225	0.807113	0.238374	0.011949	0.116141
17	1653	1486	Target_Cell_Strict	entry_only	0.2	500	0.04	600	9999	5	0.773333	0.840884	0.807109	0.207525	0.029681	0.104105
28	4260	4954	Target_Cell_Sympt_Strict	score_20	0.1	150	0.0007	0	15	10	0.792	0.822207	0.807103	0.151226	0.015064	0.071571
28	4260	4954	Target_Cell_Sympt_Strict	score_25	0.4	200	0.07	0	100	10	0.788	0.826197	0.807099	0.1796	0.013304	0.086148
28	4260	4954	Target_Cell_Sympt_Strict	score_20	0.7	400	0.2	0	25	10	0.794667	0.819531	0.807099	0.20927	0.018275	0.098473
28	4260	4954	Target_Cell_Sympt_Strict	score_20	0.7	450	0.001	0	15	10	0.790667	0.823521	0.807094	0.168	0.019006	0.080552
28	4260	4954	Target_Cell_Sympt_Strict	entry_only	0.07	300	0.07	0	300	10	0.797333	0.816854	0.807094	0.205463	0.033225	0.092201
19	4260	4963	Target_Cell_Strict	score_30	0.2	0	0.0004	0	15	10	0.793333	0.820845	0.807089	0.245085	0.036136	0.106514
28	4260	4954	Target_Cell_Sympt_Strict	score_25	0.1	250	0.02	0	200	10	0.793333	0.820845	0.807089	0.17075	0.019533	0.07968
28	4260	4954	Target_Cell_Sympt_Strict	score_25	1	600	0.0007	0	15	10	0.785333	0.828826	0.80708	0.207221	0.024049	0.092851
28	4260	4954	Target_Cell_Sympt_Strict	score_20	0.2	300	0.1	0	50	10	0.798667	0.815493	0.80708	0.195841	0.019488	0.09044
28	4260	4954	Target_Cell_Sympt_Strict	score_25	1	0	0.1	0	300	10	0.790667	0.823474	0.80707	0.186314	0.019702	0.087192
28	4260	4954	Target_Cell_Sympt_Strict	score_20	0.4	300	0.4	0	50	10	0.790667	0.823427	0.807047	0.131832	0.011234	0.063873
28	4260	4954	Target_Cell_Sympt_Strict	entry_only	0.001	100	0.0007	0	300	10	0.806667	0.807418	0.807042	0.186428	0.01988	0.08726
28	4260	4954	Target_Cell_Sympt_Strict	score_20	0.4	500	0.2	0	15	10	0.774667	0.83939	0.807028	0.193283	0.017471	0.09204
28	4260	4954	Target_Cell_Sympt_Strict	score_30	0.4	750	0.1	0	15	10	0.777333	0.836714	0.807023	0.145058	0.012777	0.070954
19	4260	4963	Target_Cell_Strict	score_40	0.005	250	0.0009	0	300	10	0.783333	0.830704	0.807019	0.177951	0.011186	0.089975
28	4260	4954	Target_Cell_Sympt_Strict	score_30	0.4	300	0.02	0	200	10	0.798667	0.815352	0.807009	0.175747	0.019168	0.081215
28	4260	4954	Target_Cell_Sympt_Strict	score_20	0.7	150	0.001	0	15	10	0.781333	0.832676	0.807005	0.150578	0.025981	0.065543
28	4260	4954	Target_Cell_Sympt_Strict	entry_only	0.2	300	0.07	0	300	10	0.784	0.83	0.807	0.171041	0.008912	0.086477
28	4260	4954	Target_Cell_Sympt_Strict	score_25	0.04	200	0.005	0	50	10	0.786667	0.827324	0.806995	0.125078	0.01256	0.061327
28	4260	4954	Target_Cell_Sympt_Strict	score_25	1	700	0.2	0	15	10	0.782667	0.831315	0.806991	0.158077	0.017322	0.073613
28	4260	4954	Target_Cell_Sympt_Strict	score_25	1	150	0.2	0	25	10	0.805333	0.808638	0.806986	0.156824	0.023859	0.069295
28	4260	4954	Target_Cell_Sympt_Strict	score_30	0.02	0	0.0002	0	15	10	0.788	0.825962	0.806981	0.176857	0.014845	0.082892
19	4260	4963	Target_Cell_Strict	score_25	0.7	150	0.1	0	200	10	0.786667	0.82723	0.806948	0.221209	0.028169	0.099738
28	4260	4954	Target_Cell_Sympt_Strict	entry_only	0.005	250	0.005	0	300	10	0.796	0.817887	0.806944	0.171871	0.025825	0.076609
28	4260	4954	Target_Cell_Sympt_Strict	score_5_weighted	0.7	150	0.4	0	50	10	0.789333	0.824554	0.806944	0.176565	0.031125	0.082309
28	4260	4954	Target_Cell_Sympt_Strict	score_40	0.1	450	0.7	0	300	10	0.798667	0.815164	0.806915	0.13743	0.012819	0.066575
28	4260	4954	Target_Cell_Sympt_Strict	score_25	0.7	200	0.2	0	25	10	0.801333	0.812488	0.806911	0.142199	0.027973	0.059892
28	4260	4954	Target_Cell_Sympt_Strict	score_30	1	100	0.4	0	100	10	0.781333	0.832488	0.806911	0.165215	0.018227	0.082047
28	4260	4954	Target_Cell_Sympt_Strict	score_25	0.2	300	0.07	0	50	10	0.790667	0.823146	0.806906	0.170364	0.013795	0.0823
28	4260	4954	Target_Cell_Sympt_Strict	score_25	0.7	100	0.07	0	300	10	0.790667	0.823146	0.806906	0.189624	0.023202	0.084788
28	4260	4954	Target_Cell_Sympt_Strict	score_25	0.1	0	0.4	0	50	10	0.8	0.813803	0.806901	0.170489	0.021476	0.079632
19	4260	4963	Target_Cell_Strict	score_25	0.7	250	0.4	0	50	10	0.77	0.843803	0.806901	0.22146	0.015429	0.109289
28	4260	4954	Target_Cell_Sympt_Strict	score_25	0.1	250	0.01	0	200	10	0.792	0.821784	0.806892	0.189098	0.032547	0.081487
28	4260	4954	Target_Cell_Sympt_Strict	score_20	0.7	100	0.04	0	300	10	0.798667	0.815117	0.806892	0.176	0.02626	0.079767
28	4260	4954	Target_Cell_Sympt_Strict	score_25	0.7	300	0.1	0	25	10	0.794667	0.819108	0.806887	0.162119	0.019178	0.073592
28	4260	4954	Target_Cell_Sympt_Strict	entry_only	0.0009	400	0.0007	0	50	10	0.797333	0.816432	0.806883	0.182555	0.023615	0.085283
28	4260	4954	Target_Cell_Sympt_Strict	score_20	0.7	0	0.001	0	15	10	0.790667	0.823099	0.806883	0.200337	0.034328	0.085752
28	4260	4954	Target_Cell_Sympt_Strict	score_25	0.04	250	0.005	0	200	10	0.797333	0.816432	0.806883	0.152584	0.03215	0.062948
28	4260	4954	Target_Cell_Sympt_Strict	score_5_weighted	0.005	300	0.0007	0	300	10	0.8	0.813756	0.806878	0.133998	0.016704	0.063003
19	4260	4963	Target_Cell_Strict	score_25	0.7	300	0.2	0	50	10	0.77	0.843756	0.806878	0.167133	0.016135	0.079265
28	4260	4954	Target_Cell_Sympt_Strict	score_20	0.7	650	0.2	0	15	10	0.782667	0.83108	0.806873	0.183332	0.022447	0.084418
28	4260	4954	Target_Cell_Sympt_Strict	score_30	0.7	300	0.02	0	100	10	0.784	0.829718	0.806859	0.141773	0.010183	0.069876
28	4260	4954	Target_Cell_Sympt_Strict	score_5_weighted	0.7	0	0.4	0	50	10	0.782667	0.831033	0.80685	0.164957	0.026797	0.077155
28	4260	4954	Target_Cell_Sympt_Strict	entry_only	0.2	100	0.07	0	100	10	0.792	0.82169	0.806845	0.199395	0.012874	0.098073
27	4260	4955	Target_Cell	score_25	1	0	0.4	0	25	10	0.794667	0.819014	0.80684	0.189662	0.02054	0.087228
28	4260	4954	Target_Cell_Sympt_Strict	score_20	0.2	250	0.4	0	50	10	0.790667	0.823005	0.806836	0.165064	0.016787	0.077639
19	4260	4963	Target_Cell_Strict	score_25	0.02	0	0.0001	0	15	10	0.793333	0.820329	0.806831	0.190205	0.018954	0.089036
19	4260	4963	Target_Cell_Strict	score_30	0.07	400	0.005	0	300	10	0.78	0.833662	0.806831	0.197034	0.01144	0.09834
19	4260	4963	Target_Cell_Strict	score_25	0.7	200	0.1	0	200	10	0.78	0.833662	0.806831	0.211975	0.00948	0.105802
28	4260	4954	Target_Cell_Sympt_Strict	score_30	0.7	150	0.1	0	300	10	0.773333	0.840329	0.806831	0.218683	0.017894	0.103958
19	4260	4963	Target_Cell_Strict	score_30	0.4	650	0.4	0	15	10	0.773333	0.840329	0.806831	0.199332	0.015131	0.096955
28	4260	4954	Target_Cell_Sympt_Strict	score_20	1	300	0.04	0	25	10	0.789333	0.824319	0.806826	0.173774	0.025328	0.082525
28	4260	4954	Target_Cell_Sympt_Strict	score_25	0.7	450	0.7	0	15	10	0.790667	0.822958	0.806812	0.221414	0.03568	0.09546
19	4260	4963	Target_Cell_Strict	score_25	0.4	100	0.4	0	300	10	0.786667	0.826948	0.806808	0.214838	0.019671	0.100954
19	4260	4963	Target_Cell_Strict	score_40	0.04	300	0.005	0	300	10	0.776667	0.836901	0.806784	0.198214	0.013625	0.09765
19	4260	4963	Target_Cell_Strict	score_25	0.07	250	0.01	0	100	10	0.773333	0.840235	0.806784	0.220504	0.019063	0.10417
19	4260	4963	Target_Cell_Strict	score_25	0.4	400	0.2	0	25	10	0.783333	0.830235	0.806784	0.233333	0.014879	0.112724
[truncated: 1,609 more rows]
