# Supplementary material for: Network machine learning maps phytochemically rich “Hyperfoods” to fight COVID-19
Source: Hum Genomics. 2021 Jan 2;15:1. doi: 10.1186/s40246-020-00297-x (PMC7775839; doi:10.1186/s40246-020-00297-x)
Supplement: Supplementary file 4 — Additional file 4. Best parameters model with wiki pathways. [file 40246_2020_297_MOESM4_ESM.xlsx]

## Sheet: Wiki pathways
Positive_count	Negative_count	Other_count	Disease_target	Disease_genome	Disease_PageRank_c	STRING	Compound_PageRank_c	STITCH	Max_Top_STITCH_conn	Limit_conn	Sensitivity_mean	Specificity_mean	Balanced_accuracy_mean	Sensitivity_std	Specificity_std	Balanced_accuracy_std
28	4260	4954	Target_Cell_Sympt_Strict	score_wiki	0.4	300	0.2	0	100	10	0.801333	0.819108	0.810221	0.204065	0.009889	0.099695
28	4260	4954	Target_Cell_Sympt_Strict	score_wiki	0.7	150	0.2	0	300	10	0.784	0.828967	0.806484	0.14518	0.012109	0.071253
28	4260	4954	Target_Cell_Sympt_Strict	score_wiki	0.04	300	0.005	0	100	10	0.808	0.80385	0.805925	0.150637	0.016029	0.072014
28	4260	4954	Target_Cell_Sympt_Strict	score_wiki	0.7	0	0.2	0	300	10	0.778667	0.832113	0.80539	0.173303	0.016624	0.081642
28	4260	4954	Target_Cell_Sympt_Strict	score_wiki	0.7	300	0.2	0	300	10	0.782667	0.827136	0.804901	0.177919	0.020653	0.083776
28	4260	4954	Target_Cell_Sympt_Strict	score_wiki	0.7	100	0.2	0	300	10	0.786667	0.822911	0.804789	0.156631	0.027125	0.072177
28	4260	4954	Target_Cell_Sympt_Strict	score_wiki	0.7	300	0.1	0	300	10	0.798667	0.806385	0.802526	0.145291	0.01997	0.066029
28	4260	4954	Target_Cell_Sympt_Strict	score_wiki	0.7	200	0.1	0	300	10	0.797333	0.807371	0.802352	0.136925	0.017019	0.066716
28	4260	4954	Target_Cell_Sympt_Strict	score_wiki	0.7	200	0.2	0	300	10	0.776	0.828263	0.802131	0.181725	0.012959	0.089004
28	4260	4954	Target_Cell_Sympt_Strict	score_wiki	0.7	0	0.4	0	300	10	0.792	0.812207	0.802103	0.180439	0.03613	0.077925
28	4260	4954	Target_Cell_Sympt_Strict	score_wiki	0.7	200	0.4	0	300	10	0.784	0.819343	0.801671	0.175909	0.033184	0.075238
28	4260	4954	Target_Cell_Sympt_Strict	score_wiki	0.07	300	0.01	0	100	10	0.796	0.806854	0.801427	0.185069	0.015053	0.089542
28	4260	4954	Target_Cell_Sympt_Strict	score_wiki	0.005	300	0.001	0	100	10	0.786667	0.815352	0.801009	0.141735	0.008955	0.069976
28	4260	4954	Target_Cell_Sympt_Strict	score_wiki	0.7	250	0.2	0	300	10	0.772	0.829765	0.800883	0.19566	0.017943	0.093962
28	4260	4954	Target_Cell_Sympt_Strict	score_wiki	0.02	250	0.02	0	50	10	0.794667	0.806948	0.800808	0.16157	0.019838	0.075962
