# Supplementary material for: Network machine learning maps phytochemically rich “Hyperfoods” to fight COVID-19
Source: Hum Genomics. 2021 Jan 2;15:1. doi: 10.1186/s40246-020-00297-x (PMC7775839; doi:10.1186/s40246-020-00297-x)
Supplement: Supplementary file 7 — Additional file 7. Manually curated anti SARS-CoV-2 compounds. [file 40246_2020_297_MOESM7_ESM.xlsx]

## Sheet: Direct-Cell and Symptomatic dru
Approved	ID	InChIKey	Name	Mechanism	Mechanism/pathway	Mechanism References	Target_Cell	Target_Cell_Strict	Target_Cell_Sympt	Target_Cell_Sympt_Strict
0	DB07347	MGSKVZWGBWPBTF-UHFFFAOYSA-N	4-(2-Aminoethyl)Benzenesulfonyl Fluoride	Direct-Cell	Drug is a serine protease inhibitior - Inhibition of TMPRSS2, Potential to inhibit S protein processing	Azouz, Nurit P., Andrea M. Klingler, and Marc E. Rothenberg. 2020. “Alpha 1 Antitrypsin Is an Inhibitor of the SARS-CoV2–Priming Protease TMPRSS2.” bioRxiv: 2020.05.04.077826. https://www.biorxiv.org/content/10.1101/2020.05.04.077826v1.full (November 16, 2020).	1	1	1	1
0	DB04977	UUSZLLQJYRSZIS-LXNNNBEUSA-N	Plitidepsin	Direct-Cell	Translation elongation inhibitor. Aplidine inhibits the growth and induces apoptosis through the indirect inhibition of VEGF secretion which blocks the VEGF/VEGFR-1 autocrine loop necessary for the growth. In SARS-CoV-2 inhibits viral infectivity by protein biogenesis inhibition.	https://www.drugbank.ca/drugs/DB04977 ; Gordon, David E. et al. 2020. “A SARS-CoV-2 Protein Interaction Map Reveals Targets for Drug Repurposing.” Nature 583(7816): 459–68. http://www.nature.com/articles/s41586-020-2286-9 (November 16, 2020).	1	0	1	0
0	DB03496	BIIVYFLTOXDAOV-YVEFUNNKSA-N	Alvocidib	Direct-Cell	CDK9 inhibitor	﻿Xing, Jing et al. 2020. “Reversal of Infected Host Gene Expression Identifies Repurposed Drug Candidates for COVID-19.” bioRxiv : the preprint server for biology. http://www.ncbi.nlm.nih.gov/pubmed/32511305 (November 16, 2020). ; ﻿Filgueira de Azevedo, Walter, Fernanda Canduri, and Nelson José Freitas da Silveira. 2002. “Structural Basis for Inhibition of Cyclin-Dependent Kinase 9 by Flavopirido…	1	1	1	1
1	DB01103	GPKJTRJOBQGKQK-UHFFFAOYSA-N	Quinacrine	Direct-Cell	When in organelles it raises the organelle pH and likely mitigates the enzymatic activity necessary for viral entry. Specifically, in case of EBOV entry requires cathepsin B activity to prime the viral glycoprotein, and its activity is highly pH dependent.	﻿Lane, Thomas R et al. 2019. “Repurposing Quinacrine against Ebola Virus Infection In Vivo.” Antimicrobial agents and chemotherapy 63(9). http://www.ncbi.nlm.nih.gov/pubmed/31307979 (November 16, 2020).	1	1	1	1
1	DB00502	LNEPOXFFQSENCJ-UHFFFAOYSA-N	Haloperidol	Direct-Cell	Haloperidol binds Sigma1 and Sigma2 receptors. SARS-CoV-2 Nsp6 protein interacts with the Sigma receptor, ORF9 interacts with sigma2 receptor.	Gordon, David E. et al. 2020. “A SARS-CoV-2 Protein Interaction Map Reveals Targets for Drug Repurposing.” Nature 583(7816): 459–68. http://www.nature.com/articles/s41586-020-2286-9 (November 16, 2020).	1	1	1	1
1	DB12598	MQQNFDZXWVTQEH-UHFFFAOYSA-N	Nafamostat	Direct-Cell	TMPRSS2 inhibitor	﻿Sonawane, Kailas et al. “Homology Modeling and Docking Studies of TMPRSS2 with Experimentally Known Inhibitors Camostat Mesylate, Nafamostat and Bromhexine Hydrochloride to Control SARS-Coronavirus-2.” https://doi.org/10.26434/chemrxiv.12162360.v1 (November 16, 2020).	1	1	1	1
1	DB09065	ZCIGNRJZKPOIKD-CQXVEOKZSA-N	Cobicistat	Direct-Cell	Cobicistat (Tybostâ„¢) is a mechanism-based inhibitor of cytochrome P450 (CYP) 3A enzymes that is indicated in the EU as a pharmacokinetic enhancer (i.e. booster) of the HIV-1 protease inhibitors (PIs) atazanavir and darunavir in adults. Covid has been shown to alter the hepatic cytochrome P450 metabolic machinery	﻿Deeks, Emma D. 2014. “Cobicistat: A Review of Its Use as a Pharmacokinetic Enhancer of Atazanavir and Darunavir in Patients with HIV-1 Infection.” Drugs 74(2): 195–206. http://link.springer.com/10.1007/s40265-013-0160-x (November 16, 2020); ﻿El-Ghiaty, Mahmoud A, Sherif M Shoieb, and Ayman O S El-Kadi. 2020. “Cytochrome P450-Mediated Drug Interactions in COVID-19 Patients: Current Findings and P…	1	0	1	0
1	DB09019	OJGDCBLYJGHCIH-UHFFFAOYSA-N	Bromhexine	Direct-Cell	Potent and selective TMPRSS2 protease inhibitor - prevent proteolytic activation and invasion by SAR-CoV and MERS	﻿Maggio, Roberto, and Giovanni U. Corsini. 2020. “Repurposing the Mucolytic Cough Suppressant and TMPRSS2 Protease Inhibitor Bromhexine for the Prevention and Management of SARS-CoV-2 Infection.” Elsevier Pharmacological Research 157. https://doi.org/10.1016/j.phrs.2020.104837 (November 16, 2020); ﻿Lucas, Jared M et al. 2014. “The Androgen-Regulated Protease TMPRSS2 Activates a Proteolytic Cascad…	1	0	1	0
1	DB06803	RJMUSRYZPJIFPJ-UHFFFAOYSA-N	Niclosamide	Direct-Cell	Uncoupling of oxidative phosphorylation, Inhibits ATP production	﻿Chen, Wei et al. 2018. “Niclosamide: Beyond an Antihelminthic Drug.” Cellular signalling 41: 89–96. http://www.ncbi.nlm.nih.gov/pubmed/28389414 (November 16, 2020).	1	0	1	0
1	DB01611	XXSMGPRMXLTPCZ-UHFFFAOYSA-N	Hydroxychloroquine	Direct-Cell	Alkalinisation of the intracellular phagolysosome, which prevents virion fusion and uncoating and viral spread.	﻿Vincent, Martin J et al. 2005. “Chloroquine Is a Potent Inhibitor of SARS Coronavirus Infection and Spread.” Virology Journal 2(1): 69. http://virologyj.biomedcentral.com/articles/10.1186/1743-422X-2-69 (November 16, 2020). ; ﻿Savarino, Andrea et al. 2003. “Effects of Chloroquine on Viral Infections: An Old Drug against Today’s Diseases?” The Lancet. Infectious diseases 3(11): 722–27. http://www…	1	1	1	1
1	DB00966	RMMXLENWKUUMAY-UHFFFAOYSA-N	Telmisartan	Direct-Cell	blocks the binding of angiotensin II to the AT1 receptor	FDA. FDA Label Telmisartan. https://www.accessdata.fda.gov/drugsatfda_docs/label/2009/020850s022s023lbl.pdf (November 16, 2020).	1	1	1	1
1	DB00746	UBQYURCVBFRUQT-UHFFFAOYSA-N	Deferoxamine	Drug-Cell/Virus	Based on depriving iron supply to the virus (drug is an iron chellator), promising as an adjuvant therapy. Inhibitor of ribonucleotide reductase 2 - involved in reverse transcription.	﻿Dalamaga, Maria, Irene Karampela, and Christos S Mantzoros. 2020. “Commentary: Could Iron Chelators Prove to Be Useful as an Adjunct to COVID-19 Treatment Regimens?” https://doi.org/10.1016/j.metabol.2020.154260 (November 16, 2020). ; ﻿Liu, Wei, Shuping Zhang, Sergei Nekhai, and Sijin Liu. “Depriving Iron Supply to the Virus Represents a Promising Adjuvant Therapeutic Against Viral Survival.” ht…	1	1	1	1
1	DB00678	PSIFNNKUMBGKDQ-UHFFFAOYSA-N	Losartan	Direct-Cell	AT1R antagonists, leads to upregulation of ACE2, which in SARS-COV-1 studies showed protection from SARS development.	Gurwitz, David. 2020. “Angiotensin Receptor Blockers as Tentative SARS‐CoV‐2 Therapeutics.” Drug Development Research 81(5): 537–40. https://onlinelibrary.wiley.com/doi/abs/10.1002/ddr.21656 (November 16, 2020).	1	1	1	1
1	DB00613	OVCDSSHSILBFBN-UHFFFAOYSA-N	Amodiaquine	Direct-Cell/Symptomatic	anti-inflammatory activity, NF-ÎºB (nuclear Factor kappa B)-coronavirus effect and chloroquine-like endocytosis inhibition mechanism. Artesunate is thought to inhibit IL-1Î², IL-6 and IL-8 production through inhibition of the NF-ÎºB signal pathway and downregulation and viral protein synthesis, disrupting the early phase of viral replication.	﻿Uzun, Tuğçenur, and Orcun Toptas. 2020. “Artesunate: Could Be an Alternative Drug to Chloroquine in COVID-19 Treatment?” Chinese Medicine 15(1): 54. https://cmjournal.biomedcentral.com/articles/10.1186/s13020-020-00336-8 (November 16, 2020). ; ﻿Xu, H. et al. 2007. “Anti-Malarial Agent Artesunate Inhibits TNF- -Induced Production of Proinflammatory Cytokines via Inhibition of NF- B and PI3 Kinase…	1	1	1	1
1	DB00608	WHTVZRBIWZFKQO-UHFFFAOYSA-N	Chloroquine	Direct-Cell	Multiple mechanisms of action, e.g. inhibition of haem polymerase in malaria therapy	https://www.drugbank.ca/drugs/DB00608 ; ﻿Khuroo, Mohammad Sultan. 2020. “Chloroquine and Hydroxychloroquine in Coronavirus Disease 2019 (COVID-19). Facts, Fiction and the Hype: A Critical Appraisal.” International journal of antimicrobial agents 56(3): 106101. http://www.ncbi.nlm.nih.gov/pubmed/32687949 (November 16, 2020).	1	1	1	1
1	DB00507	YQNQNVDNTFHQSW-UHFFFAOYSA-N	Nitazoxanide	Direct-Cell?	inhibits hemagglutinin, stimules IFN. Inhibits viral replication	﻿Martins-Filho, Paulo Ricardo, José Antônio Barreto-Alves, and Ricardo Fakhouri. 2020. “Potential Role for Nitazoxanide in Treating SARS-CoV-2 Infection.” American Journal of Physiology-Lung Cellular and Molecular Physiology 319(1): L35–36. https://journals.physiology.org/doi/10.1152/ajplung.00170.2020 (November 16, 2020). ; ﻿Rossignol, Jean-François. 2014. “Nitazoxanide: A First-in-Class Broad-S…	1	1	1	1
1	DB00477	ZPEIMTDSQAKGNT-UHFFFAOYSA-N	Chlorpromazine	Direct-Cell	Produces its antipsychotic effect by the post-synaptic blockade at the D2 receptors in the mesolimbic pathway. Research studies have shown that several psychotropic drugs inhibit in vitro viral replication of the coronaviruses MERS-CoV and SARS-CoV-1 (inhibit virus replication)	﻿Stip, Emmanuel. 2020. “Psychiatry and COVID-19: The Role of Chlorpromazine.” Canadian journal of psychiatry. Revue canadienne de psychiatrie 65(10): 739–40. http://journals.sagepub.com/doi/10.1177/0706743720934997 (November 16, 2020). ; ﻿Mann, Sukhmanjeet Kaur, and Raman Marwaha. 2020. StatPearls Chlorpromazine. StatPearls Publishing. http://www.ncbi.nlm.nih.gov/pubmed/31971720 (November 16, 202…	1	1	1	1
1	DB00207	MQTOSJVFKKJCRP-BICOPXKESA-N	Azithromycin	Direct-Cell + Immunostimulation	inhibits protein synthesis as it binds to the 50S subunit of the bacterial ribosome	Parnham, Michael J et al. 2014. “Azithromycin: Mechanisms of Action and Their Relevance for Clinical Applications.” Pharmacology & therapeutics 143(2): 225–45. http://www.ncbi.nlm.nih.gov/pubmed/24631273 (November 16, 2020).	1	0	1	0
1	DB00177	ACWBQPMHZXGDFX-QFIPXVFZSA-N	Valsartan	Direct-Cell	blocks the effects of angiotensin II by selectively blocking the binding of angiotensin II to the AT1 receptor	https://www.drugbank.ca/drugs/DB00177	1	1	1	1
1	DB08889	BLMPQMFVWMYDKT-NZTKNTHTSA-N	Carfilzomib	Direct-Cell	26S proteasome inhibitor	﻿Harrison, Charlotte. 2020. “Coronavirus Puts Drug Repurposing on the Fast Track.” Nature Biotechnology 38(4): 379–81. http://www.nature.com/articles/d41587-020-00003-1 (November 16, 2020). ; ﻿Wang, Junmei. 2020. “Fast Identification of Possible Drug Treatment of Coronavirus Disease -19 (COVID-19) Through Computational Drug Repurposing Study.” https://chemrxiv.org/articles/Fast_Identification_of_…	1	0	1	0
1	DB04865	HYFHYPWGAURHIV-JFIAXGOJSA-N	Omacetaxine mepesuccinate	Direct-Cell	Inhibit viral replicaiton - binds to the 80S ribosome and inhibits viral protein synthesis by interfering with chain elongation	Andersen, Petter I et al. 2019. “Novel Antiviral Activities of Obatoclax, Emetine, Niclosamide, Brequinar, and Homoharringtonine.” Viruses 11(10). http://www.ncbi.nlm.nih.gov/pubmed/31635418 (November 16, 2020).	1	1	1	1
1	DB06816	QMHSXPLYMTVAMK-UHFFFAOYSA-N	Pyrvinium	Direct-Cell	inhibits unfolded protein response, Indirect-effective against other COVs	Ishii, Isao, Yasuo Harada, and Tadashi Kasahara. 2012. “Reprofiling a Classical Anthelmintic, Pyrvinium Pamoate, as an Anti-Cancer Drug Targeting Mitochondrial Respiration.” Frontiers in oncology 2: 137. http://www.ncbi.nlm.nih.gov/pubmed/23061049 (November 16, 2020).	1	0	1	0
0	DB11430	GAOZTHIDHYLHMS-KEOBGNEYSA-N	Monensin sodium	Direct-Cell/questionable	An antiprotozoal agent produced by Streptomyces cinnamonensis. Sodium and proton selective ionophore	National Center for Biotechnology Information. "PubChem Compound Summary for CID 23667299, Monensin sodium" PubChem, https://pubchem.ncbi.nlm.nih.gov/compound/Monensin-sodium. Accessed 16 November, 2020.	1	0	1	0
0	DB11651	JOGKUKXHTYWRGZ-UHFFFAOYSA-N	Dactolisib	Symptomatic-Cell	inhibited the formation of virus infection-induced cytopathic effect - PI3K-mTOR inhibitor.	Campbell, Grant R et al. 2018. “Induction of Autophagy by PI3K/MTOR and PI3K/MTOR/BRD4 Inhibitors Suppresses HIV-1 Replication.” https://www.ncbi.nlm.nih.gov/pmc/articles/PMC5912471/pdf/zbc5808.pdf (November 16, 2020).	1	1	1	1
0	DB11720	PVHLMTREZMEJCG-GDTLVBQBSA-N	Angiotensin 1-7	Direct-Cell/Symptomatic?	Pharmaceutical of the human peptide Angiotensin 1-7. ANG1-7 normally produced by ACE2 (from ANGII conversion). SARS-COV-2 binding ACE2 reduces ANG1-7 production. Causing loss of wt functions in maintaining barrier function in lung and reducign inflammation.	Twig Interactive, LLC. http://www.twiginteractive.com. “Programs - Constant Therapeutics.” http://www.constanttherapeutics.com/programs/ (November 16, 2020).	1	1	1	1
0	DB13393	AUVVAXYIELKVAI-CKBKHPSWSA-N	Emetine	Direct-Cell	Emetine inhibits protein synthesis in eukaryotic (but not prokaryotic) cells by irreversibly blocking ribosome movement along the mRNA strand and inhibits DNA replication in the early S phase of the cell cycle. "We observed emetine at around 0.5 Î¼M may effectively inhibit SARS-CoV-2 virus replication"	National Center for Biotechnology Information. "PubChem Compound Summary for CID 10219, Emetine" PubChem, https://pubchem.ncbi.nlm.nih.gov/compound/Emetine. Accessed 16 November, 2020. ; ﻿Choy, Ka-Tim et al. 2020. “Remdesivir, Lopinavir, Emetine, and Homoharringtonine Inhibit SARS-CoV-2 Replication in Vitro.” Antiviral Research 178: 104786. https://www.sciencedirect.com/science/article/pii/S01663…	1	1	1	1
0	DB13729	XASIMHXSUQUHLV-UHFFFAOYSA-N	Camostat mesylate	Direct-Cell	Serine protease inhibitor	﻿Gibo, Junya et al. 2005. “Camostat Mesilate Attenuates Pancreatic Fibrosis via Inhibition of Monocytes and Pancreatic Stellate Cells Activity.” Laboratory investigation; a journal of technical methods and pathology 85(1): 75–89. http://www.ncbi.nlm.nih.gov/pubmed/15531908 (November 16, 2020). ; ﻿ClinicalTrials.gov. “The Impact of Camostat Mesilate on COVID-19 Infection - Full Text View - Clinica…	1	1	1	1
1	DB00688	RTGDFNSFWBGLEC-SYZQJQIISA-N	Mycophenolate mofetil	Symptomatic, questionable	Mycophenolate mofetil (MMF, CellCept) is a prodrug of mycophenolic acid (MPA), an inhibitor of inosine-5'-monophosphate dehydrogenase. MPA depletes guanosine nucleotides preferentially in T and B lymphocytes and inhibits their proliferation, thereby suppressing cell-mediated immune responses and antibody formation.	Allison, A C. 2005. “Mechanisms of Action of Mycophenolate Mofetil.” Lupus 14 Suppl 1: s2-8. http://www.ncbi.nlm.nih.gov/pubmed/15803924 (November 16, 2020).	0	0	1	1
1	DB01097	VHOGYURTWQBHIL-UHFFFAOYSA-N	Leflunomide	Symptomatic	Leflunomide is an immunomodulatory drug that may exert its effects by inhibiting the mitochondrial enzyme dihydroorotate dehydrogenase (DHODH), which plays a key role in the de novo synthesis of the pyrimidine ribonucleotide uridine monophosphate (rUMP)	Fox, R I et al. 1999. “Mechanism of Action for Leflunomide in Rheumatoid Arthritis.” Clinical immunology (Orlando, Fla.) 93(3): 198–208. http://www.ncbi.nlm.nih.gov/pubmed/10600330 (November 16, 2020).	0	0	1	0
1	DB08868	KKGQTZUTZRNORY-UHFFFAOYSA-N	Fingolimod	Symptomatic	Drug resembles the lipid S1P, and acts as a functional antagonist of S1P1 receptors in the lymph node T cells. Bound S1P1 receptors are internalized and the lymph node T cells sequestered. Decreased pulmonaryT lymphocytes is an approach to attenuate uncontrolled immunopathogenesis.	Lythgoe, Mark P, and Paul Middleton. 2020. “Ongoing Clinical Trials for the Management of the COVID-19 Pandemic.” Trends in pharmacological sciences 41(6): 363–82. http://www.ncbi.nlm.nih.gov/pubmed/32291112 (November 16, 2020).	0	0	1	0
1	DB04951	ISWRGOKTTBVCFA-UHFFFAOYSA-N	Pirfenidone	Symptomatic	anti-inflammatory and antifibrotic effects. Antifibrotic mechanism of pirfenidone is associated with its inhibition of both production and activity of TGF-Î²	Cho, Monique E, and Jeffrey B Kopp. 2010. “Pirfenidone: An Anti-Fibrotic Therapy for Progressive Kidney Disease.” Expert opinion on investigational drugs 19(2): 275–83. http://www.ncbi.nlm.nih.gov/pubmed/20050822 (November 16, 2020).	0	0	1	0
1	DB01024	HPNSFSBZBAHARI-RUDMXATFSA-N	Mycophenolic acid	Symptomatic	prevents de novo GTP synthesis --> cytostatic for lymphocytes --> immunosuppressant	https://www.drugbank.ca/drugs/DB01024	0	0	1	0
1	DB00927	XUFQPHANEAPEMJ-UHFFFAOYSA-N	Famotidine	Immune/Symptomatic	competitive histamine H-receptor antagonist	﻿Hogan, Reed B et al. 2020. “Dual-Histamine Receptor Blockade with Cetirizine - Famotidine Reduces Pulmonary Symptoms in COVID-19 Patients.” medRxiv: 2020.06.30.20137752. https://www.medrxiv.org/content/10.1101/2020.06.30.20137752v2 (November 16, 2020). ; ﻿Nguyen, Kim, Graham D. Dersnah, and Rajni Ahlawat. 2020. StatPearls Famotidine. StatPearls Publishing. http://www.ncbi.nlm.nih.gov/pubmed/3052…	0	0	1	0
1	DB01396	WDJUZGPOPHTGOT-XUDUSOBPSA-N	Digitoxin	Symptomatic	Inhibition of cytokine storm by inhibition of proinflammatory TNFa/NFkB pathway	Pollard, Harvey B, Bette S Pollard, and John R Pollard. “Classical Drug Digitoxin Inhibits Influenza Cytokine Storm, with Implications for COVID-19 Therapy.” https://doi.org/10.1101/2020.04.09.034983 (November 16, 2020).	0	0	1	1
1	DB00788	CMWTZPSULFXXJA-VIFPVBQESA-N	Naproxen	Symptomatic	Anti-inflammatory non-steroidal	N/A	0	0	1	1
1	DB08954	UYNVMODNBIQBMV-UHFFFAOYSA-N	Ifenprodil	Immune/Symptomatic	The activation of T cells and cytokine release can be blocked in vitro by the addition of Ifenprodil. As such it could be a potent anti-inflammatory agent	https://www.drugbank.ca/drugs/DB08954 ; ﻿ClinicalTrials.gov. “Safety and Efficacy of NP-120 (Ifenprodil) for the Treatment of Hospitalized Patient With Confirmed COVID-19 Disease - Full Text View - ClinicalTrials.Gov.” https://clinicaltrials.gov/ct2/show/NCT04382924 (November 16, 2020).	0	0	1	0
1	DB07615	NZHGWWWHIYHZNX-CSKARUKUSA-N	Tranilast	Symptomatic	Its thought that the inhibition of cell proliferation involves the down-regulation of chemokine production by mast cells and the inhibition of matrix metalloproteinase (MMP) secretion	Rogosnitzky, Moshe, Rachel Danks, and Elena Kardash. 2012. “Therapeutic Potential of Tranilast, an Anti-Allergy Drug, in Proliferative Disorders.” Anticancer Research 32(2012): 2471–78. http://ar.iiarjournals.org/content/32/7/2471.full.pdf (November 16, 2020).	0	0	1	0
1	DB01072	AXRYRYVKAWYZBR-GASGPIRDSA-N	Atazanavir	Direct-Virus/Immune	ATV is an azapeptide inhibitor of the HIV-1 protease	﻿Fintelman-Rodrigues, Natalia et al. “Atazanavir Inhibits SARS-CoV-2 Replication and pro-Inflammatory Cytokine Production.” https://doi.org/10.1101/2020.04.04.020925 (November 16, 2020). ; ﻿Rivas, Pablo et al. 2009. “Role of Atazanavir in the Treatment of HIV Infection.” Therapeutics and clinical risk management 5(1): 99–116. http://www.ncbi.nlm.nih.gov/pubmed/19436623 (November 16, 2020).	0	0	1	0
1	DB00328	CGIGDMFJXJATDK-UHFFFAOYSA-N	Indomethacin	Symptomatic	NSAID, COX1/2 inhibitor (COX metabolites are active against RNA viruses), blocking VIRAL RNA synthesis.	Amici, Carla et al. 2015. “Inhibition of Viral Protein Translation by Indomethacin in Vesicular Stomatitis Virus Infection: Role of EIF2α Kinase PKR.” Cellular Microbiology 17(9): 1391–1404. http://doi.wiley.com/10.1111/cmi.12446 (November 16, 2020).	0	0	1	1
1	DB08877	HFNKQEVNSGCOJV-OAHLLOKOSA-N	Ruxolitinib	Symptomatic	selective inhibitor of JAK1 and JAK2	Harrison, Claire, and Alessandro M Vannucchi. 2012. “Ruxolitinib: A Potent and Selective Janus Kinase 1 and 2 Inhibitor in Patients with Myelofibrosis. An Update for Clinicians.” Therapeutic advances in hematology 3(6): 341–54. http://www.ncbi.nlm.nih.gov/pubmed/23606937 (November 16, 2020).	0	0	1	0
1	DB01234	UREBDLICKHMUKA-CXSFZGCWSA-N	Dexamethasone	Symptomatic	Corticosteroid which decreases leukocyte migration to sites of inflammation and binds to the glucocorticoid receptor, mediating changes in gene expression	https://www.drugbank.ca/drugs/DB01234	0	0	1	1
1	DB01041	UEJJHQNACJXSKW-UHFFFAOYSA-N	Thalidomide	Immune/Symptomatic	Inhibit cytokine surge ( speed up the degradation of messenger RNA in blood cells - reduce tumor necrosis factor-Î± (TNFÎ±)) and regulate immune functions - avoid organ injury by cytokine storm. Also thalidomide shown to activate T cell receptors and T cells to enhance immune functions ( by increased secretion of interleukins, IL-12, activating natural killer cells)- reduce secondary bacterialinf…	﻿Viveiros Rosa, Sandro G, and Wilson C Santos. “Clinical Trials on Drug Repositioning for COVID-19 Treatment.” https://doi.org/10.26633/RPSP.2020.40 (November 16, 2020). ; ﻿Chen, Chengshui et al. 2020. “Thalidomide Combined with Low‐dose Short‐term Glucocorticoid in the Treatment of Critical Coronavirus Disease 2019.” Clinical and Translational Medicine 10(2). https://onlinelibrary.wiley.com/doi/…	0	0	1	1
1	DB00959	VHRSUDSXCMQTMA-PJHHCJLFSA-N	Methylprednisolone	Symptomatic	Methylprednisolone binds to and activates specific nuclear receptors, resulting in altered gene expression and inhibition of proinflammatory cytokine production	National Center for Biotechnology Information. "PubChem Compound Summary for CID 6741, Methylprednisolone" PubChem, https://pubchem.ncbi.nlm.nih.gov/compound/Methylprednisolone. Accessed 16 November, 2020.	0	0	1	1
1	DB00877	QFJCIRLUMZQUOT-HPLJOQBZSA-N	Sirolimus	Symptomatic	Suppresses interleukin-driven T-cell proliferation	Sehgal, S N. 2003. “Sirolimus: Its Discovery, Biological Properties, and Mechanism of Action.” Transplantation proceedings 35(3 Suppl): 7S-14S. http://www.ncbi.nlm.nih.gov/pubmed/12742462 (November 16, 2020).	0	0	1	1
0	DB11697	HWXVIOGONBBTBY-ONEGZZNKSA-N	Pacritinib	Symptomatic	selective inhibitor of JAK2 and FLT3	Singer, Jack W et al. 2016. “Comprehensive Kinase Profile of Pacritinib, a Nonmyelosuppressive Janus Kinase 2 Inhibitor.” Journal of experimental pharmacology 8: 11–19. http://www.ncbi.nlm.nih.gov/pubmed/27574472 (November 16, 2020).	0	0	1	0
0	DB11817	XUZMWHLSFXCVMG-UHFFFAOYSA-N	Baricitinib	Immune/Symptomatic	Baricitinib is a synthetic small-molecule drug, which modulates cytokine signaling by targeting the JAK/STAT pathway involved in inflammatory response	Kawalec, Paweł et al. 2019. “New Alternative in the Treatment of Rheumatoid Arthritis: Clinical Utility of Baricitinib.” Therapeutics and clinical risk management 15: 275–84. http://www.ncbi.nlm.nih.gov/pubmed/30858707 (November 16, 2020).	0	0	1	0
0	DB11952	SJVQHLPISAIATJ-ZDUSSCGKSA-N	Duvelisib	Symptomatic	inhibits activation of PI3K mediated signalling pathways, suppress aberrant overactviation of innate immune system in SARS-CoV-2 patients. Reducing lung inflammation, limit viral persistance and improve patient outcomes.	ClinicalTrials.gov. “Duvelisib to Combat COVID-19 - Full Text View - ClinicalTrials.Gov.” https://clinicaltrials.gov/ct2/show/NCT04372602 (November 16, 2020).	0	0	1	0
0	DB12580	CAVRKWRKTNINFF-UHFFFAOYSA-N	Tradipitant	Symptomatic	neurokinin-1 receptor (NK-1R) antagonist	“Tradipitant - Vanda Pharmaceuticals - AdisInsight.” https://adisinsight.springer.com/drugs/800028927 (November 16, 2020).	0	0	1	0
1	DB00091	PMATZTZNYRCHOR-CGLBZJNRSA-N	Cyclosporine	Symptomatic	T cell IL2 production	﻿Matsuda, S, and S Koyasu. 2000. “Mechanisms of Action of Cyclosporine.” Immunopharmacology 47(2–3): 119–25. http://www.ncbi.nlm.nih.gov/pubmed/10878286 (November 16, 2020).	0	0	1	1
