# Supplementary material for: Network machine learning maps phytochemically rich “Hyperfoods” to fight COVID-19
Source: Hum Genomics. 2021 Jan 2;15:1. doi: 10.1186/s40246-020-00297-x (PMC7775839; doi:10.1186/s40246-020-00297-x)
Supplement: Supplementary file 8 — Additional file 8. Foods and compound concentrations. [file 40246_2020_297_MOESM8_ESM.xlsx]

## Sheet: HyperFoods and compounds
Scientific name	Common Name	Enrichment Score	Phytochemical Profile
Ribes nigrum'	Blackcurrant'	28.2215	alpha-tocopherol 1|arachidonic acid 1|catechol 1|cinnamaldehyde 1|coumarin 1|kaempferol 2.6022|quercetin 3.4186|quercetin 3-rutinoside 3.5671|myricetin 3.6722|n-butanoate 1|daidzein 1.4557|genistein 1.4557|procyanidin b2 3.0499|selenomethionine 1|trans-resveratrol 1|trehalose 1'
Brassica oleracea'	Broccoli|Brussel sprouts|Cabbage|Cauliflower|Common cabbage|Kohlrabi|Savoy cabbage|White cabbage'	25.6809	1-isothiocyanato-2-phenylethane 1|1h-indole-3-methanol 1|alpha-tocopherol 1|apigenin 1.3249|arachidonic acid 1|catechol 1|cinnamaldehyde 1|coumarin 1|kaempferol 2.2445|luteolin 3.5704|galangin 1|gallic acid 1|quercetin 1.6977|quercetin 3-rutinoside 2.6014|myricetin 1.2419|n-butanoate 1|selenomethionine 1|trans-resveratrol 1|trehalose 1'
Vaccinium'	Vaccinium (Blueberry, Cranberry, Huckleberry)'	25.5481	alpha-tocopherol 1|apigenin 1.3027|arachidonic acid 1|epigallocatechin 3-gallate 1.8383|catechol 1|cinnamaldehyde 1|coumarin 1|kaempferol 1.8212|luteolin 1.4557|quercetin 3.0606|quercetin 3-rutinoside 2.3596|myricetin 2.328|procyanidin b2 3.3819|selenomethionine 1|trans-resveratrol 1|trehalose 1'
Phaseolus vulgaris'	Common bean|Green bean|Yellow wax bean'	24.6299	aesculetin 1|alpha-tocopherol 1|apigenin 1.6931|arachidonic acid 1|epigallocatechin 3-gallate 1.4055|catechol 1|cinnamaldehyde 1|coumarin 1|kaempferol 2.3847|luteolin 1.4654|gallic acid 1|quercetin 2.1282|myricetin 1.4166|n-butanoate 1|genistein 1.0668|biochanin-a 1.0668|procyanidin b2 1.0027|selenomethionine 1|trans-resveratrol 1|trehalose 1'
Malus pumila'	Apple'	24.5834	alpha-tocopherol 1|apigenin 1.2394|arachidonic acid 1|epigallocatechin 3-gallate 1.5825|catechol 1|cinnamaldehyde 1|coumarin 1|kaempferol 1.2525|luteolin 1.2713|galangin 1|gallic acid 1|quercetin 3.0229|quercetin 3-rutinoside 2.3833|myricetin 1.1419|n-butanoate 1|procyanidin b2 1.6895|selenomethionine 1|trans-resveratrol 1|trehalose 1'
Fragaria X'	Strawberry'	24.2049	alpha-tocopherol 1|apigenin 1.2448|arachidonic acid 1|epigallocatechin 3-gallate 1.6337|catechol 1|cinnamaldehyde 1|coumarin 1|kaempferol 2.8167|luteolin 1.2748|gallic acid 1|quercetin 2.4808|myricetin 1.2192|naringin 1.3423|n-butanoate 1|procyanidin b2 2.1925|selenomethionine 1|trans-resveratrol 1|trehalose 1'
Rubus'	Rubus (Blackberry, Raspberry)'	23.4542	alpha-tocopherol 1|arachidonic acid 1|epigallocatechin 3-gallate 1.5134|catechol 1|cinnamaldehyde 1|coumarin 1|kaempferol 3.1407|gallic acid 1|quercetin 3.6427|quercetin 3-rutinoside 2.2572|myricetin 1.2715|n-butanoate 1|procyanidin b2 1.6287|selenomethionine 1|trans-resveratrol 1|trehalose 1'
Citrus sinensis'	Sweet orange'	22.547	alpha-tocopherol 1|apigenin 1.4055|arachidonic acid 1|catechol 1|chrysin 1|cinnamaldehyde 1|coumarin 1|kaempferol 1.3206|luteolin 1.3991|galangin 1|quercetin 1.6918|myricetin 1.3679|naringin 2.3622|n-butanoate 1|nobiletin 1|osthol 1|selenomethionine 1|trans-resveratrol 1|trehalose 1'
Ceratonia siliqua'	Carob'	22.3177	alpha-tocopherol 1|epigallocatechin 3-gallate 4.5884|catechol 1|cinnamaldehyde 1|coumarin 1|kaempferol 1.8058|gallic acid 1|quercetin 4.1535|myricetin 2.7699|n-butanoate 1|selenomethionine 1|trans-resveratrol 1|trehalose 1'
Allium cepa'	Garden onion'	22.1444	alpha-tocopherol 1|apigenin 1.3923|epigallocatechin 3-gallate 1.3423|catechol 1|cinnamaldehyde 1|coumarin 1|kaempferol 1.6389|di-2-propenyl sulfide 1|luteolin 1.3255|gallic acid 1|quercetin 5.0259|myricetin 1.4195|n-butanoate 1|selenomethionine 1|trans-resveratrol 1|trehalose 1'
Lactuca sativa'	Lettuce|Romaine lettuce'	20.9617	alpha-tocopherol 1|apigenin 1.1692|arachidonic acid 1|catechol 1|cinnamaldehyde 1|coumarin 1|kaempferol 2.1673|luteolin 2.0889|gallic acid 1|quercetin 2.4403|quercetin 3-rutinoside 1.9063|myricetin 1.1897|n-butanoate 1|selenomethionine 1|trans-resveratrol 1|trehalose 1'
Allium sativum'	Garlic|Soft-necked garlic'	20.9099	alpha-tocopherol 1|arachidonic acid 1|catechol 1|cinnamaldehyde 1|coumarin 1|kaempferol 1.0788|di-2-propenyl sulfide 1|di-2-propenyl trisulfide 1|gallic acid 1|quercetin 1.4439|myricetin 1.4174|n-butanoate 1|daidzein 1.5348|genistein 2.1383|biochanin-a 1.2968|selenomethionine 1|trans-resveratrol 1|trehalose 1'
Prunus domestica'	European plum'	20.8146	alpha-tocopherol 1|arachidonic acid 1|catechol 1|cinnamaldehyde 1|coumarin 1|kaempferol 2.135|quercetin 3.0138|quercetin 3-rutinoside 1.503|myricetin 2.9064|n-butanoate 1|procyanidin b2 2.2564|selenomethionine 1|trans-resveratrol 1|trehalose 1'
Citrus limon'	Lemon'	20.6622	alpha-tocopherol 1|arachidonic acid 1|catechol 1|cinnamaldehyde 1|coumarin 1|kaempferol 1.6931|luteolin 2.7411|galangin 1|quercetin 1.5348|linonin 1|myricetin 1.6931|n-butanoate 1|nobiletin 1|osthol 1|selenomethionine 1|trans-resveratrol 1|trehalose 1'
Petroselinum crispum'	Parsley'	20.6449	alpha-tocopherol 1|apigenin 2.0915|arachidonic acid 1|catechol 1|cinnamaldehyde 1|coumarin 1|kaempferol 1.5281|luteolin 1.4645|galangin 1|gallic acid 1|quercetin 1.3991|myricetin 2.1617|n-butanoate 1|osthol 1|selenomethionine 1|trans-resveratrol 1|trehalose 1'
Vitis vinifera'	Common grape'	20.5185	alpha-tocopherol 1|apigenin 1.3027|epigallocatechin 3-gallate 1.2877|catechol 1|cinnamaldehyde 1|coumarin 1|kaempferol 1.8294|luteolin 1.3696|gallic acid 1|quercetin 1.899|myricetin 1.3989|n-butanoate 1|procyanidin b2 2.4311|selenomethionine 1|trans-resveratrol 1|trehalose 1'
Pyrus communis'	Pear'	20.0992	alpha-tocopherol 1|arachidonic acid 1|epigallocatechin 3-gallate 1.5909|catechol 1|cinnamaldehyde 1|coumarin 1|gallic acid 1|quercetin 4.091|quercetin 3-rutinoside 2.2668|n-butanoate 1|procyanidin b2 2.1504|selenomethionine 1|trans-resveratrol 1|trehalose 1'
Prunus dulcis'	Almond'	19.682	alpha-tocopherol 1|arachidonic acid 1|epigallocatechin 3-gallate 1.9701|catechol 1|cinnamaldehyde 1|coumarin 1|kaempferol 2.644|quercetin 2.1643|n-butanoate 1|genistein 1.5348|procyanidin b2 2.3687|selenomethionine 1|trans-resveratrol 1|trehalose 1'
Prunus'	Prunus (Cherry, Plum)'	19.4365	alpha-tocopherol 1|arachidonic acid 1|epigallocatechin 3-gallate 1.6293|catechol 1|cinnamaldehyde 1|coumarin 1|quercetin 2.7859|quercetin 3-rutinoside 2.4452|n-butanoate 1|genistein 1.4557|procyanidin b2 2.1203|selenomethionine 1|trans-resveratrol 1|trehalose 1'
Prunus avium'	Sweet cherry'	19.3065	alpha-tocopherol 1|epigallocatechin 3-gallate 1.448|catechol 1|cinnamaldehyde 1|coumarin 1|kaempferol 1.8626|quercetin 1.9435|quercetin 3-rutinoside 2.1081|myricetin 1.3136|n-butanoate 1|procyanidin b2 2.6306|selenomethionine 1|trans-resveratrol 1|trehalose 1'
Prunus armeniaca'	Apricot'	18.8144	alpha-tocopherol 1|arachidonic acid 1|catechol 1|cinnamaldehyde 1|coumarin 1|kaempferol 2.2548|quercetin 2.9701|quercetin 3-rutinoside 2.4051|n-butanoate 1|procyanidin b2 2.1844|selenomethionine 1|trans-resveratrol 1|trehalose 1'
Daucus carota'	Carrot|Wild carrot'	18.6174	aesculetin 1|alpha-tocopherol 1|arachidonic acid 1|catechol 1|chrysin 1|cinnamaldehyde 1|coumarin 1|kaempferol 1.5023|luteolin 1.4055|gallic acid 1|quercetin 1.389|myricetin 1.3206|n-butanoate 1|osthol 1|selenomethionine 1|trans-resveratrol 1|trehalose 1'
Pistacia vera'	Pistachio'	18.5624	alpha-tocopherol 1|arachidonic acid 1|epigallocatechin 3-gallate 1.7026|catechol 1|cinnamaldehyde 1|coumarin 1|quercetin 1.6252|n-butanoate 1|daidzein 1.5507|genistein 1.5596|procyanidin b2 3.1243|selenomethionine 1|trans-resveratrol 1|trehalose 1'
Ipomoea batatas'	Sweet potato'	18.3428	alpha-tocopherol 1|apigenin 1.4973|arachidonic acid 1|catechol 1|cinnamaldehyde 1|coumarin 1|kaempferol 1.4766|luteolin 1.5035|quercetin 1.7681|myricetin 1.5625|n-butanoate 1|genistein 1.5348|selenomethionine 1|trans-resveratrol 1|trehalose 1'
Glycine max'	Soy bean'	18.1417	alpha-tocopherol 1|arachidonic acid 1|catechol 1|cinnamaldehyde 1|coumarin 1|kaempferol 1.3331|fisetin 1|gallic acid 1|quercetin 1.0096|legumelin 1|n-butanoate 1|daidzein 1.9514|genistein 1.8476|selenomethionine 1|trans-resveratrol 1|trehalose 1'
Vaccinium macrocarpon'	American cranberry'	18.0912	alpha-tocopherol 1|epigallocatechin 3-gallate 2.0717|catechol 1|cinnamaldehyde 1|coumarin 1|kaempferol 1.599|quercetin 2.4483|myricetin 1.7908|n-butanoate 1|procyanidin b2 2.1814|selenomethionine 1|trans-resveratrol 1|trehalose 1'
Mangifera indica'	Mango'	17.8895	alpha-tocopherol 1|apigenin 1.0032|arachidonic acid 1|catechol 1|cinnamaldehyde 1|coumarin 1|kaempferol 1.7732|luteolin 1.0064|gallic acid 1|myricetin 1.9555|mangiferol 1|n-butanoate 1|procyanidin b2 1.1512|selenomethionine 1|trans-resveratrol 1|trehalose 1'
Rumex'	Dock'	17.8588	alpha-tocopherol 1|catechol 1|cinnamaldehyde 1|coumarin 1|kaempferol 2.4609|emodin 1|quercetin 4.357|myricetin 2.0409|n-butanoate 1|selenomethionine 1|trans-resveratrol 1|trehalose 1'
Solanum lycopersicum'	Cherry tomato|Garden tomato|Garden tomato (var.)'	17.8109	alpha-tocopherol 1|apigenin 1.2635|arachidonic acid 1|catechol 1|cinnamaldehyde 1|coumarin 1|kaempferol 2.2641|luteolin 1.2748|gallic acid 1|quercetin 1.7718|myricetin 1.2367|n-butanoate 1|selenomethionine 1|trans-resveratrol 1|trehalose 1'
Vicia faba'	Broad bean'	17.7561	alpha-tocopherol 1|epigallocatechin 3-gallate 3.3395|catechol 1|cinnamaldehyde 1|coumarin 1|fabatin 1|quercetin 1.4964|myricetin 1.6073|n-butanoate 1|procyanidin b2 2.3129|selenomethionine 1|trans-resveratrol 1|trehalose 1'
Prunus persica'	Peach'	17.6341	alpha-tocopherol 1|arachidonic acid 1|epigallocatechin 3-gallate 1.5693|catechol 1|cinnamaldehyde 1|coumarin 1|kaempferol 1.4867|quercetin 1.9401|quercetin 3-rutinoside 2.049|n-butanoate 1|procyanidin b2 1.5891|selenomethionine 1|trans-resveratrol 1|trehalose 1'
Musa acuminata'	Banana'	17.3397	alpha-tocopherol 1|arachidonic acid 1|epigallocatechin 3-gallate 1.3027|catechol 1|cinnamaldehyde 1|coumarin 1|kaempferol 1.558|gallic acid 1|quercetin 1.3858|myricetin 1.2748|n-butanoate 1|procyanidin b2 1.8183|selenomethionine 1|trans-resveratrol 1|trehalose 1'
Brassica rapa'	Chinese cabbage|Turnip'	17.2541	alpha-tocopherol 1|apigenin 1.3243|arachidonic acid 1|catechol 1|cinnamaldehyde 1|coumarin 1|kaempferol 1.6165|luteolin 1.3701|gallic acid 1|quercetin 1.3269|myricetin 1.6163|n-butanoate 1|selenomethionine 1|trans-resveratrol 1|trehalose 1'
Capsicum annuum'	Green bell pepper|Italian sweet red pepper|Orange bell pepper|Pepper (C. annuum)|Pepper (C. frutescens)|Red bell pepper|Yellow bell pepper'	17.162	alpha-tocopherol 1|arachidonic acid 1|catechol 1|cinnamaldehyde 1|coumarin 1|kaempferol 1.341|dihydrocapsaicin 1|luteolin 1.5712|gallic acid 1|quercetin 1.8444|myricetin 1.4055|n-butanoate 1|selenomethionine 1|trans-resveratrol 1|trehalose 1'
Cichorium intybus'	Chicory'	17.1236	aesculetin 1|alpha-tocopherol 1|apigenin 1.8431|arachidonic acid 1|catechol 1|cinnamaldehyde 1|coumarin 1|kaempferol 1.7226|luteolin 1.7388|quercetin 1.8192|n-butanoate 1|selenomethionine 1|trans-resveratrol 1|trehalose 1'
Lens culinaris'	Lentils'	17.0168	alpha-tocopherol 1|arachidonic acid 1|catechol 1|cinnamaldehyde 1|coumarin 1|gallic acid 1|n-butanoate 1|daidzein 1.414|genistein 1.3552|biochanin-a 1.6109|procyanidin b2 2.6367|selenomethionine 1|trans-resveratrol 1|trehalose 1'
Sambucus nigra'	Black elderberry'	16.8968	alpha-tocopherol 1|catechol 1|cinnamaldehyde 1|coumarin 1|kaempferol 2.0821|quercetin 2.2564|quercetin 3-rutinoside 2.8838|n-butanoate 1|procyanidin b2 1.6745|selenomethionine 1|trans-resveratrol 1|trehalose 1'
Anethum graveolens'	Dill'	16.8878	aesculetin 1|alpha-tocopherol 1|arachidonic acid 1|catechol 1|cinnamaldehyde 1|coumarin 1|kaempferol 1.8486|gallic acid 1|quercetin 1.8363|myricetin 1.2029|n-butanoate 1|osthol 1|selenomethionine 1|trans-resveratrol 1|trehalose 1'
Apium graveolens'	Wild celery'	16.6183	alpha-tocopherol 1|apigenin 1.9061|arachidonic acid 1|catechol 1|cinnamaldehyde 1|coumarin 1|kaempferol 1.6931|luteolin 1.7044|quercetin 1.3147|n-butanoate 1|osthol 1|selenomethionine 1|trans-resveratrol 1|trehalose 1'
Eugenia uniflora'	Pitanga'	16.5076	alpha-tocopherol 1|catechol 1|cinnamaldehyde 1|coumarin 1|kaempferol 1.1209|quercetin 3.8744|myricetin 3.5123|n-butanoate 1|selenomethionine 1|trans-resveratrol 1|trehalose 1'
Prunus cerasus'	Sour cherry'	16.3484	alpha-tocopherol 1|catechol 1|chrysin 1|cinnamaldehyde 1|coumarin 1|kaempferol 1.8954|gallic acid 1|quercetin 2.4362|quercetin 3-rutinoside 2.0169|n-butanoate 1|selenomethionine 1|trans-resveratrol 1|trehalose 1'
Solanum tuberosum'	Potato'	16.3007	2-ethylpyrazine 1|alpha-tocopherol 1|apigenin 1.1178|arachidonic acid 1|catechol 1|cinnamaldehyde 1|coumarin 1|kaempferol 1.5481|gallic acid 1|quercetin 1.5777|myricetin 1.0572|n-butanoate 1|selenomethionine 1|trans-resveratrol 1|trehalose 1'
Ananas comosus'	Pineapple'	16.2936	alpha-tocopherol 1|apigenin 1.4055|arachidonic acid 1|catechol 1|cinnamaldehyde 1|coumarin 1|kaempferol 1.6931|luteolin 1.4557|quercetin 1.3696|myricetin 1.3696|n-butanoate 1|selenomethionine 1|trans-resveratrol 1|trehalose 1'
Capparis spinosa'	Capers'	16.2284	alpha-tocopherol 1|catechol 1|cinnamaldehyde 1|coumarin 1|kaempferol 2.4016|quercetin 4.0097|quercetin 3-rutinoside 1.817|n-butanoate 1|selenomethionine 1|trans-resveratrol 1|trehalose 1'
Spinacia oleracea'	Spinach'	16.2158	alpha-tocopherol 1|apigenin 1.4557|arachidonic acid 1|catechol 1|cinnamaldehyde 1|coumarin 1|kaempferol 1.3852|luteolin 1.4495|quercetin 1.5486|myricetin 1.3767|n-butanoate 1|selenomethionine 1|trans-resveratrol 1|trehalose 1'
Carica papaya'	Papaya'	16.192	alpha-tocopherol 1|apigenin 1.0032|arachidonic acid 1|catechol 1|cinnamaldehyde 1|coumarin 1|kaempferol 1.727|luteolin 1.0064|quercetin 1.6931|myricetin 1.7621|n-butanoate 1|selenomethionine 1|trans-resveratrol 1|trehalose 1'
Moringa oleifera'	Horseradish tree'	16.1738	alpha-tocopherol 1|catechol 1|cinnamaldehyde 1|coumarin 1|kaempferol 4.5835|quercetin 3.5903|n-butanoate 1|selenomethionine 1|trans-resveratrol 1|trehalose 1'
Juglans regia'	Common walnut'	16.0641	alpha-tocopherol 1|catechol 1|cinnamaldehyde 1|coumarin 1|gallic acid 1|n-butanoate 1|daidzein 1.5348|plumbagin 1|genistein 1.5348|procyanidin b2 2.9945|selenomethionine 1|trans-resveratrol 1|trehalose 1'
Cucumis sativus'	Cucumber'	16.0026	alpha-tocopherol 1|apigenin 1.5348|arachidonic acid 1|catechol 1|cinnamaldehyde 1|coumarin 1|kaempferol 1.5194|luteolin 1.4557|gallic acid 1|quercetin 1.4926|n-butanoate 1|selenomethionine 1|trans-resveratrol 1|trehalose 1'
Phoenix dactylifera'	Date'	15.7825	alpha-tocopherol 1|arachidonic acid 1|catechol 1|cinnamaldehyde 1|coumarin 1|gallic acid 1|quercetin 1.6722|n-butanoate 1|genistein 1.5348|procyanidin b2 2.5755|selenomethionine 1|trans-resveratrol 1|trehalose 1'
Laurus nobilis'	Sweet bay'	15.6416	alpha-tocopherol 1|artemorin 1|catechol 1|cinnamaldehyde 1|coumarin 1|kaempferol 1.9359|gallic acid 1|quercetin 1.7056|n-butanoate 1|nobiletin 1|parthenolide 1|selenomethionine 1|trans-resveratrol 1|trehalose 1'
Rosmarinus officinalis'	Rosemary'	15.5824	alpha-tocopherol 1|apigenin 1.6931|catechol 1|cinnamaldehyde 1|coumarin 1|luteolin 1.6931|gallic acid 1|naringin 3.1961|n-butanoate 1|selenomethionine 1|trans-resveratrol 1|trehalose 1'
Brassica napus'	Rape|Swede'	15.4559	alpha-tocopherol 1|apigenin 1.6931|arachidonic acid 1|catechol 1|cinnamaldehyde 1|coumarin 1|kaempferol 1.5348|quercetin 1.5348|myricetin 1.6931|n-butanoate 1|selenomethionine 1|trans-resveratrol 1|trehalose 1'
Vigna radiata'	Mung bean'	15.4403	alpha-tocopherol 1|arachidonic acid 1|catechol 1|cinnamaldehyde 1|coumarin 1|kaempferol 1.1008|quercetin 1.0471|n-butanoate 1|daidzein 1.4286|genistein 1.4584|biochanin-a 1.4055|selenomethionine 1|trans-resveratrol 1|trehalose 1'
Beta vulgaris'	Common beet|Red beetroot'	15.3705	alpha-tocopherol 1|arachidonic acid 1|catechol 1|cinnamaldehyde 1|coumarin 1|kaempferol 1.6026|luteolin 1.6931|quercetin 1.5373|myricetin 1.5374|n-butanoate 1|selenomethionine 1|trans-resveratrol 1|trehalose 1'
Tetragonia tetragonioides'	New Zealand spinach'	15.2331	alpha-tocopherol 1|catechol 1|cinnamaldehyde 1|coumarin 1|kaempferol 3.6101|quercetin 3.6231|n-butanoate 1|selenomethionine 1|trans-resveratrol 1|trehalose 1'
Allium ampeloprasum'	Wild leek'	15.0565	aesculetin 1|alpha-tocopherol 1|catechol 1|cinnamaldehyde 1|coumarin 1|kaempferol 1.9579|di-2-propenyl sulfide 1|quercetin 1.5638|myricetin 1.5348|n-butanoate 1|selenomethionine 1|trans-resveratrol 1|trehalose 1'
Brassica juncea'	Chinese mustard'	14.9307	1-isothiocyanato-2-phenylethane 1|alpha-tocopherol 1|catechol 1|cinnamaldehyde 1|coumarin 1|kaempferol 3.5884|quercetin 2.3423|n-butanoate 1|selenomethionine 1|trans-resveratrol 1|trehalose 1'
Allium schoenoprasum'	Chives'	14.8876	alpha-tocopherol 1|arachidonic acid 1|catechol 1|cinnamaldehyde 1|coumarin 1|kaempferol 2.4198|luteolin 1.6931|quercetin 1.7747|n-butanoate 1|selenomethionine 1|trans-resveratrol 1|trehalose 1'
Corylus avellana'	Common hazelnut'	14.8859	alpha-tocopherol 1|epigallocatechin 3-gallate 1.7729|catechol 1|cinnamaldehyde 1|coumarin 1|n-butanoate 1|daidzein 1.5348|genistein 1.1294|procyanidin b2 2.4488|selenomethionine 1|trans-resveratrol 1|trehalose 1'
Ribes uva-crispa'	Gooseberry'	14.8667	alpha-tocopherol 1|arachidonic acid 1|catechol 1|cinnamaldehyde 1|coumarin 1|kaempferol 1.6895|quercetin 1.8946|n-butanoate 1|procyanidin b2 2.2826|selenomethionine 1|trans-resveratrol 1|trehalose 1'
Olea europaea'	Olive'	14.6363	aesculetin 1|alpha-tocopherol 1|arachidonic acid 1|catechol 1|cinnamaldehyde 1|coumarin 1|luteolin 3.6363|gallic acid 1|n-butanoate 1|selenomethionine 1|trans-resveratrol 1|trehalose 1'
Medicago sativa'	Alfalfa'	14.6225	alpha-tocopherol 1|arachidonic acid 1|catechol 1|cinnamaldehyde 1|coumarin 1|quercetin 1.4359|n-butanoate 1|daidzein 1.3125|genistein 1.3392|biochanin-a 1.5348|selenomethionine 1|trans-resveratrol 1|trehalose 1'
Cucumis melo'	Muskmelon'	14.5244	alpha-tocopherol 1|arachidonic acid 1|epigallocatechin 3-gallate 1.2635|catechol 1|cinnamaldehyde 1|coumarin 1|kaempferol 1.5348|luteolin 1.4055|quercetin 1.3206|n-butanoate 1|selenomethionine 1|trans-resveratrol 1|trehalose 1'
Cicer arietinum'	Chickpea'	14.4598	alpha-tocopherol 1|arachidonic acid 1|catechol 1|cinnamaldehyde 1|coumarin 1|n-butanoate 1|daidzein 1.7087|genistein 1.8307|biochanin-a 1.9203|selenomethionine 1|trans-resveratrol 1|trehalose 1'
Carya illinoinensis'	Pecan nut'	14.2889	alpha-tocopherol 1|arachidonic acid 1|epigallocatechin 3-gallate 2.1172|catechol 1|cinnamaldehyde 1|coumarin 1|n-butanoate 1|procyanidin b2 3.1717|selenomethionine 1|trans-resveratrol 1|trehalose 1'
Cynara scolymus'	Globe artichoke'	13.8989	alpha-tocopherol 1|apigenin 2.5396|arachidonic acid 1|catechol 1|cinnamaldehyde 1|coumarin 1|luteolin 2.3593|n-butanoate 1|selenomethionine 1|trans-resveratrol 1|trehalose 1'
Thymus vulgaris'	Common thyme'	13.8758	alpha-tocopherol 1|apigenin 1.6931|catechol 1|cinnamaldehyde 1|coumarin 1|luteolin 3.1826|gallic acid 1|n-butanoate 1|selenomethionine 1|trans-resveratrol 1|trehalose 1'
Colocasia esculenta'	Taro'	13.7191	alpha-tocopherol 1|apigenin 1.0032|catechol 1|cinnamaldehyde 1|coumarin 1|kaempferol 1.0032|luteolin 1.0064|quercetin 1.6966|myricetin 1.0096|n-butanoate 1|selenomethionine 1|trans-resveratrol 1|trehalose 1'
Asparagus officinalis'	Asparagus'	13.6039	alpha-tocopherol 1|arachidonic acid 1|catechol 1|cinnamaldehyde 1|coumarin 1|kaempferol 1.7396|quercetin 1.3295|n-butanoate 1|daidzein 1.5348|selenomethionine 1|trans-resveratrol 1|trehalose 1'
Zingiber officinale'	Ginger'	13.4679	alpha-tocopherol 1|arachidonic acid 1|catechol 1|cinnamaldehyde 1|coumarin 1|kaempferol 3.4679|gallic acid 1|n-butanoate 1|selenomethionine 1|trans-resveratrol 1|trehalose 1'
Vigna unguiculata'	Black-eyed pea|Cowpea|Yardlong bean'	13.367	alpha-tocopherol 1|catechol 1|cinnamaldehyde 1|coumarin 1|kaempferol 1.4796|quercetin 2.2556|myricetin 1.6318|n-butanoate 1|selenomethionine 1|trans-resveratrol 1|trehalose 1'
Morus nigra'	Black mulberry'	13.3281	alpha-tocopherol 1|catechol 1|cinnamaldehyde 1|coumarin 1|quercetin 1.5843|myricetin 3.7437|n-butanoate 1|selenomethionine 1|trans-resveratrol 1|trehalose 1'
Mentha X'	Peppermint'	12.7564	alpha-tocopherol 1|apigenin 2.264|catechol 1|cinnamaldehyde 1|coumarin 1|luteolin 2.4924|n-butanoate 1|selenomethionine 1|trans-resveratrol 1|trehalose 1'
Lepidium sativum'	Garden cress'	12.6444	alpha-tocopherol 1|arachidonic acid 1|catechol 1|cinnamaldehyde 1|coumarin 1|kaempferol 2.6444|di-2-propenyl sulfide 1|n-butanoate 1|selenomethionine 1|trans-resveratrol 1|trehalose 1'
Nelumbo nucifera'	Sacred lotus'	12.6339	alpha-tocopherol 1|catechol 1|cinnamaldehyde 1|coumarin 1|kaempferol 1.2185|luteolin 1.1095|quercetin 1.1323|myricetin 1.1736|n-butanoate 1|selenomethionine 1|trans-resveratrol 1|trehalose 1'
Eruca vesicaria'	Rocket salad (ssp.)'	12.5223	alpha-tocopherol 1|catechol 1|cinnamaldehyde 1|coumarin 1|kaempferol 1.4527|quercetin 3.0695|n-butanoate 1|selenomethionine 1|trans-resveratrol 1|trehalose 1'
Allium'	Allium (Onion)'	12.4601	alpha-tocopherol 1|arachidonic acid 1|catechol 1|cinnamaldehyde 1|coumarin 1|kaempferol 3.4601|n-butanoate 1|selenomethionine 1|trans-resveratrol 1|trehalose 1'
Hordeum vulgare'	Barley'	12.3966	aesculetin 1|alpha-tocopherol 1|arachidonic acid 1|catechol 1|cinnamaldehyde 1|coumarin 1|n-butanoate 1|procyanidin b2 2.3966|selenomethionine 1|trans-resveratrol 1|trehalose 1'
Ficus carica'	Fig'	12.3598	alpha-tocopherol 1|arachidonic acid 1|catechol 1|cinnamaldehyde 1|coumarin 1|quercetin 1.6667|n-butanoate 1|procyanidin b2 1.6931|selenomethionine 1|trans-resveratrol 1|trehalose 1'
Persea americana'	Avocado'	12.2843	alpha-tocopherol 1|arachidonic acid 1|epigallocatechin 3-gallate 1.4272|catechol 1|cinnamaldehyde 1|coumarin 1|n-butanoate 1|procyanidin b2 1.8571|selenomethionine 1|trans-resveratrol 1|trehalose 1'
Rheum rhabarbarum'	Garden rhubarb'	12.1434	alpha-tocopherol 1|arachidonic acid 1|catechol 1|cinnamaldehyde 1|coumarin 1|emodin 1|gallic acid 1|n-butanoate 1|procyanidin b2 1.1434|selenomethionine 1|trans-resveratrol 1|trehalose 1'
Foeniculum vulgare'	Fennel'	12.0929	alpha-tocopherol 1|arachidonic acid 1|catechol 1|cinnamaldehyde 1|coumarin 1|gallic acid 1|quercetin 3-rutinoside 2.0929|n-butanoate 1|selenomethionine 1|trans-resveratrol 1|trehalose 1'
Fortunella'	Kumquat'	12.083	alpha-tocopherol 1|apigenin 3.083|arachidonic acid 1|catechol 1|cinnamaldehyde 1|coumarin 1|n-butanoate 1|selenomethionine 1|trans-resveratrol 1|trehalose 1'
Punica granatum'	Pomegranate'	12.0761	alpha-tocopherol 1|arachidonic acid 1|epigallocatechin 3-gallate 1.0501|catechol 1|cinnamaldehyde 1|coumarin 1|gallic acid 1|n-butanoate 1|procyanidin b2 1.026|selenomethionine 1|trans-resveratrol 1|trehalose 1'
Luffa aegyptiaca'	Towel gourd'	12.0541	alpha-tocopherol 1|apigenin 1.001|catechol 1|cinnamaldehyde 1|coumarin 1|luteolin 1.0032|quercetin 1.0093|myricetin 1.0406|n-butanoate 1|selenomethionine 1|trans-resveratrol 1|trehalose 1'
Pisum sativum'	Common pea'	12.0277	alpha-tocopherol 1|arachidonic acid 1|catechol 1|cinnamaldehyde 1|coumarin 1|quercetin 1.6931|n-butanoate 1|genistein 1.3346|selenomethionine 1|trans-resveratrol 1|trehalose 1'
Basella alba'	Malabar spinach'	12.013	alpha-tocopherol 1|apigenin 4.013|catechol 1|cinnamaldehyde 1|coumarin 1|n-butanoate 1|selenomethionine 1|trans-resveratrol 1|trehalose 1'
Citrus reticulata'	Mandarin orange (Clementine, Tangerine)'	12.0128	alpha-tocopherol 1|arachidonic acid 1|catechol 1|cinnamaldehyde 1|coumarin 1|naringin 1.0128|n-butanoate 1|nobiletin 1|osthol 1|selenomethionine 1|trans-resveratrol 1|trehalose 1'
Citrullus lanatus'	Watermelon'	11.9115	alpha-tocopherol 1|arachidonic acid 1|catechol 1|cinnamaldehyde 1|coumarin 1|kaempferol 1.4557|luteolin 1.4557|n-butanoate 1|selenomethionine 1|trans-resveratrol 1|trehalose 1'
Coriandrum sativum'	Coriander'	11.7685	alpha-tocopherol 1|arachidonic acid 1|catechol 1|cinnamaldehyde 1|coumarin 1|gallic acid 1|quercetin 1.7685|n-butanoate 1|selenomethionine 1|trans-resveratrol 1|trehalose 1'
Solanum melongena'	Eggplant'	11.6931	alpha-tocopherol 1|arachidonic acid 1|catechol 1|cinnamaldehyde 1|coumarin 1|gallic acid 1|quercetin 1.6931|n-butanoate 1|selenomethionine 1|trans-resveratrol 1|trehalose 1'
Raphanus sativus'	Radish'	11.5588	alpha-tocopherol 1|arachidonic acid 1|catechol 1|cinnamaldehyde 1|coumarin 1|kaempferol 1.5588|di-2-propenyl sulfide 1|n-butanoate 1|selenomethionine 1|trans-resveratrol 1|trehalose 1'
Curcuma longa'	Turmeric'	11.4524	alpha-tocopherol 1|catechol 1|cinnamaldehyde 1|coumarin 1|quercetin 1.9482|myricetin 1.5042|n-butanoate 1|selenomethionine 1|trans-resveratrol 1|trehalose 1'
Portulaca oleracea'	Purslane'	11.3863	alpha-tocopherol 1|catechol 1|cinnamaldehyde 1|coumarin 1|kaempferol 1.6931|quercetin 1.6931|n-butanoate 1|selenomethionine 1|trans-resveratrol 1|trehalose 1'
Fagopyrum esculentum'	Common buckwheat'	11.2997	alpha-tocopherol 1|arachidonic acid 1|catechol 1|cinnamaldehyde 1|coumarin 1|n-butanoate 1|procyanidin b2 2.2997|selenomethionine 1|trans-resveratrol 1|trehalose 1'
Abelmoschus esculentus'	Okra'	11.2949	alpha-tocopherol 1|arachidonic acid 1|catechol 1|cinnamaldehyde 1|coumarin 1|quercetin 2.2949|n-butanoate 1|selenomethionine 1|trans-resveratrol 1|trehalose 1'
Pastinaca sativa'	Parsnip'	11.2762	alpha-tocopherol 1|arachidonic acid 1|catechol 1|cinnamaldehyde 1|coumarin 1|gallic acid 1|quercetin 1.2762|n-butanoate 1|selenomethionine 1|trans-resveratrol 1|trehalose 1'
Cydonia oblonga'	Quince'	11.2124	alpha-tocopherol 1|arachidonic acid 1|catechol 1|cinnamaldehyde 1|coumarin 1|gallic acid 1|n-butanoate 1|procyanidin b2 1.2124|selenomethionine 1|trans-resveratrol 1|trehalose 1'
Cichorium endivia'	Endive'	11.1896	alpha-tocopherol 1|arachidonic acid 1|catechol 1|cinnamaldehyde 1|coumarin 1|kaempferol 2.1896|n-butanoate 1|selenomethionine 1|trans-resveratrol 1|trehalose 1'
Citrus maxima'	Pummelo'	11.186	alpha-tocopherol 1|catechol 1|cinnamaldehyde 1|coumarin 1|naringin 3.186|n-butanoate 1|selenomethionine 1|trans-resveratrol 1|trehalose 1'
Crocus sativus'	Saffron'	10.7914	alpha-tocopherol 1|catechol 1|cinnamaldehyde 1|coumarin 1|kaempferol 2.7914|n-butanoate 1|selenomethionine 1|trans-resveratrol 1|trehalose 1'
Origanum majorana'	Sweet marjoram'	10.7537	alpha-tocopherol 1|apigenin 1.7537|catechol 1|cinnamaldehyde 1|coumarin 1|gallic acid 1|n-butanoate 1|selenomethionine 1|trans-resveratrol 1|trehalose 1'
Cucurbita'	Cucurbita (Gourd)'	10.4212	alpha-tocopherol 1|arachidonic acid 1|catechol 1|cinnamaldehyde 1|coumarin 1|luteolin 1.4212|n-butanoate 1|selenomethionine 1|trans-resveratrol 1|trehalose 1'
Citrus aurantiifolia'	Lime'	10.1209	alpha-tocopherol 1|arachidonic acid 1|catechol 1|cinnamaldehyde 1|coumarin 1|quercetin 1.1209|n-butanoate 1|selenomethionine 1|trans-resveratrol 1|trehalose 1'
Ocimum basilicum'	Sweet basil'	10	aesculetin 1|alpha-tocopherol 1|catechol 1|cinnamaldehyde 1|coumarin 1|gallic acid 1|n-butanoate 1|selenomethionine 1|trans-resveratrol 1|trehalose 1'
Pinus edulis'	Colorado pinyon'	9.88132	alpha-tocopherol 1|epigallocatechin 3-gallate 1.8813|catechol 1|cinnamaldehyde 1|coumarin 1|n-butanoate 1|selenomethionine 1|trans-resveratrol 1|trehalose 1'
Annona reticulata'	Custard apple'	9.82754	alpha-tocopherol 1|catechol 1|cinnamaldehyde 1|coumarin 1|n-butanoate 1|procyanidin b2 1.8275|selenomethionine 1|trans-resveratrol 1|trehalose 1'
Actinidia chinensis'	Kiwi'	9	alpha-tocopherol 1|arachidonic acid 1|catechol 1|cinnamaldehyde 1|coumarin 1|n-butanoate 1|selenomethionine 1|trans-resveratrol 1|trehalose 1'
Agaricus bisporus'	Common mushroom'	9	alpha-tocopherol 1|arachidonic acid 1|catechol 1|cinnamaldehyde 1|coumarin 1|n-butanoate 1|selenomethionine 1|trans-resveratrol 1|trehalose 1'
Bertholletia excelsa'	Brazil nut'	9	alpha-tocopherol 1|arachidonic acid 1|catechol 1|cinnamaldehyde 1|coumarin 1|n-butanoate 1|selenomethionine 1|trans-resveratrol 1|trehalose 1'
Dioscorea'	Yam'	9	alpha-tocopherol 1|arachidonic acid 1|catechol 1|cinnamaldehyde 1|coumarin 1|n-butanoate 1|selenomethionine 1|trans-resveratrol 1|trehalose 1'
Annona muricata'	Soursop'	8	alpha-tocopherol 1|catechol 1|cinnamaldehyde 1|coumarin 1|n-butanoate 1|selenomethionine 1|trans-resveratrol 1|trehalose 1'
Macadamia'	Macadamia nut'	8	alpha-tocopherol 1|catechol 1|cinnamaldehyde 1|coumarin 1|n-butanoate 1|selenomethionine 1|trans-resveratrol 1|trehalose 1'
Phaseolus coccineus'	Scarlet bean'	8	alpha-tocopherol 1|catechol 1|cinnamaldehyde 1|coumarin 1|n-butanoate 1|selenomethionine 1|trans-resveratrol 1|trehalose 1'
Phaseolus lunatus'	Lima bean'	8	alpha-tocopherol 1|catechol 1|cinnamaldehyde 1|coumarin 1|n-butanoate 1|selenomethionine 1|trans-resveratrol 1|trehalose 1'
